# Supplementary material for: Outer membrane permeability of mcr-positive bacteria reveals potent synergy of colistin and macromolecular antibiotics against colistin-resistant Acinetobacter baumannii
Source: Front Microbiol. 2024 Nov 19;15:1468682. doi: 10.3389/fmicb.2024.1468682 (PMC11611826; doi:10.3389/fmicb.2024.1468682)
Supplement: Supplementary file 1 [file Table_1.xlsx]

## Sheet: Table S1
Table S1. The bacterial strains and plasmids used in this study
Bacteria, plasmid	description	source
Bacteria
A. baumannii ATCC17978		Our lab
Vector	ATCC17978 harbouring the PMMB67EH-spy	This study
MCR-1	ATCC17978 harbouring the PMMB67EH-NP-mcr-1.1	This study
MCR-4.3	ATCC17978 harbouring the PMMB67EH-NP-mcr-4.3	This study
AB18PR065	A A. baumannii strain carry pAB18PR065 from pig fecal samples	Our lab
F7-AB	A clinical A. baumannii strain intrinsically resisted to colistin	Our lab
Plasmid
PMMB67EH-spy	GenR, RSF1010 replicon, lacI+	Our lab
PMMB67EH-NP-mcr-1.1	A PMMB67EH-spy carrying mcr-1 and its native promoter at the two cuts of HpaI and HindIII; GenR	This study
PMMB67EH-NP-mcr-4.3	A PMMB67EH-spy carrying mcr-4.3 and its native promoter at the two cuts of HpaI and HindIII; GenR	This study
IncX4	A IncX4 type plasmid encoding the mcr-1 gene from a clinical strain	Our lab
pAB18PR065	A A. baumannii-original plasmid encoding the mcr-4.3 gene	Our lab

## Sheet: Table S2
Table S2. Primer used for Strain construction
Primers	Sequences (5’-3’)
mcr-1-F	TCCTGTTTGATGGTGGTTAACAGGAAAAAAGCGAAGGCTGAA
mcr-1-R	TCCGCCAAAACAGCCAAGCTTTCAGCGGATGAATGCGGT
mcr-4.3-F	TCCTGTTTGATGGTGGTTAACAAGGGGATACCCTAGTGGTAACAC
mcr-4.3-R	TCCGCCAAAACAGCCAAGCTTCTAATACCTGCAAGGTGCAAAAAT

## Sheet: Table S3
Table.S3 Minimum inhibitory concentrations of antibiotics tested
MIC (ug/ml) of	ATCC17978	ATCC17978	ATCC17978
	(vector)	(mcr-1.1)	(mcr-4.3)
RIF	1.875	0.937	0.937
ERY	12.5	6.25	6.25
FOX	25	12.5	12.5
TET	4	2	2
CIP	0.5	0.5	0.5
TIG	4	4	4
CHL	120	120	120
APR	25	25	25
KAN	12.5	12.5	12.5
VAN	>100	>100	>100
RIF, Rifampicin; ERY, Erythromycin; FOX, Cefoxitin; TET, Tetracycline; CIP, Ciprofloxacin; TIG, Tigecycline; CHL, Chloramphenicol; APR, Apramycin; KAN, Kanamycin; VAN, Vancomycin.

## Sheet: Table S4
Table S4: AMR gene prediction of F7-AB
SEQUENCE	START	END	GENE	COVERAGE	COVERAGE_MAP	GAPS	%COVERAGE	%IDENTITY	DATABASE	ACCESSION	PRODUCT
NODE_10_length_140676_cov_88.685332	99121	99774	adeN	1-654/654	===============	0/0	100	98.93	card	KF147862:1-655	AdeN is a repressor of AdeIJK a RND-type efflux pump in Acinetobacter baumannii. Its inactivation increases expression of AdeJ.
NODE_172_length_271_cov_0.752577	3	265	emeA	97-359/1182	.====..........	0/0	22.25	76.43	card	AB091338:174-1356	A multidrug efflux pump from Enterococcus faecalis. There exist efflux activity of several antimicrobial agents such as DAPI Hoechst 33342 and acriflavine. Efflux of DAPI via EmeA was strongly inhibited by reserpine.
NODE_17_length_99140_cov_96.602071	49384	50838	adeK	1-1455/1455	===============	0/0	100	100	card	AY769962:5611-7066	AdeK is the outer membrane factor protein in the adeIJK multidrug efflux complex.
NODE_17_length_99140_cov_96.602071	50838	54014	adeJ	1-3177/3177	===============	0/0	100	99.97	card	AY769962:2435-5612	AdeJ is a RND efflux protein that acts as the inner membrane transporter of the AdeIJK efflux complex. It has 57% identity with E. coli AcrB.
NODE_17_length_99140_cov_96.602071	54027	55277	adeI	1-1251/1251	===============	0/0	100	99.44	card	NC_011586:3278908-3280159	AdeI is the membrane fusion protein of the AdeIJK multidrug efflux complex.
NODE_18_length_97165_cov_96.239937	86	1237	ADC-25	1-1152/1152	===============	0/0	100	99.83	card	NG_048649.1:1-1153	ADC-25 is a beta-lactamase found in Acinetobacter baumannii.
NODE_19_length_91115_cov_87.356390	24710	25534	OXA-66	1-825/825	===============	0/0	100	100	card	EF016356.1:1-826	OXA-66 is a beta-lactamase found in A. baumannii
NODE_22_length_72835_cov_90.138871	52816	53880	adeS	1-1065/1086	===============	0/0	98.07	96.62	card	HM440348:776-1862	AdeS is a sensor kinase in the AdeRS regulatory system of AdeABC. It is essential for AdeABC expression.
NODE_22_length_72835_cov_90.138871	53912	54655	adeR	1-744/744	===============	0/0	100	98.12	card	HM440348:1-745	AdeR is a positive regulator of AdeABC efflux system. AdeR inactivation leads to susceptibility to aminoglycoside antibiotics.
NODE_22_length_72835_cov_90.138871	54801	55991	adeA	1-1191/1191	===============	0/0	100	100	card	AF370885.1:3439-4630	AdeA is the membrane fusion protein of the multidrug efflux complex AdeABC.
NODE_22_length_72835_cov_90.138871	55991	59098	adeB	1-3108/3108	===============	0/0	100	99.94	card	AF370885.1:4629-7737	AdeB is the multidrug transporter of the adeABC efflux system.
NODE_22_length_72835_cov_90.138871	59175	60572	adeC	1-1398/1398	===============	0/0	100	100	card	CP013924.1:2063743-2065141	AdeC is the outer membrane factor of the AdeABC multidrug efflux complex. It can be replaced by other outer membrane channels and is not essential for antibiotic resistance.
NODE_23_length_67843_cov_100.218915	59276	60079	APH(3'')-Ib	1-804/804	===============	0/0	100	99.88	card	AF313472:15594-16398	APH(3'')-Ib is an aminoglycoside phosphotransferase encoded by plasmids transposons integrative conjugative elements and chromosomes in Enterobacteriaceae and Pseudomonas spp.
NODE_23_length_67843_cov_100.218915	60079	60915	APH(6)-Id	1-837/837	===============	0/0	100	99.88	card	AF024602:3156-3993	APH(6)-Id is an aminoglycoside phosphotransferase encoded by plasmids integrative conjugative elements and chromosomal genomic islands in K. pneumoniae Salmonella spp. E. coli Shigella flexneri Providencia alcalifaciens Pseudomonas spp. V. cholerae Edwardsiella tarda Pasteurella multocida and Aeromonas bestiarum
NODE_23_length_67843_cov_100.218915	64288	65487	tet(A)	1-1200/1206	===============	0/0	99.5	100	card	NC_002134.1:41538-42744	TetA is a tetracycline efflux pump found in many species of Gram-negative bacteria.
NODE_56_length_2599_cov_191.509516	112	933	OXA-23	1-822/822	===============	0/0	100	100	card	AY795964:1-823	OXA-23 is a beta-lactamase found in A. baumannii
NODE_60_length_1728_cov_78.386432	775	1635	TEM-12	1-861/861	===============	0/0	100	99.88	card	M88143:368-1229	TEM-12 is an extended-spectrum beta-lactamase found in Klebsiella oxytoca.
NODE_62_length_1406_cov_85.065463	143	958	APH(3')-Ia	1-816/816	===============	0/0	100	100	card	BX664015.1:103018-103834	APH(3')-Ia is a transposon-encoded aminoglycoside phosphotransferase in E. coli and S. enterica. It is identical at the protein sequence to APH(3')-Ic an aminoglycoside phosphotransferase encoded by plasmids transposons and genomic islands in K. pneumoniae A. baumannii S. marcescens Corynebacterium spp. Photobacterium spp. and Citrobacter spp.
NODE_65_length_1316_cov_68.522195	405	1220	sul2	1-816/816	===============	0/0	100	100	card	AY055428.1:20269-21085	Sul2 is a sulfonamide resistant dihydropteroate synthase of Gram-negative bacteria usually found on small plasmids.
NODE_6_length_164819_cov_98.121475	123728	125074	abeM	1-1347/1347	===============	0/0	100	98.44	card	AB204810:187-1534	AbeM is an multidrug efflux pump found in Acinetobacter baumannii.
NODE_8_length_157807_cov_93.866690	42854	44305	adeH	1-1452/1452	===============	0/0	100	98.97	card	CT025802.2:1-1453	AdeH is the outer membrane channel protein of the AdeFGH multidrug efflux complex.
NODE_8_length_157807_cov_93.866690	44315	47494	adeF	1-3180/3180	===============	0/0	100	97.61	card	CT025801.2:1-3181	AdeF is the membrane fusion protein of the multidrug efflux complex AdeFGH.
NODE_8_length_157807_cov_93.866690	47501	48721	adeG	1-1221/1221	===============	0/0	100	97.95	card	CT025800.2:1-1222	AdeG is the inner membrane transporter of the AdeFGH multidrug efflux complex.
NODE_8_length_157807_cov_93.866690	48937	49950	adeL	1-1014/1014	===============	0/0	100	99.01	card	KR297239.1:415-1429	AdeL is a regulator of AdeFGH in Acinetobacter baumannii. AdeL mutations are associated with AdeFGH overexpression and multidrug resistance.
NODE_8_length_157807_cov_93.866690	53259	53588	abeS	1-330/330	===============	0/0	100	97.88	card	CP001172.1:1249019-1249349	AbeS in an efflux pump of the SMR family of transporters found in Acinetobacter baumannii.
NODE_8_length_157807_cov_93.866690	149749	150522	armA	1-774/774	===============	0/0	100	100	card	GU437214.1:1-775	ArmA is a 16S rRNA methyltransferase that targets mature or nearly mature 30S subunits. It transfers a methyl group from S-adenosyl-L-methionine to N7-G1405 of the 16S rRNA an aminoglycoside binding site.
NODE_8_length_157807_cov_93.866690	152821	154296	msrE	1-1476/1476	===============	0/0	100	100	card	NC_007682:20650-22126	MsrE is an ABC-F subfamily protein expressed to Klebsiella pneumoniae that confers resistance to erythromycin and streptogramin B antibiotics. It is associated with plasmid DNA. It is also 100% identical to ABC-F type ribosomal protection protein Msr(E) which is in multiple species.
NODE_8_length_157807_cov_93.866690	154352	155236	mphE	1-885/885	===============	0/0	100	100	card	DQ839391.1:12873-13758	mphE is a macrolide phosphotransferase and resistance gene identified on a plasmid pRSB105

## Sheet: Table S5
Table S5: Annotation of F7-AB genome
seqid	source	type	start	end	score	strand	phase	Note
NODE_1_length_256696_cov_95.750821	Prodigal:2.6	CDS	68	2170	.	-	0	ID=DNHCFCPL_00001;inference=ab initio prediction:Prodigal:2.6;locus_tag=DNHCFCPL_00001;product=hypothetical protein
NODE_1_length_256696_cov_95.750821	Prodigal:2.6	CDS	2446	3408	.	-	0	ID=DNHCFCPL_00002;eC_number=3.4.21.-;Name=sohB;gene=sohB;inference=ab initio prediction:Prodigal:2.6,similar to AA sequence:UniProtKB:P0AG14;locus_tag=DNHCFCPL_00002;product=putative protease SohB
NODE_1_length_256696_cov_95.750821	Prodigal:2.6	CDS	3555	4457	.	-	0	ID=DNHCFCPL_00003;eC_number=3.6.3.27;Name=pstB;gene=pstB;inference=ab initio prediction:Prodigal:2.6,similar to AA sequence:UniProtKB:B8GYG4;locus_tag=DNHCFCPL_00003;product=Phosphate import ATP-binding protein PstB
NODE_1_length_256696_cov_95.750821	Prodigal:2.6	CDS	4471	5868	.	-	0	ID=DNHCFCPL_00004;Name=pstA;gene=pstA;inference=ab initio prediction:Prodigal:2.6,similar to AA sequence:UniProtKB:P07654;locus_tag=DNHCFCPL_00004;product=Phosphate transport system permease protein PstA
NODE_1_length_256696_cov_95.750821	Prodigal:2.6	CDS	5865	7244	.	-	0	ID=DNHCFCPL_00005;Name=pstC1;gene=pstC1;inference=ab initio prediction:Prodigal:2.6,similar to AA sequence:UniProtKB:P9WG07;locus_tag=DNHCFCPL_00005;product=Phosphate transport system permease protein PstC 1
NODE_1_length_256696_cov_95.750821	Prodigal:2.6	CDS	7345	8376	.	-	0	ID=DNHCFCPL_00006;Name=pstS;gene=pstS;inference=ab initio prediction:Prodigal:2.6,similar to AA sequence:UniProtKB:Q7A5Q2;locus_tag=DNHCFCPL_00006;product=Phosphate-binding protein PstS
NODE_1_length_256696_cov_95.750821	Prodigal:2.6	CDS	8832	10211	.	-	0	ID=DNHCFCPL_00007;Name=aroP_1;gene=aroP_1;inference=ab initio prediction:Prodigal:2.6,similar to AA sequence:UniProtKB:P15993;locus_tag=DNHCFCPL_00007;product=Aromatic amino acid transport protein AroP
NODE_1_length_256696_cov_95.750821	Prodigal:2.6	CDS	10352	12073	.	-	0	ID=DNHCFCPL_00008;eC_number=4.1.1.74;Name=ipdC;gene=ipdC;inference=ab initio prediction:Prodigal:2.6,similar to AA sequence:UniProtKB:P23234;locus_tag=DNHCFCPL_00008;product=Indole-3-pyruvate decarboxylase
NODE_1_length_256696_cov_95.750821	Prodigal:2.6	CDS	12208	12693	.	+	0	ID=DNHCFCPL_00009;Name=lrp_1;gene=lrp_1;inference=ab initio prediction:Prodigal:2.6,similar to AA sequence:UniProtKB:P0ACJ0;locus_tag=DNHCFCPL_00009;product=Leucine-responsive regulatory protein
NODE_1_length_256696_cov_95.750821	Prodigal:2.6	CDS	12765	14195	.	-	0	ID=DNHCFCPL_00010;eC_number=1.2.1.39;Name=styD;gene=styD;inference=ab initio prediction:Prodigal:2.6,similar to AA sequence:UniProtKB:O06837;locus_tag=DNHCFCPL_00010;product=Phenylacetaldehyde dehydrogenase
NODE_1_length_256696_cov_95.750821	Prodigal:2.6	CDS	14472	16004	.	-	0	ID=DNHCFCPL_00011;eC_number=4.1.1.86;Name=ddc;gene=ddc;inference=ab initio prediction:Prodigal:2.6,similar to AA sequence:UniProtKB:Q43908;locus_tag=DNHCFCPL_00011;product=L-2%2C4-diaminobutyrate decarboxylase
NODE_1_length_256696_cov_95.750821	Prodigal:2.6	CDS	16007	17380	.	-	0	ID=DNHCFCPL_00012;eC_number=2.6.1.76;Name=dat;gene=dat;inference=ab initio prediction:Prodigal:2.6,similar to AA sequence:UniProtKB:P56744;locus_tag=DNHCFCPL_00012;product=Diaminobutyrate--2-oxoglutarate aminotransferase
NODE_1_length_256696_cov_95.750821	Prodigal:2.6	CDS	17848	18549	.	+	0	ID=DNHCFCPL_00013;inference=ab initio prediction:Prodigal:2.6;locus_tag=DNHCFCPL_00013;product=hypothetical protein
NODE_1_length_256696_cov_95.750821	Prodigal:2.6	CDS	18604	19236	.	-	0	ID=DNHCFCPL_00014;inference=ab initio prediction:Prodigal:2.6;locus_tag=DNHCFCPL_00014;product=hypothetical protein
NODE_1_length_256696_cov_95.750821	Prodigal:2.6	CDS	19357	19821	.	+	0	ID=DNHCFCPL_00015;inference=ab initio prediction:Prodigal:2.6;locus_tag=DNHCFCPL_00015;product=hypothetical protein
NODE_1_length_256696_cov_95.750821	Prodigal:2.6	CDS	19854	20948	.	-	0	ID=DNHCFCPL_00016;eC_number=1.14.19.-;Name=desA3_1;gene=desA3_1;inference=ab initio prediction:Prodigal:2.6,similar to AA sequence:UniProtKB:P9WNZ3;locus_tag=DNHCFCPL_00016;product=NADPH-dependent stearoyl-CoA 9-desaturase
NODE_1_length_256696_cov_95.750821	Prodigal:2.6	CDS	20961	22031	.	-	0	ID=DNHCFCPL_00017;eC_number=1.-.-.-;inference=ab initio prediction:Prodigal:2.6,similar to AA sequence:UniProtKB:P9WNE9;locus_tag=DNHCFCPL_00017;product=NADPH oxidoreductase
NODE_1_length_256696_cov_95.750821	Prodigal:2.6	CDS	22172	22867	.	+	0	ID=DNHCFCPL_00018;Name=fabR_1;gene=fabR_1;inference=ab initio prediction:Prodigal:2.6,similar to AA sequence:UniProtKB:P0ACU5;locus_tag=DNHCFCPL_00018;product=HTH-type transcriptional repressor FabR
NODE_1_length_256696_cov_95.750821	Prodigal:2.6	CDS	23034	24050	.	+	0	ID=DNHCFCPL_00019;inference=ab initio prediction:Prodigal:2.6;locus_tag=DNHCFCPL_00019;product=hypothetical protein
NODE_1_length_256696_cov_95.750821	Prodigal:2.6	CDS	24107	26944	.	-	0	ID=DNHCFCPL_00020;eC_number=3.6.4.-;Name=rapA;gene=rapA;inference=ab initio prediction:Prodigal:2.6,similar to AA sequence:UniProtKB:P60240;locus_tag=DNHCFCPL_00020;product=RNA polymerase-associated protein RapA
NODE_1_length_256696_cov_95.750821	Prodigal:2.6	CDS	27089	27727	.	-	0	ID=DNHCFCPL_00021;eC_number=5.4.99.28;Name=rluA_1;gene=rluA_1;inference=ab initio prediction:Prodigal:2.6,similar to AA sequence:UniProtKB:P0AA37;locus_tag=DNHCFCPL_00021;product=Ribosomal large subunit pseudouridine synthase A
NODE_1_length_256696_cov_95.750821	Prodigal:2.6	CDS	27860	28564	.	-	0	ID=DNHCFCPL_00022;eC_number=3.3.2.1;Name=dhbB;gene=dhbB;inference=ab initio prediction:Prodigal:2.6,similar to AA sequence:UniProtKB:P45743;locus_tag=DNHCFCPL_00022;product=Isochorismatase
NODE_1_length_256696_cov_95.750821	Prodigal:2.6	CDS	28626	29924	.	-	0	ID=DNHCFCPL_00023;eC_number=5.4.3.8;Name=hemL;gene=hemL;inference=ab initio prediction:Prodigal:2.6,similar to AA sequence:UniProtKB:P48247;locus_tag=DNHCFCPL_00023;product=Glutamate-1-semialdehyde 2%2C1-aminomutase
NODE_1_length_256696_cov_95.750821	Prodigal:2.6	CDS	29967	30578	.	-	0	ID=DNHCFCPL_00024;eC_number=2.5.1.3;Name=thiE;gene=thiE;inference=ab initio prediction:Prodigal:2.6,similar to AA sequence:UniProtKB:P39594;locus_tag=DNHCFCPL_00024;product=Thiamine-phosphate synthase
NODE_1_length_256696_cov_95.750821	Prodigal:2.6	CDS	30695	31072	.	-	0	ID=DNHCFCPL_00025;inference=ab initio prediction:Prodigal:2.6;locus_tag=DNHCFCPL_00025;product=hypothetical protein
NODE_1_length_256696_cov_95.750821	Prodigal:2.6	CDS	31244	32707	.	+	0	ID=DNHCFCPL_00026;eC_number=3.6.1.25;Name=ygiF;gene=ygiF;inference=ab initio prediction:Prodigal:2.6,similar to AA sequence:UniProtKB:P30871;locus_tag=DNHCFCPL_00026;product=Inorganic triphosphatase
NODE_1_length_256696_cov_95.750821	Prodigal:2.6	CDS	32743	33375	.	-	0	ID=DNHCFCPL_00027;inference=ab initio prediction:Prodigal:2.6;locus_tag=DNHCFCPL_00027;product=hypothetical protein
NODE_1_length_256696_cov_95.750821	Prodigal:2.6	CDS	33479	33862	.	+	0	ID=DNHCFCPL_00028;inference=ab initio prediction:Prodigal:2.6;locus_tag=DNHCFCPL_00028;product=hypothetical protein
NODE_1_length_256696_cov_95.750821	Prodigal:2.6	CDS	33920	36682	.	-	0	ID=DNHCFCPL_00029;eC_number=3.4.24.-;inference=ab initio prediction:Prodigal:2.6,similar to AA sequence:UniProtKB:P9WHT5;locus_tag=DNHCFCPL_00029;product=putative zinc protease
NODE_1_length_256696_cov_95.750821	Prodigal:2.6	CDS	36805	37620	.	-	0	ID=DNHCFCPL_00030;eC_number=5.1.-.-;Name=yddE_1;gene=yddE_1;inference=ab initio prediction:Prodigal:2.6,similar to AA sequence:UniProtKB:P37757;locus_tag=DNHCFCPL_00030;product=putative isomerase YddE
NODE_1_length_256696_cov_95.750821	Prodigal:2.6	CDS	37769	39163	.	-	0	ID=DNHCFCPL_00031;Name=tcyP;gene=tcyP;inference=ab initio prediction:Prodigal:2.6,similar to AA sequence:UniProtKB:P54596;locus_tag=DNHCFCPL_00031;product=L-cystine uptake protein TcyP
NODE_1_length_256696_cov_95.750821	Prodigal:2.6	CDS	39361	40242	.	-	0	ID=DNHCFCPL_00032;Name=gltR_1;gene=gltR_1;inference=ab initio prediction:Prodigal:2.6,similar to AA sequence:UniProtKB:P94501;locus_tag=DNHCFCPL_00032;product=HTH-type transcriptional regulator GltR
NODE_1_length_256696_cov_95.750821	Prodigal:2.6	CDS	40339	41517	.	+	0	ID=DNHCFCPL_00033;inference=ab initio prediction:Prodigal:2.6;locus_tag=DNHCFCPL_00033;product=hypothetical protein
NODE_1_length_256696_cov_95.750821	Prodigal:2.6	CDS	41865	42275	.	+	0	ID=DNHCFCPL_00034;inference=ab initio prediction:Prodigal:2.6;locus_tag=DNHCFCPL_00034;product=hypothetical protein
NODE_1_length_256696_cov_95.750821	Prodigal:2.6	CDS	42276	42767	.	+	0	ID=DNHCFCPL_00035;inference=ab initio prediction:Prodigal:2.6;locus_tag=DNHCFCPL_00035;product=hypothetical protein
NODE_1_length_256696_cov_95.750821	Prodigal:2.6	CDS	42868	44124	.	-	0	ID=DNHCFCPL_00036;eC_number=1.1.1.42;Name=icd_1;gene=icd_1;inference=ab initio prediction:Prodigal:2.6,similar to AA sequence:UniProtKB:Q02NB5;locus_tag=DNHCFCPL_00036;product=Isocitrate dehydrogenase [NADP]
NODE_1_length_256696_cov_95.750821	Prodigal:2.6	CDS	44325	45113	.	+	0	ID=DNHCFCPL_00037;eC_number=5.4.99.20;Name=rluE;gene=rluE;inference=ab initio prediction:Prodigal:2.6,similar to AA sequence:UniProtKB:P75966;locus_tag=DNHCFCPL_00037;product=Ribosomal large subunit pseudouridine synthase E
NODE_1_length_256696_cov_95.750821	Prodigal:2.6	CDS	45231	47468	.	-	0	ID=DNHCFCPL_00038;eC_number=1.1.1.42;Name=icd_2;gene=icd_2;inference=ab initio prediction:Prodigal:2.6,similar to AA sequence:UniProtKB:P16100;locus_tag=DNHCFCPL_00038;product=Isocitrate dehydrogenase [NADP]
NODE_1_length_256696_cov_95.750821	Prodigal:2.6	CDS	47869	49572	.	-	0	ID=DNHCFCPL_00039;inference=ab initio prediction:Prodigal:2.6;locus_tag=DNHCFCPL_00039;product=hypothetical protein
NODE_1_length_256696_cov_95.750821	Prodigal:2.6	CDS	49745	51064	.	+	0	ID=DNHCFCPL_00040;eC_number=3.4.16.4;Name=dacD;gene=dacD;inference=ab initio prediction:Prodigal:2.6,similar to AA sequence:UniProtKB:P33013;locus_tag=DNHCFCPL_00040;product=D-alanyl-D-alanine carboxypeptidase DacD
NODE_1_length_256696_cov_95.750821	Prodigal:2.6	CDS	51164	52450	.	+	0	ID=DNHCFCPL_00041;eC_number=1.6.99.3;Name=ndh;gene=ndh;inference=ab initio prediction:Prodigal:2.6,similar to AA sequence:UniProtKB:P00393;locus_tag=DNHCFCPL_00041;product=NADH dehydrogenase
NODE_1_length_256696_cov_95.750821	Prodigal:2.6	CDS	52586	53068	.	+	0	ID=DNHCFCPL_00042;eC_number=5.2.1.8;Name=slyD;gene=slyD;inference=ab initio prediction:Prodigal:2.6,similar to AA sequence:UniProtKB:Q9KNX6;locus_tag=DNHCFCPL_00042;product=FKBP-type peptidyl-prolyl cis-trans isomerase SlyD
NODE_1_length_256696_cov_95.750821	Prodigal:2.6	CDS	53172	54614	.	+	0	ID=DNHCFCPL_00043;eC_number=4.1.99.3;Name=phrB;gene=phrB;inference=ab initio prediction:Prodigal:2.6,similar to AA sequence:UniProtKB:P00914;locus_tag=DNHCFCPL_00043;product=Deoxyribodipyrimidine photo-lyase
NODE_1_length_256696_cov_95.750821	Prodigal:2.6	CDS	54809	55549	.	+	0	ID=DNHCFCPL_00044;inference=ab initio prediction:Prodigal:2.6;locus_tag=DNHCFCPL_00044;product=hypothetical protein
NODE_1_length_256696_cov_95.750821	Prodigal:2.6	CDS	55549	56445	.	+	0	ID=DNHCFCPL_00045;inference=ab initio prediction:Prodigal:2.6;locus_tag=DNHCFCPL_00045;product=hypothetical protein
NODE_1_length_256696_cov_95.750821	Prodigal:2.6	CDS	56432	57682	.	+	0	ID=DNHCFCPL_00046;eC_number=2.4.1.-;Name=icaA;gene=icaA;inference=ab initio prediction:Prodigal:2.6,similar to AA sequence:UniProtKB:Q5HKQ0;locus_tag=DNHCFCPL_00046;product=Poly-beta-1%2C6-N-acetyl-D-glucosamine synthase
NODE_1_length_256696_cov_95.750821	Prodigal:2.6	CDS	57683	59527	.	+	0	ID=DNHCFCPL_00047;inference=ab initio prediction:Prodigal:2.6;locus_tag=DNHCFCPL_00047;product=hypothetical protein
NODE_1_length_256696_cov_95.750821	Prodigal:2.6	CDS	59505	60410	.	+	0	ID=DNHCFCPL_00048;inference=ab initio prediction:Prodigal:2.6;locus_tag=DNHCFCPL_00048;product=hypothetical protein
NODE_1_length_256696_cov_95.750821	Prodigal:2.6	CDS	60418	61554	.	-	0	ID=DNHCFCPL_00049;eC_number=5.1.3.14;Name=mnaA;gene=mnaA;inference=ab initio prediction:Prodigal:2.6,similar to AA sequence:UniProtKB:P39131;locus_tag=DNHCFCPL_00049;product=UDP-N-acetylglucosamine 2-epimerase
NODE_1_length_256696_cov_95.750821	Prodigal:2.6	CDS	61557	62777	.	-	0	ID=DNHCFCPL_00050;inference=ab initio prediction:Prodigal:2.6;locus_tag=DNHCFCPL_00050;product=hypothetical protein
NODE_1_length_256696_cov_95.750821	Prodigal:2.6	CDS	63030	63731	.	+	0	ID=DNHCFCPL_00051;inference=ab initio prediction:Prodigal:2.6;locus_tag=DNHCFCPL_00051;product=hypothetical protein
NODE_1_length_256696_cov_95.750821	Prodigal:2.6	CDS	63842	64888	.	+	0	ID=DNHCFCPL_00052;eC_number=1.13.12.-;inference=ab initio prediction:Prodigal:2.6,similar to AA sequence:UniProtKB:O06179;locus_tag=DNHCFCPL_00052;product=Putative monooxygenase
NODE_1_length_256696_cov_95.750821	Prodigal:2.6	CDS	64932	65957	.	-	0	ID=DNHCFCPL_00053;eC_number=1.3.1.-;Name=dus;gene=dus;inference=ab initio prediction:Prodigal:2.6,similar to AA sequence:UniProtKB:P9WNS7;locus_tag=DNHCFCPL_00053;product=putative tRNA-dihydrouridine synthase
NODE_1_length_256696_cov_95.750821	Prodigal:2.6	CDS	66041	67249	.	+	0	ID=DNHCFCPL_00054;inference=ab initio prediction:Prodigal:2.6;locus_tag=DNHCFCPL_00054;product=hypothetical protein
NODE_1_length_256696_cov_95.750821	Prodigal:2.6	CDS	67216	67872	.	+	0	ID=DNHCFCPL_00055;inference=ab initio prediction:Prodigal:2.6;locus_tag=DNHCFCPL_00055;product=hypothetical protein
NODE_1_length_256696_cov_95.750821	Prodigal:2.6	CDS	67899	69032	.	-	0	ID=DNHCFCPL_00056;eC_number=2.7.2.11;Name=proB;gene=proB;inference=ab initio prediction:Prodigal:2.6,similar to AA sequence:UniProtKB:Q2SZF9;locus_tag=DNHCFCPL_00056;product=Glutamate 5-kinase
NODE_1_length_256696_cov_95.750821	Prodigal:2.6	CDS	69048	70268	.	-	0	ID=DNHCFCPL_00057;eC_number=3.6.5.-;Name=obg;gene=obg;inference=ab initio prediction:Prodigal:2.6,similar to AA sequence:UniProtKB:Q02GB1;locus_tag=DNHCFCPL_00057;product=GTPase Obg
NODE_1_length_256696_cov_95.750821	Prodigal:2.6	CDS	70433	71107	.	-	0	ID=DNHCFCPL_00058;inference=ab initio prediction:Prodigal:2.6;locus_tag=DNHCFCPL_00058;product=hypothetical protein
NODE_1_length_256696_cov_95.750821	Prodigal:2.6	CDS	71119	71853	.	-	0	ID=DNHCFCPL_00059;inference=ab initio prediction:Prodigal:2.6;locus_tag=DNHCFCPL_00059;product=hypothetical protein
NODE_1_length_256696_cov_95.750821	Prodigal:2.6	CDS	72003	73460	.	-	0	ID=DNHCFCPL_00060;eC_number=1.2.1.-;Name=gap2;gene=gap2;inference=ab initio prediction:Prodigal:2.6,similar to AA sequence:UniProtKB:Q02PG5;locus_tag=DNHCFCPL_00060;product=Glyceraldehyde-3-phosphate dehydrogenase-like protein
NODE_1_length_256696_cov_95.750821	Prodigal:2.6	CDS	73677	74621	.	-	0	ID=DNHCFCPL_00061;inference=ab initio prediction:Prodigal:2.6;locus_tag=DNHCFCPL_00061;product=hypothetical protein
NODE_1_length_256696_cov_95.750821	Prodigal:2.6	CDS	74733	75320	.	-	0	ID=DNHCFCPL_00062;Name=blc;gene=blc;inference=ab initio prediction:Prodigal:2.6,similar to AA sequence:UniProtKB:P0A901;locus_tag=DNHCFCPL_00062;product=Outer membrane lipoprotein Blc
NODE_1_length_256696_cov_95.750821	Prodigal:2.6	CDS	75414	77435	.	-	0	ID=DNHCFCPL_00063;Name=uvrB;gene=uvrB;inference=ab initio prediction:Prodigal:2.6,similar to AA sequence:UniProtKB:P0A8F8;locus_tag=DNHCFCPL_00063;product=UvrABC system protein B
NODE_1_length_256696_cov_95.750821	Prodigal:2.6	CDS	77615	78406	.	+	0	ID=DNHCFCPL_00064;inference=ab initio prediction:Prodigal:2.6;locus_tag=DNHCFCPL_00064;product=hypothetical protein
NODE_1_length_256696_cov_95.750821	Prodigal:2.6	CDS	78575	80011	.	+	0	ID=DNHCFCPL_00065;eC_number=2.7.7.65;Name=ydaM_1;gene=ydaM_1;inference=ab initio prediction:Prodigal:2.6,similar to AA sequence:UniProtKB:P77302;locus_tag=DNHCFCPL_00065;product=putative diguanylate cyclase YdaM
NODE_1_length_256696_cov_95.750821	Prodigal:2.6	CDS	80046	80225	.	-	0	ID=DNHCFCPL_00066;inference=ab initio prediction:Prodigal:2.6;locus_tag=DNHCFCPL_00066;product=hypothetical protein
NODE_1_length_256696_cov_95.750821	Prodigal:2.6	CDS	80433	81668	.	+	0	ID=DNHCFCPL_00067;eC_number=2.6.1.1;inference=ab initio prediction:Prodigal:2.6,similar to AA sequence:UniProtKB:P23034;locus_tag=DNHCFCPL_00067;product=Aspartate aminotransferase
NODE_1_length_256696_cov_95.750821	Prodigal:2.6	CDS	81721	82131	.	-	0	ID=DNHCFCPL_00068;inference=ab initio prediction:Prodigal:2.6;locus_tag=DNHCFCPL_00068;product=hypothetical protein
NODE_1_length_256696_cov_95.750821	Prodigal:2.6	CDS	82317	82754	.	+	0	ID=DNHCFCPL_00069;inference=ab initio prediction:Prodigal:2.6;locus_tag=DNHCFCPL_00069;product=hypothetical protein
NODE_1_length_256696_cov_95.750821	Prodigal:2.6	CDS	82769	83197	.	-	0	ID=DNHCFCPL_00070;inference=ab initio prediction:Prodigal:2.6;locus_tag=DNHCFCPL_00070;product=hypothetical protein
NODE_1_length_256696_cov_95.750821	Aragorn:1.2	tRNA	83432	83507	.	+	.	ID=DNHCFCPL_00071;inference=COORDINATES:profile:Aragorn:1.2;locus_tag=DNHCFCPL_00071;product=tRNA-Asn(gtt)
NODE_1_length_256696_cov_95.750821	Prodigal:2.6	CDS	83691	84449	.	-	0	ID=DNHCFCPL_00072;eC_number=1.1.1.381;Name=ydfG;gene=ydfG;inference=ab initio prediction:Prodigal:2.6,similar to AA sequence:UniProtKB:P39831;locus_tag=DNHCFCPL_00072;product=NADP-dependent 3-hydroxy acid dehydrogenase YdfG
NODE_1_length_256696_cov_95.750821	Prodigal:2.6	CDS	84743	85387	.	-	0	ID=DNHCFCPL_00073;inference=ab initio prediction:Prodigal:2.6;locus_tag=DNHCFCPL_00073;product=hypothetical protein
NODE_1_length_256696_cov_95.750821	Prodigal:2.6	CDS	85394	86119	.	-	0	ID=DNHCFCPL_00074;eC_number=2.6.99.2;Name=pdxJ;gene=pdxJ;inference=ab initio prediction:Prodigal:2.6,similar to AA sequence:UniProtKB:Q8ZCP4;locus_tag=DNHCFCPL_00074;product=Pyridoxine 5'-phosphate synthase
NODE_1_length_256696_cov_95.750821	Prodigal:2.6	CDS	86133	86846	.	-	0	ID=DNHCFCPL_00075;Name=recO;gene=recO;inference=ab initio prediction:Prodigal:2.6,similar to AA sequence:UniProtKB:P0A7H3;locus_tag=DNHCFCPL_00075;product=DNA repair protein RecO
NODE_1_length_256696_cov_95.750821	Prodigal:2.6	CDS	86856	87056	.	-	0	ID=DNHCFCPL_00076;inference=ab initio prediction:Prodigal:2.6;locus_tag=DNHCFCPL_00076;product=hypothetical protein
NODE_1_length_256696_cov_95.750821	Prodigal:2.6	CDS	87075	88103	.	-	0	ID=DNHCFCPL_00077;Name=era;gene=era;inference=ab initio prediction:Prodigal:2.6,similar to AA sequence:UniProtKB:P06616;locus_tag=DNHCFCPL_00077;product=GTPase Era
NODE_1_length_256696_cov_95.750821	Prodigal:2.6	CDS	88109	88801	.	-	0	ID=DNHCFCPL_00078;eC_number=3.1.26.3;Name=rnc;gene=rnc;inference=ab initio prediction:Prodigal:2.6,similar to AA sequence:UniProtKB:P0A7Y0;locus_tag=DNHCFCPL_00078;product=Ribonuclease 3
NODE_1_length_256696_cov_95.750821	Prodigal:2.6	CDS	88773	89147	.	-	0	ID=DNHCFCPL_00079;inference=ab initio prediction:Prodigal:2.6;locus_tag=DNHCFCPL_00079;product=hypothetical protein
NODE_1_length_256696_cov_95.750821	Prodigal:2.6	CDS	89171	89992	.	-	0	ID=DNHCFCPL_00080;eC_number=3.4.21.89;Name=lepB;gene=lepB;inference=ab initio prediction:Prodigal:2.6,similar to AA sequence:UniProtKB:P00803;locus_tag=DNHCFCPL_00080;product=Signal peptidase I
NODE_1_length_256696_cov_95.750821	Prodigal:2.6	CDS	90063	91880	.	-	0	ID=DNHCFCPL_00081;eC_number=3.6.5.-;Name=lepA;gene=lepA;inference=ab initio prediction:Prodigal:2.6,similar to AA sequence:UniProtKB:P60785;locus_tag=DNHCFCPL_00081;product=Elongation factor 4
NODE_1_length_256696_cov_95.750821	Prodigal:2.6	CDS	92055	92507	.	-	0	ID=DNHCFCPL_00082;inference=ab initio prediction:Prodigal:2.6;locus_tag=DNHCFCPL_00082;product=hypothetical protein
NODE_1_length_256696_cov_95.750821	Prodigal:2.6	CDS	92628	94004	.	-	0	ID=DNHCFCPL_00083;eC_number=3.4.21.107;Name=degQ;gene=degQ;inference=ab initio prediction:Prodigal:2.6,similar to AA sequence:UniProtKB:P39099;locus_tag=DNHCFCPL_00083;product=Periplasmic pH-dependent serine endoprotease DegQ
NODE_1_length_256696_cov_95.750821	Prodigal:2.6	CDS	94229	95878	.	+	0	ID=DNHCFCPL_00084;eC_number=1.4.3.16;Name=nadB;gene=nadB;inference=ab initio prediction:Prodigal:2.6,similar to AA sequence:UniProtKB:P10902;locus_tag=DNHCFCPL_00084;product=L-aspartate oxidase
NODE_1_length_256696_cov_95.750821	Prodigal:2.6	CDS	95933	96349	.	-	0	ID=DNHCFCPL_00085;inference=ab initio prediction:Prodigal:2.6;locus_tag=DNHCFCPL_00085;product=hypothetical protein
NODE_1_length_256696_cov_95.750821	Prodigal:2.6	CDS	96487	97086	.	-	0	ID=DNHCFCPL_00086;eC_number=2.7.4.9;Name=tmk_1;gene=tmk_1;inference=ab initio prediction:Prodigal:2.6,similar to AA sequence:UniProtKB:Q9HZN8;locus_tag=DNHCFCPL_00086;product=Thymidylate kinase
NODE_1_length_256696_cov_95.750821	Prodigal:2.6	CDS	97096	98166	.	-	0	ID=DNHCFCPL_00087;eC_number=4.2.2.-;Name=mltG;gene=mltG;inference=ab initio prediction:Prodigal:2.6,similar to AA sequence:UniProtKB:P28306;locus_tag=DNHCFCPL_00087;product=Endolytic murein transglycosylase
NODE_1_length_256696_cov_95.750821	Prodigal:2.6	CDS	98168	98980	.	-	0	ID=DNHCFCPL_00088;eC_number=4.1.3.38;Name=pabC;gene=pabC;inference=ab initio prediction:Prodigal:2.6,similar to AA sequence:UniProtKB:P28305;locus_tag=DNHCFCPL_00088;product=Aminodeoxychorismate lyase
NODE_1_length_256696_cov_95.750821	Prodigal:2.6	CDS	99244	100251	.	+	0	ID=DNHCFCPL_00089;Name=sbp_1;gene=sbp_1;inference=ab initio prediction:Prodigal:2.6,similar to AA sequence:UniProtKB:P0AG78;locus_tag=DNHCFCPL_00089;product=Sulfate-binding protein
NODE_1_length_256696_cov_95.750821	Prodigal:2.6	CDS	100282	100890	.	+	0	ID=DNHCFCPL_00090;inference=ab initio prediction:Prodigal:2.6;locus_tag=DNHCFCPL_00090;product=hypothetical protein
NODE_1_length_256696_cov_95.750821	Prodigal:2.6	CDS	100971	101804	.	+	0	ID=DNHCFCPL_00091;Name=cysT;gene=cysT;inference=ab initio prediction:Prodigal:2.6,similar to AA sequence:UniProtKB:P27367;locus_tag=DNHCFCPL_00091;product=Sulfate transport system permease protein CysT
NODE_1_length_256696_cov_95.750821	Prodigal:2.6	CDS	101801	102685	.	+	0	ID=DNHCFCPL_00092;Name=cysW;gene=cysW;inference=ab initio prediction:Prodigal:2.6,similar to AA sequence:UniProtKB:P0AEB0;locus_tag=DNHCFCPL_00092;product=Sulfate transport system permease protein CysW
NODE_1_length_256696_cov_95.750821	Prodigal:2.6	CDS	102697	103758	.	+	0	ID=DNHCFCPL_00093;eC_number=3.6.3.25;Name=cysA_1;gene=cysA_1;inference=ab initio prediction:Prodigal:2.6,similar to AA sequence:UniProtKB:P14788;locus_tag=DNHCFCPL_00093;product=Sulfate/thiosulfate import ATP-binding protein CysA
NODE_1_length_256696_cov_95.750821	Prodigal:2.6	CDS	103830	104753	.	+	0	ID=DNHCFCPL_00094;Name=cbl;gene=cbl;inference=ab initio prediction:Prodigal:2.6,similar to AA sequence:UniProtKB:Q47083;locus_tag=DNHCFCPL_00094;product=HTH-type transcriptional regulator cbl
NODE_1_length_256696_cov_95.750821	Prodigal:2.6	CDS	104842	105582	.	-	0	ID=DNHCFCPL_00095;inference=ab initio prediction:Prodigal:2.6;locus_tag=DNHCFCPL_00095;product=hypothetical protein
NODE_1_length_256696_cov_95.750821	Prodigal:2.6	CDS	105877	106698	.	+	0	ID=DNHCFCPL_00096;eC_number=2.3.1.117;Name=dapD;gene=dapD;inference=ab initio prediction:Prodigal:2.6,similar to AA sequence:UniProtKB:P0A9D8;locus_tag=DNHCFCPL_00096;product=2%2C3%2C4%2C5-tetrahydropyridine-2%2C6-dicarboxylate N-succinyltransferase
NODE_1_length_256696_cov_95.750821	Prodigal:2.6	CDS	106777	107487	.	+	0	ID=DNHCFCPL_00097;eC_number=4.3.99.3;Name=queE;gene=queE;inference=ab initio prediction:Prodigal:2.6,similar to AA sequence:UniProtKB:A0A0H3KB22;locus_tag=DNHCFCPL_00097;product=7-carboxy-7-deazaguanine synthase
NODE_1_length_256696_cov_95.750821	Prodigal:2.6	CDS	107528	108199	.	+	0	ID=DNHCFCPL_00098;eC_number=6.3.4.20;Name=queC_1;gene=queC_1;inference=ab initio prediction:Prodigal:2.6,similar to AA sequence:UniProtKB:O31675;locus_tag=DNHCFCPL_00098;product=7-cyano-7-deazaguanine synthase
NODE_1_length_256696_cov_95.750821	Prodigal:2.6	CDS	108213	108629	.	+	0	ID=DNHCFCPL_00099;inference=ab initio prediction:Prodigal:2.6;locus_tag=DNHCFCPL_00099;product=hypothetical protein
NODE_1_length_256696_cov_95.750821	Prodigal:2.6	CDS	108721	109407	.	+	0	ID=DNHCFCPL_00100;inference=ab initio prediction:Prodigal:2.6;locus_tag=DNHCFCPL_00100;product=hypothetical protein
NODE_1_length_256696_cov_95.750821	Prodigal:2.6	CDS	109425	109886	.	+	0	ID=DNHCFCPL_00101;eC_number=1.11.1.15;Name=bcp;gene=bcp;inference=ab initio prediction:Prodigal:2.6,similar to AA sequence:UniProtKB:Q83CY8;locus_tag=DNHCFCPL_00101;product=Putative peroxiredoxin bcp
NODE_1_length_256696_cov_95.750821	Prodigal:2.6	CDS	110008	110577	.	+	0	ID=DNHCFCPL_00102;inference=ab initio prediction:Prodigal:2.6;locus_tag=DNHCFCPL_00102;product=hypothetical protein
NODE_1_length_256696_cov_95.750821	Prodigal:2.6	CDS	110648	111280	.	-	0	ID=DNHCFCPL_00103;inference=ab initio prediction:Prodigal:2.6,similar to AA sequence:UniProtKB:Q55928;locus_tag=DNHCFCPL_00103;product=Bifunctional NMN adenylyltransferase/Nudix hydrolase
NODE_1_length_256696_cov_95.750821	Prodigal:2.6	CDS	111348	112148	.	+	0	ID=DNHCFCPL_00104;eC_number=4.2.1.17;Name=paaF_1;gene=paaF_1;inference=ab initio prediction:Prodigal:2.6,similar to AA sequence:UniProtKB:P76082;locus_tag=DNHCFCPL_00104;product=2%2C3-dehydroadipyl-CoA hydratase
NODE_1_length_256696_cov_95.750821	Prodigal:2.6	CDS	112145	112462	.	-	0	ID=DNHCFCPL_00105;inference=ab initio prediction:Prodigal:2.6,similar to AA sequence:UniProtKB:P9WFM1;locus_tag=DNHCFCPL_00105;product=GTP cyclohydrolase 1 type 2
NODE_1_length_256696_cov_95.750821	Prodigal:2.6	CDS	112531	112656	.	-	0	ID=DNHCFCPL_00106;inference=ab initio prediction:Prodigal:2.6;locus_tag=DNHCFCPL_00106;product=hypothetical protein
NODE_1_length_256696_cov_95.750821	Prodigal:2.6	CDS	112857	114062	.	-	0	ID=DNHCFCPL_00107;Name=bcr_1;gene=bcr_1;inference=ab initio prediction:Prodigal:2.6,similar to AA sequence:UniProtKB:P28246;locus_tag=DNHCFCPL_00107;product=Bicyclomycin resistance protein
NODE_1_length_256696_cov_95.750821	Prodigal:2.6	CDS	114145	117978	.	-	0	ID=DNHCFCPL_00108;eC_number=6.3.5.3;Name=purL;gene=purL;inference=ab initio prediction:Prodigal:2.6,similar to AA sequence:UniProtKB:P15254;locus_tag=DNHCFCPL_00108;product=Phosphoribosylformylglycinamidine synthase
NODE_1_length_256696_cov_95.750821	Prodigal:2.6	CDS	118288	119628	.	+	0	ID=DNHCFCPL_00109;eC_number=3.1.5.1;Name=dgt;gene=dgt;inference=ab initio prediction:Prodigal:2.6,similar to AA sequence:UniProtKB:P15723;locus_tag=DNHCFCPL_00109;product=Deoxyguanosinetriphosphate triphosphohydrolase
NODE_1_length_256696_cov_95.750821	Prodigal:2.6	CDS	119720	120319	.	+	0	ID=DNHCFCPL_00110;eC_number=3.6.4.12;Name=ruvA;gene=ruvA;inference=ab initio prediction:Prodigal:2.6,similar to AA sequence:UniProtKB:P0A809;locus_tag=DNHCFCPL_00110;product=Holliday junction ATP-dependent DNA helicase RuvA
NODE_1_length_256696_cov_95.750821	Prodigal:2.6	CDS	120328	121332	.	+	0	ID=DNHCFCPL_00111;eC_number=3.6.4.12;Name=ruvB;gene=ruvB;inference=ab initio prediction:Prodigal:2.6,similar to AA sequence:UniProtKB:P0A812;locus_tag=DNHCFCPL_00111;product=Holliday junction ATP-dependent DNA helicase RuvB
NODE_1_length_256696_cov_95.750821	Prodigal:2.6	CDS	121537	122871	.	+	0	ID=DNHCFCPL_00112;eC_number=3.-.-.-;Name=yxeP_1;gene=yxeP_1;inference=ab initio prediction:Prodigal:2.6,similar to AA sequence:UniProtKB:P54955;locus_tag=DNHCFCPL_00112;product=putative hydrolase YxeP
NODE_1_length_256696_cov_95.750821	Prodigal:2.6	CDS	123082	123489	.	+	0	ID=DNHCFCPL_00113;eC_number=3.1.2.-;Name=ybgC;gene=ybgC;inference=ab initio prediction:Prodigal:2.6,similar to AA sequence:UniProtKB:P44679;locus_tag=DNHCFCPL_00113;product=Acyl-CoA thioesterase YbgC
NODE_1_length_256696_cov_95.750821	Prodigal:2.6	CDS	123513	124211	.	+	0	ID=DNHCFCPL_00114;Name=exbB_1;gene=exbB_1;inference=ab initio prediction:Prodigal:2.6,similar to AA sequence:UniProtKB:P0ABU7;locus_tag=DNHCFCPL_00114;product=Biopolymer transport protein ExbB
NODE_1_length_256696_cov_95.750821	Prodigal:2.6	CDS	124211	124663	.	+	0	ID=DNHCFCPL_00115;Name=exbD_1;gene=exbD_1;inference=ab initio prediction:Prodigal:2.6,similar to AA sequence:UniProtKB:P0ABV2;locus_tag=DNHCFCPL_00115;product=Biopolymer transport protein ExbD
NODE_1_length_256696_cov_95.750821	Prodigal:2.6	CDS	124667	126013	.	+	0	ID=DNHCFCPL_00116;eC_number=3.4.22.-;Name=rtxA;gene=rtxA;inference=ab initio prediction:Prodigal:2.6,similar to AA sequence:UniProtKB:Q9KS12;locus_tag=DNHCFCPL_00116;product=Multifunctional-autoprocessing repeats-in-toxin
NODE_1_length_256696_cov_95.750821	Prodigal:2.6	CDS	126107	127387	.	+	0	ID=DNHCFCPL_00117;Name=tolB;gene=tolB;inference=ab initio prediction:Prodigal:2.6,protein motif:HAMAP:MF_00671;locus_tag=DNHCFCPL_00117;product=Protein TolB
NODE_1_length_256696_cov_95.750821	Prodigal:2.6	CDS	127415	127978	.	+	0	ID=DNHCFCPL_00118;Name=pal;gene=pal;inference=ab initio prediction:Prodigal:2.6,similar to AA sequence:UniProtKB:P0A912;locus_tag=DNHCFCPL_00118;product=Peptidoglycan-associated lipoprotein
NODE_1_length_256696_cov_95.750821	Prodigal:2.6	CDS	128033	128221	.	-	0	ID=DNHCFCPL_00119;inference=ab initio prediction:Prodigal:2.6;locus_tag=DNHCFCPL_00119;product=hypothetical protein
NODE_1_length_256696_cov_95.750821	Prodigal:2.6	CDS	128404	129375	.	+	0	ID=DNHCFCPL_00120;eC_number=3.1.3.11;Name=fbp_1;gene=fbp_1;inference=ab initio prediction:Prodigal:2.6,similar to AA sequence:UniProtKB:P0A993;locus_tag=DNHCFCPL_00120;product=Fructose-1%2C6-bisphosphatase class 1
NODE_1_length_256696_cov_95.750821	Prodigal:2.6	CDS	129432	130208	.	+	0	ID=DNHCFCPL_00121;eC_number=2.1.1.185;Name=rlmB_1;gene=rlmB_1;inference=ab initio prediction:Prodigal:2.6,similar to AA sequence:UniProtKB:P44906;locus_tag=DNHCFCPL_00121;product=23S rRNA (guanosine-2'-O-)-methyltransferase RlmB
NODE_1_length_256696_cov_95.750821	Prodigal:2.6	CDS	130368	130982	.	+	0	ID=DNHCFCPL_00122;Name=sigE;gene=sigE;inference=ab initio prediction:Prodigal:2.6,similar to AA sequence:UniProtKB:H8F0N6;locus_tag=DNHCFCPL_00122;product=ECF RNA polymerase sigma factor SigE
NODE_1_length_256696_cov_95.750821	Prodigal:2.6	CDS	130972	131292	.	+	0	ID=DNHCFCPL_00123;inference=ab initio prediction:Prodigal:2.6;locus_tag=DNHCFCPL_00123;product=hypothetical protein
NODE_1_length_256696_cov_95.750821	Prodigal:2.6	CDS	131282	131671	.	+	0	ID=DNHCFCPL_00124;inference=ab initio prediction:Prodigal:2.6;locus_tag=DNHCFCPL_00124;product=hypothetical protein
NODE_1_length_256696_cov_95.750821	Prodigal:2.6	CDS	131762	134197	.	-	0	ID=DNHCFCPL_00125;inference=ab initio prediction:Prodigal:2.6;locus_tag=DNHCFCPL_00125;product=hypothetical protein
NODE_1_length_256696_cov_95.750821	Prodigal:2.6	CDS	134213	136063	.	-	0	ID=DNHCFCPL_00126;inference=ab initio prediction:Prodigal:2.6;locus_tag=DNHCFCPL_00126;product=hypothetical protein
NODE_1_length_256696_cov_95.750821	Prodigal:2.6	CDS	136380	137078	.	-	0	ID=DNHCFCPL_00127;Name=hda;gene=hda;inference=ab initio prediction:Prodigal:2.6,similar to AA sequence:UniProtKB:P69931;locus_tag=DNHCFCPL_00127;product=DnaA regulatory inactivator Hda
NODE_1_length_256696_cov_95.750821	Prodigal:2.6	CDS	137099	138292	.	-	0	ID=DNHCFCPL_00128;Name=tqsA;gene=tqsA;inference=ab initio prediction:Prodigal:2.6,similar to AA sequence:UniProtKB:P0AFS5;locus_tag=DNHCFCPL_00128;product=AI-2 transport protein TqsA
NODE_1_length_256696_cov_95.750821	Prodigal:2.6	CDS	138428	139498	.	+	0	ID=DNHCFCPL_00129;eC_number=6.3.3.1;Name=purM;gene=purM;inference=ab initio prediction:Prodigal:2.6,similar to AA sequence:UniProtKB:P08178;locus_tag=DNHCFCPL_00129;product=Phosphoribosylformylglycinamidine cyclo-ligase
NODE_1_length_256696_cov_95.750821	Prodigal:2.6	CDS	139495	140124	.	+	0	ID=DNHCFCPL_00130;eC_number=2.1.2.2;Name=purN;gene=purN;inference=ab initio prediction:Prodigal:2.6,similar to AA sequence:UniProtKB:P08179;locus_tag=DNHCFCPL_00130;product=Phosphoribosylglycinamide formyltransferase
NODE_1_length_256696_cov_95.750821	Prodigal:2.6	CDS	140188	140997	.	-	0	ID=DNHCFCPL_00131;inference=ab initio prediction:Prodigal:2.6;locus_tag=DNHCFCPL_00131;product=hypothetical protein
NODE_1_length_256696_cov_95.750821	Prodigal:2.6	CDS	141016	142113	.	-	0	ID=DNHCFCPL_00132;eC_number=3.4.21.-;Name=sppA;gene=sppA;inference=ab initio prediction:Prodigal:2.6,similar to AA sequence:UniProtKB:O34525;locus_tag=DNHCFCPL_00132;product=Putative signal peptide peptidase SppA
NODE_1_length_256696_cov_95.750821	Prodigal:2.6	CDS	142169	143152	.	+	0	ID=DNHCFCPL_00133;eC_number=2.3.1.241;Name=lpxL_1;gene=lpxL_1;inference=ab initio prediction:Prodigal:2.6,similar to AA sequence:UniProtKB:P0ACV0;locus_tag=DNHCFCPL_00133;product=Lipid A biosynthesis lauroyltransferase
NODE_1_length_256696_cov_95.750821	Prodigal:2.6	CDS	143105	145537	.	-	0	ID=DNHCFCPL_00134;Name=comEC;gene=comEC;inference=ab initio prediction:Prodigal:2.6,similar to AA sequence:UniProtKB:P39695;locus_tag=DNHCFCPL_00134;product=ComE operon protein 3
NODE_1_length_256696_cov_95.750821	Prodigal:2.6	CDS	145623	146309	.	-	0	ID=DNHCFCPL_00135;eC_number=3.6.3.-;Name=lolD_1;gene=lolD_1;inference=ab initio prediction:Prodigal:2.6,similar to AA sequence:UniProtKB:P75957;locus_tag=DNHCFCPL_00135;product=Lipoprotein-releasing system ATP-binding protein LolD
NODE_1_length_256696_cov_95.750821	Prodigal:2.6	CDS	146302	147582	.	-	0	ID=DNHCFCPL_00136;Name=lolE;gene=lolE;inference=ab initio prediction:Prodigal:2.6,similar to AA sequence:UniProtKB:P75958;locus_tag=DNHCFCPL_00136;product=Lipoprotein-releasing system transmembrane protein LolE
NODE_1_length_256696_cov_95.750821	Prodigal:2.6	CDS	147785	148693	.	-	0	ID=DNHCFCPL_00137;Name=yedA;gene=yedA;inference=ab initio prediction:Prodigal:2.6,similar to AA sequence:UniProtKB:P0AA70;locus_tag=DNHCFCPL_00137;product=putative inner membrane transporter YedA
NODE_1_length_256696_cov_95.750821	Prodigal:2.6	CDS	148704	149171	.	-	0	ID=DNHCFCPL_00138;inference=ab initio prediction:Prodigal:2.6;locus_tag=DNHCFCPL_00138;product=hypothetical protein
NODE_1_length_256696_cov_95.750821	Prodigal:2.6	CDS	149446	150387	.	+	0	ID=DNHCFCPL_00139;inference=ab initio prediction:Prodigal:2.6;locus_tag=DNHCFCPL_00139;product=hypothetical protein
NODE_1_length_256696_cov_95.750821	Prodigal:2.6	CDS	150421	150567	.	+	0	ID=DNHCFCPL_00140;inference=ab initio prediction:Prodigal:2.6;locus_tag=DNHCFCPL_00140;product=hypothetical protein
NODE_1_length_256696_cov_95.750821	Prodigal:2.6	CDS	150625	151704	.	-	0	ID=DNHCFCPL_00141;eC_number=2.6.1.52;Name=serC;gene=serC;inference=ab initio prediction:Prodigal:2.6,similar to AA sequence:UniProtKB:Q9HZ66;locus_tag=DNHCFCPL_00141;product=Phosphoserine aminotransferase
NODE_1_length_256696_cov_95.750821	Prodigal:2.6	CDS	152084	153571	.	+	0	ID=DNHCFCPL_00142;inference=ab initio prediction:Prodigal:2.6;locus_tag=DNHCFCPL_00142;product=hypothetical protein
NODE_1_length_256696_cov_95.750821	Prodigal:2.6	CDS	153584	154705	.	+	0	ID=DNHCFCPL_00143;Name=emrA_1;gene=emrA_1;inference=ab initio prediction:Prodigal:2.6,similar to AA sequence:UniProtKB:P27303;locus_tag=DNHCFCPL_00143;product=Multidrug export protein EmrA
NODE_1_length_256696_cov_95.750821	Prodigal:2.6	CDS	154769	155839	.	+	0	ID=DNHCFCPL_00144;inference=ab initio prediction:Prodigal:2.6;locus_tag=DNHCFCPL_00144;product=hypothetical protein
NODE_1_length_256696_cov_95.750821	Prodigal:2.6	CDS	155836	156927	.	+	0	ID=DNHCFCPL_00145;Name=ybhR_1;gene=ybhR_1;inference=ab initio prediction:Prodigal:2.6,similar to AA sequence:UniProtKB:P0AFP9;locus_tag=DNHCFCPL_00145;product=Inner membrane transport permease YbhR
NODE_1_length_256696_cov_95.750821	Prodigal:2.6	CDS	157192	157986	.	+	0	ID=DNHCFCPL_00146;eC_number=3.5.1.-;inference=ab initio prediction:Prodigal:2.6,similar to AA sequence:UniProtKB:P59745;locus_tag=DNHCFCPL_00146;product=Carbohydrate deacetylase
NODE_1_length_256696_cov_95.750821	Prodigal:2.6	CDS	157983	158963	.	+	0	ID=DNHCFCPL_00147;eC_number=2.4.-.-;inference=ab initio prediction:Prodigal:2.6,similar to AA sequence:UniProtKB:Q55487;locus_tag=DNHCFCPL_00147;product=putative glycosyltransferase
NODE_1_length_256696_cov_95.750821	Prodigal:2.6	CDS	158963	159343	.	+	0	ID=DNHCFCPL_00148;inference=ab initio prediction:Prodigal:2.6;locus_tag=DNHCFCPL_00148;product=hypothetical protein
NODE_1_length_256696_cov_95.750821	Prodigal:2.6	CDS	159353	160999	.	+	0	ID=DNHCFCPL_00149;eC_number=2.4.2.43;Name=arnT;gene=arnT;inference=ab initio prediction:Prodigal:2.6,similar to AA sequence:UniProtKB:Q7N3Q9;locus_tag=DNHCFCPL_00149;product=Undecaprenyl phosphate-alpha-4-amino-4-deoxy-L-arabinose arabinosyl transferase
NODE_1_length_256696_cov_95.750821	Prodigal:2.6	CDS	161051	163765	.	-	0	ID=DNHCFCPL_00150;eC_number=5.99.1.3;Name=gyrA;gene=gyrA;inference=ab initio prediction:Prodigal:2.6,similar to AA sequence:UniProtKB:P37411;locus_tag=DNHCFCPL_00150;product=DNA gyrase subunit A
NODE_1_length_256696_cov_95.750821	Prodigal:2.6	CDS	164131	165063	.	-	0	ID=DNHCFCPL_00151;Name=etfA;gene=etfA;inference=ab initio prediction:Prodigal:2.6,similar to AA sequence:UniProtKB:P38974;locus_tag=DNHCFCPL_00151;product=Electron transfer flavoprotein subunit alpha
NODE_1_length_256696_cov_95.750821	Prodigal:2.6	CDS	165081	165830	.	-	0	ID=DNHCFCPL_00152;Name=etfB;gene=etfB;inference=ab initio prediction:Prodigal:2.6,similar to AA sequence:UniProtKB:P38975;locus_tag=DNHCFCPL_00152;product=Electron transfer flavoprotein subunit beta
NODE_1_length_256696_cov_95.750821	Prodigal:2.6	CDS	166266	167192	.	-	0	ID=DNHCFCPL_00153;Name=xerC_1;gene=xerC_1;inference=ab initio prediction:Prodigal:2.6,similar to AA sequence:UniProtKB:P44818;locus_tag=DNHCFCPL_00153;product=Tyrosine recombinase XerC
NODE_1_length_256696_cov_95.750821	Prodigal:2.6	CDS	167316	167939	.	+	0	ID=DNHCFCPL_00154;Name=rhtB_1;gene=rhtB_1;inference=ab initio prediction:Prodigal:2.6,similar to AA sequence:UniProtKB:P0AG34;locus_tag=DNHCFCPL_00154;product=Homoserine/homoserine lactone efflux protein
NODE_1_length_256696_cov_95.750821	Prodigal:2.6	CDS	168026	168871	.	-	0	ID=DNHCFCPL_00155;eC_number=5.1.1.7;Name=dapF;gene=dapF;inference=ab initio prediction:Prodigal:2.6,similar to AA sequence:UniProtKB:B2HX82;locus_tag=DNHCFCPL_00155;product=Diaminopimelate epimerase
NODE_1_length_256696_cov_95.750821	Prodigal:2.6	CDS	168877	170127	.	-	0	ID=DNHCFCPL_00156;eC_number=4.1.1.20;Name=lysA;gene=lysA;inference=ab initio prediction:Prodigal:2.6,similar to AA sequence:UniProtKB:Q9KVL7;locus_tag=DNHCFCPL_00156;product=Diaminopimelate decarboxylase
NODE_1_length_256696_cov_95.750821	Prodigal:2.6	CDS	170150	170374	.	-	0	ID=DNHCFCPL_00157;inference=ab initio prediction:Prodigal:2.6;locus_tag=DNHCFCPL_00157;product=hypothetical protein
NODE_1_length_256696_cov_95.750821	Prodigal:2.6	CDS	170515	171993	.	-	0	ID=DNHCFCPL_00158;Name=cycA_1;gene=cycA_1;inference=ab initio prediction:Prodigal:2.6,similar to AA sequence:UniProtKB:P0AAE0;locus_tag=DNHCFCPL_00158;product=D-serine/D-alanine/glycine transporter
NODE_1_length_256696_cov_95.750821	Prodigal:2.6	CDS	172411	173799	.	+	0	ID=DNHCFCPL_00159;eC_number=3.6.4.-;Name=radA;gene=radA;inference=ab initio prediction:Prodigal:2.6,similar to AA sequence:UniProtKB:P24554;locus_tag=DNHCFCPL_00159;product=DNA repair protein RadA
NODE_1_length_256696_cov_95.750821	Prodigal:2.6	CDS	173882	174859	.	+	0	ID=DNHCFCPL_00160;inference=ab initio prediction:Prodigal:2.6;locus_tag=DNHCFCPL_00160;product=hypothetical protein
NODE_1_length_256696_cov_95.750821	Prodigal:2.6	CDS	174918	175892	.	-	0	ID=DNHCFCPL_00161;eC_number=6.3.1.-;Name=epmA;gene=epmA;inference=ab initio prediction:Prodigal:2.6,similar to AA sequence:UniProtKB:Q9ZJ12;locus_tag=DNHCFCPL_00161;product=Elongation factor P--(R)-beta-lysine ligase
NODE_1_length_256696_cov_95.750821	Prodigal:2.6	CDS	175889	176956	.	-	0	ID=DNHCFCPL_00162;eC_number=1.1.1.290;Name=pdxB;gene=pdxB;inference=ab initio prediction:Prodigal:2.6,similar to AA sequence:UniProtKB:Q9KQ92;locus_tag=DNHCFCPL_00162;product=Erythronate-4-phosphate dehydrogenase
NODE_1_length_256696_cov_95.750821	Prodigal:2.6	CDS	177061	177453	.	-	0	ID=DNHCFCPL_00163;inference=ab initio prediction:Prodigal:2.6;locus_tag=DNHCFCPL_00163;product=hypothetical protein
NODE_1_length_256696_cov_95.750821	Prodigal:2.6	CDS	177573	178364	.	-	0	ID=DNHCFCPL_00164;Name=fdhD;gene=fdhD;inference=ab initio prediction:Prodigal:2.6,similar to AA sequence:UniProtKB:O87816;locus_tag=DNHCFCPL_00164;product=Sulfurtransferase FdhD
NODE_1_length_256696_cov_95.750821	Prodigal:2.6	CDS	178443	180851	.	-	0	ID=DNHCFCPL_00165;eC_number=1.-.-.-;inference=ab initio prediction:Prodigal:2.6,similar to AA sequence:UniProtKB:P9WJP9;locus_tag=DNHCFCPL_00165;product=putative oxidoreductase
NODE_1_length_256696_cov_95.750821	Prodigal:2.6	CDS	181246	182403	.	+	0	ID=DNHCFCPL_00166;eC_number=2.7.1.165;Name=garK;gene=garK;inference=ab initio prediction:Prodigal:2.6,similar to AA sequence:UniProtKB:P23524;locus_tag=DNHCFCPL_00166;product=Glycerate 2-kinase
NODE_1_length_256696_cov_95.750821	Prodigal:2.6	CDS	182400	182966	.	-	0	ID=DNHCFCPL_00167;inference=ab initio prediction:Prodigal:2.6;locus_tag=DNHCFCPL_00167;product=hypothetical protein
NODE_1_length_256696_cov_95.750821	Prodigal:2.6	CDS	183089	183871	.	+	0	ID=DNHCFCPL_00168;eC_number=1.1.1.313;Name=isfD;gene=isfD;inference=ab initio prediction:Prodigal:2.6,similar to AA sequence:UniProtKB:D3U1D9;locus_tag=DNHCFCPL_00168;product=Sulfoacetaldehyde reductase
NODE_1_length_256696_cov_95.750821	Prodigal:2.6	CDS	183909	184514	.	+	0	ID=DNHCFCPL_00169;eC_number=1.-.-.-;Name=mhqN;gene=mhqN;inference=ab initio prediction:Prodigal:2.6,similar to AA sequence:UniProtKB:P96692;locus_tag=DNHCFCPL_00169;product=Putative NAD(P)H nitroreductase MhqN
NODE_1_length_256696_cov_95.750821	Prodigal:2.6	CDS	184630	185247	.	-	0	ID=DNHCFCPL_00170;inference=ab initio prediction:Prodigal:2.6;locus_tag=DNHCFCPL_00170;product=hypothetical protein
NODE_1_length_256696_cov_95.750821	Prodigal:2.6	CDS	185356	186219	.	+	0	ID=DNHCFCPL_00171;inference=ab initio prediction:Prodigal:2.6;locus_tag=DNHCFCPL_00171;product=hypothetical protein
NODE_1_length_256696_cov_95.750821	Prodigal:2.6	CDS	186299	186877	.	-	0	ID=DNHCFCPL_00172;inference=ab initio prediction:Prodigal:2.6;locus_tag=DNHCFCPL_00172;product=hypothetical protein
NODE_1_length_256696_cov_95.750821	Prodigal:2.6	CDS	187541	188626	.	-	0	ID=DNHCFCPL_00173;inference=ab initio prediction:Prodigal:2.6;locus_tag=DNHCFCPL_00173;product=hypothetical protein
NODE_1_length_256696_cov_95.750821	Prodigal:2.6	CDS	189087	193085	.	-	0	ID=DNHCFCPL_00174;Name=dhbF_1;gene=dhbF_1;inference=ab initio prediction:Prodigal:2.6,similar to AA sequence:UniProtKB:P45745;locus_tag=DNHCFCPL_00174;product=Dimodular nonribosomal peptide synthase
NODE_1_length_256696_cov_95.750821	Prodigal:2.6	CDS	193669	194223	.	+	0	ID=DNHCFCPL_00175;inference=ab initio prediction:Prodigal:2.6;locus_tag=DNHCFCPL_00175;product=hypothetical protein
NODE_1_length_256696_cov_95.750821	Aragorn:1.2	tRNA	194303	194392	.	-	.	ID=DNHCFCPL_00176;inference=COORDINATES:profile:Aragorn:1.2;locus_tag=DNHCFCPL_00176;product=tRNA-Ser(tga)
NODE_1_length_256696_cov_95.750821	Prodigal:2.6	CDS	194482	194976	.	-	0	ID=DNHCFCPL_00177;Name=greB;gene=greB;inference=ab initio prediction:Prodigal:2.6,similar to AA sequence:UniProtKB:P30128;locus_tag=DNHCFCPL_00177;product=Transcription elongation factor GreB
NODE_1_length_256696_cov_95.750821	Prodigal:2.6	CDS	195349	196461	.	+	0	ID=DNHCFCPL_00178;eC_number=4.2.2.-;Name=mltF;gene=mltF;inference=ab initio prediction:Prodigal:2.6,similar to AA sequence:UniProtKB:Q9HXN1;locus_tag=DNHCFCPL_00178;product=Membrane-bound lytic murein transglycosylase F
NODE_1_length_256696_cov_95.750821	Prodigal:2.6	CDS	196553	196936	.	-	0	ID=DNHCFCPL_00179;inference=ab initio prediction:Prodigal:2.6;locus_tag=DNHCFCPL_00179;product=hypothetical protein
NODE_1_length_256696_cov_95.750821	Prodigal:2.6	CDS	197143	198048	.	-	0	ID=DNHCFCPL_00180;Name=ttcA;gene=ttcA;inference=ab initio prediction:Prodigal:2.6,similar to AA sequence:UniProtKB:Q9JZJ6;locus_tag=DNHCFCPL_00180;product=tRNA 2-thiocytidine biosynthesis protein TtcA
NODE_1_length_256696_cov_95.750821	Prodigal:2.6	CDS	198552	199415	.	+	0	ID=DNHCFCPL_00181;eC_number=4.2.2.-;Name=slt_1;gene=slt_1;inference=ab initio prediction:Prodigal:2.6,similar to AA sequence:UniProtKB:P0AGC3;locus_tag=DNHCFCPL_00181;product=Soluble lytic murein transglycosylase
NODE_1_length_256696_cov_95.750821	Prodigal:2.6	CDS	199673	200578	.	+	0	ID=DNHCFCPL_00182;eC_number=3.4.24.-;Name=htpX_1;gene=htpX_1;inference=ab initio prediction:Prodigal:2.6,similar to AA sequence:UniProtKB:Q9PA93;locus_tag=DNHCFCPL_00182;product=Protease HtpX
NODE_1_length_256696_cov_95.750821	Prodigal:2.6	CDS	200628	201203	.	-	0	ID=DNHCFCPL_00183;inference=ab initio prediction:Prodigal:2.6;locus_tag=DNHCFCPL_00183;product=hypothetical protein
NODE_1_length_256696_cov_95.750821	Prodigal:2.6	CDS	201276	204371	.	-	0	ID=DNHCFCPL_00184;Name=mexB_1;gene=mexB_1;inference=ab initio prediction:Prodigal:2.6,similar to AA sequence:UniProtKB:P52002;locus_tag=DNHCFCPL_00184;product=Multidrug resistance protein MexB
NODE_1_length_256696_cov_95.750821	Prodigal:2.6	CDS	204635	205777	.	+	0	ID=DNHCFCPL_00185;eC_number=3.1.4.46;Name=glpQ;gene=glpQ;inference=ab initio prediction:Prodigal:2.6,similar to AA sequence:UniProtKB:P09394;locus_tag=DNHCFCPL_00185;product=Glycerophosphodiester phosphodiesterase%2C periplasmic
NODE_1_length_256696_cov_95.750821	Prodigal:2.6	CDS	205822	206751	.	-	0	ID=DNHCFCPL_00186;eC_number=3.1.1.-;Name=ytnP;gene=ytnP;inference=ab initio prediction:Prodigal:2.6,similar to AA sequence:UniProtKB:O34760;locus_tag=DNHCFCPL_00186;product=putative quorum-quenching lactonase YtnP
NODE_1_length_256696_cov_95.750821	Prodigal:2.6	CDS	206891	207265	.	+	0	ID=DNHCFCPL_00187;eC_number=2.7.1.107;Name=dgkA;gene=dgkA;inference=ab initio prediction:Prodigal:2.6,similar to AA sequence:UniProtKB:P0ABN1;locus_tag=DNHCFCPL_00187;product=Diacylglycerol kinase
NODE_1_length_256696_cov_95.750821	Prodigal:2.6	CDS	207441	209075	.	-	0	ID=DNHCFCPL_00188;Name=groL;gene=groL;inference=ab initio prediction:Prodigal:2.6,similar to AA sequence:UniProtKB:P30718;locus_tag=DNHCFCPL_00188;product=60 kDa chaperonin
NODE_1_length_256696_cov_95.750821	Prodigal:2.6	CDS	209134	209424	.	-	0	ID=DNHCFCPL_00189;Name=groS;gene=groS;inference=ab initio prediction:Prodigal:2.6,similar to AA sequence:UniProtKB:P31295;locus_tag=DNHCFCPL_00189;product=10 kDa chaperonin
NODE_1_length_256696_cov_95.750821	Prodigal:2.6	CDS	209665	219477	.	-	0	ID=DNHCFCPL_00190;inference=ab initio prediction:Prodigal:2.6;locus_tag=DNHCFCPL_00190;product=hypothetical protein
NODE_1_length_256696_cov_95.750821	Prodigal:2.6	CDS	219781	220539	.	-	0	ID=DNHCFCPL_00191;eC_number=3.1.4.53;Name=cpdA_1;gene=cpdA_1;inference=ab initio prediction:Prodigal:2.6,protein motif:HAMAP:MF_00905;locus_tag=DNHCFCPL_00191;product=3'%2C5'-cyclic adenosine monophosphate phosphodiesterase CpdA
NODE_1_length_256696_cov_95.750821	Prodigal:2.6	CDS	220520	221458	.	-	0	ID=DNHCFCPL_00192;eC_number=2.7.1.-;Name=bmrU;gene=bmrU;inference=ab initio prediction:Prodigal:2.6,similar to AA sequence:UniProtKB:P39074;locus_tag=DNHCFCPL_00192;product=Putative lipid kinase BmrU
NODE_1_length_256696_cov_95.750821	Prodigal:2.6	CDS	221850	223682	.	+	0	ID=DNHCFCPL_00193;eC_number=4.1.1.32;Name=pckG;gene=pckG;inference=ab initio prediction:Prodigal:2.6,similar to AA sequence:UniProtKB:Q9AGJ6;locus_tag=DNHCFCPL_00193;product=Phosphoenolpyruvate carboxykinase [GTP]
NODE_1_length_256696_cov_95.750821	Prodigal:2.6	CDS	223724	225241	.	-	0	ID=DNHCFCPL_00194;eC_number=1.1.5.3;Name=glpD;gene=glpD;inference=ab initio prediction:Prodigal:2.6,similar to AA sequence:UniProtKB:P13035;locus_tag=DNHCFCPL_00194;product=Aerobic glycerol-3-phosphate dehydrogenase
NODE_1_length_256696_cov_95.750821	Prodigal:2.6	CDS	225396	226904	.	-	0	ID=DNHCFCPL_00195;eC_number=2.7.1.30;Name=glpK;gene=glpK;inference=ab initio prediction:Prodigal:2.6,similar to AA sequence:UniProtKB:P0A6F3;locus_tag=DNHCFCPL_00195;product=Glycerol kinase
NODE_1_length_256696_cov_95.750821	Prodigal:2.6	CDS	227291	228610	.	+	0	ID=DNHCFCPL_00196;Name=kgtP_1;gene=kgtP_1;inference=ab initio prediction:Prodigal:2.6,similar to AA sequence:UniProtKB:P0AEX3;locus_tag=DNHCFCPL_00196;product=Alpha-ketoglutarate permease
NODE_1_length_256696_cov_95.750821	Prodigal:2.6	CDS	228727	229149	.	+	0	ID=DNHCFCPL_00197;inference=ab initio prediction:Prodigal:2.6;locus_tag=DNHCFCPL_00197;product=hypothetical protein
NODE_1_length_256696_cov_95.750821	Prodigal:2.6	CDS	229172	229840	.	-	0	ID=DNHCFCPL_00198;eC_number=2.1.1.-;Name=prmA_1;gene=prmA_1;inference=ab initio prediction:Prodigal:2.6,similar to AA sequence:UniProtKB:P45558;locus_tag=DNHCFCPL_00198;product=Ribosomal protein L11 methyltransferase
NODE_1_length_256696_cov_95.750821	Prodigal:2.6	CDS	230081	230929	.	-	0	ID=DNHCFCPL_00199;Name=folD;gene=folD;inference=ab initio prediction:Prodigal:2.6,similar to AA sequence:UniProtKB:Q7A697;locus_tag=DNHCFCPL_00199;product=Bifunctional protein FolD protein
NODE_1_length_256696_cov_95.750821	Aragorn:1.2	tRNA	231082	231155	.	+	.	ID=DNHCFCPL_00200;inference=COORDINATES:profile:Aragorn:1.2;locus_tag=DNHCFCPL_00200;product=tRNA-Cys(gca)
NODE_1_length_256696_cov_95.750821	Aragorn:1.2	tRNA	231167	231252	.	+	.	ID=DNHCFCPL_00201;inference=COORDINATES:profile:Aragorn:1.2;locus_tag=DNHCFCPL_00201;product=tRNA-Leu(taa)
NODE_1_length_256696_cov_95.750821	Prodigal:2.6	CDS	231355	233118	.	-	0	ID=DNHCFCPL_00202;eC_number=3.1.3.1;Name=phoD;gene=phoD;inference=ab initio prediction:Prodigal:2.6,similar to AA sequence:UniProtKB:P42251;locus_tag=DNHCFCPL_00202;product=Alkaline phosphatase D
NODE_1_length_256696_cov_95.750821	Aragorn:1.2	tRNA	233315	233400	.	+	.	ID=DNHCFCPL_00203;inference=COORDINATES:profile:Aragorn:1.2;locus_tag=DNHCFCPL_00203;product=tRNA-Leu(taa)
NODE_1_length_256696_cov_95.750821	Prodigal:2.6	CDS	233455	233820	.	+	0	ID=DNHCFCPL_00204;inference=ab initio prediction:Prodigal:2.6;locus_tag=DNHCFCPL_00204;product=hypothetical protein
NODE_1_length_256696_cov_95.750821	Prodigal:2.6	CDS	233821	234135	.	-	0	ID=DNHCFCPL_00205;inference=ab initio prediction:Prodigal:2.6;locus_tag=DNHCFCPL_00205;product=hypothetical protein
NODE_1_length_256696_cov_95.750821	Prodigal:2.6	CDS	234270	235121	.	-	0	ID=DNHCFCPL_00206;eC_number=2.5.1.15;Name=folP_1;gene=folP_1;inference=ab initio prediction:Prodigal:2.6,similar to AA sequence:UniProtKB:P0AC13;locus_tag=DNHCFCPL_00206;product=Dihydropteroate synthase
NODE_1_length_256696_cov_95.750821	Prodigal:2.6	CDS	235253	237148	.	-	0	ID=DNHCFCPL_00207;eC_number=3.4.24.-;Name=ftsH;gene=ftsH;inference=ab initio prediction:Prodigal:2.6,similar to AA sequence:UniProtKB:P0AAI3;locus_tag=DNHCFCPL_00207;product=ATP-dependent zinc metalloprotease FtsH
NODE_1_length_256696_cov_95.750821	Prodigal:2.6	CDS	237283	237933	.	-	0	ID=DNHCFCPL_00208;eC_number=2.1.1.166;Name=rlmE;gene=rlmE;inference=ab initio prediction:Prodigal:2.6,similar to AA sequence:UniProtKB:P0C0R7;locus_tag=DNHCFCPL_00208;product=Ribosomal RNA large subunit methyltransferase E
NODE_1_length_256696_cov_95.750821	Prodigal:2.6	CDS	238133	238456	.	+	0	ID=DNHCFCPL_00209;inference=ab initio prediction:Prodigal:2.6,similar to AA sequence:UniProtKB:P71376;locus_tag=DNHCFCPL_00209;product=RNA-binding protein
NODE_1_length_256696_cov_95.750821	Prodigal:2.6	CDS	238471	239007	.	+	0	ID=DNHCFCPL_00210;inference=ab initio prediction:Prodigal:2.6;locus_tag=DNHCFCPL_00210;product=hypothetical protein
NODE_1_length_256696_cov_95.750821	Prodigal:2.6	CDS	239067	239654	.	-	0	ID=DNHCFCPL_00211;inference=ab initio prediction:Prodigal:2.6;locus_tag=DNHCFCPL_00211;product=hypothetical protein
NODE_1_length_256696_cov_95.750821	Prodigal:2.6	CDS	239968	241107	.	+	0	ID=DNHCFCPL_00212;eC_number=6.3.5.5;Name=carA;gene=carA;inference=ab initio prediction:Prodigal:2.6,similar to AA sequence:UniProtKB:P0A6F1;locus_tag=DNHCFCPL_00212;product=Carbamoyl-phosphate synthase small chain
NODE_1_length_256696_cov_95.750821	Prodigal:2.6	CDS	241122	244352	.	+	0	ID=DNHCFCPL_00213;eC_number=6.3.5.5;Name=carB;gene=carB;inference=ab initio prediction:Prodigal:2.6,similar to AA sequence:UniProtKB:P00968;locus_tag=DNHCFCPL_00213;product=Carbamoyl-phosphate synthase large chain
NODE_1_length_256696_cov_95.750821	Prodigal:2.6	CDS	244440	244916	.	+	0	ID=DNHCFCPL_00214;Name=greA;gene=greA;inference=ab initio prediction:Prodigal:2.6,similar to AA sequence:UniProtKB:P0A6W5;locus_tag=DNHCFCPL_00214;product=Transcription elongation factor GreA
NODE_1_length_256696_cov_95.750821	Prodigal:2.6	CDS	244995	245627	.	+	0	ID=DNHCFCPL_00215;eC_number=2.3.1.28;Name=cat_1;gene=cat_1;inference=ab initio prediction:Prodigal:2.6,similar to AA sequence:UniProtKB:P26841;locus_tag=DNHCFCPL_00215;product=Chloramphenicol acetyltransferase
NODE_1_length_256696_cov_95.750821	Prodigal:2.6	CDS	245750	246187	.	+	0	ID=DNHCFCPL_00216;Name=teaD;gene=teaD;inference=ab initio prediction:Prodigal:2.6,similar to AA sequence:UniProtKB:E1VBK4;locus_tag=DNHCFCPL_00216;product=TRAP-T-associated universal stress protein TeaD
NODE_1_length_256696_cov_95.750821	Prodigal:2.6	CDS	246243	246572	.	-	0	ID=DNHCFCPL_00217;inference=ab initio prediction:Prodigal:2.6,similar to AA sequence:UniProtKB:A6B4U8;locus_tag=DNHCFCPL_00217;product=DNA base-flipping protein
NODE_1_length_256696_cov_95.750821	Prodigal:2.6	CDS	246654	247370	.	+	0	ID=DNHCFCPL_00218;inference=ab initio prediction:Prodigal:2.6;locus_tag=DNHCFCPL_00218;product=hypothetical protein
NODE_1_length_256696_cov_95.750821	Prodigal:2.6	CDS	247367	249091	.	-	0	ID=DNHCFCPL_00219;Name=capA;gene=capA;inference=ab initio prediction:Prodigal:2.6,similar to AA sequence:UniProtKB:P19579;locus_tag=DNHCFCPL_00219;product=Capsule biosynthesis protein CapA
NODE_1_length_256696_cov_95.750821	Prodigal:2.6	CDS	249088	250743	.	-	0	ID=DNHCFCPL_00220;inference=ab initio prediction:Prodigal:2.6;locus_tag=DNHCFCPL_00220;product=hypothetical protein
NODE_1_length_256696_cov_95.750821	Prodigal:2.6	CDS	250892	256696	.	-	0	ID=DNHCFCPL_00221;inference=ab initio prediction:Prodigal:2.6;locus_tag=DNHCFCPL_00221;product=hypothetical protein
NODE_2_length_255790_cov_97.085166	Prodigal:2.6	CDS	184	1626	.	-	0	ID=DNHCFCPL_00222;inference=ab initio prediction:Prodigal:2.6;locus_tag=DNHCFCPL_00222;product=hypothetical protein
NODE_2_length_255790_cov_97.085166	Prodigal:2.6	CDS	1816	3345	.	-	0	ID=DNHCFCPL_00223;eC_number=6.1.1.6;Name=lysS;gene=lysS;inference=ab initio prediction:Prodigal:2.6,similar to AA sequence:UniProtKB:P0A8N3;locus_tag=DNHCFCPL_00223;product=Lysine--tRNA ligase
NODE_2_length_255790_cov_97.085166	Prodigal:2.6	CDS	3602	4090	.	+	0	ID=DNHCFCPL_00224;inference=ab initio prediction:Prodigal:2.6;locus_tag=DNHCFCPL_00224;product=hypothetical protein
NODE_2_length_255790_cov_97.085166	Prodigal:2.6	CDS	4160	4597	.	-	0	ID=DNHCFCPL_00225;inference=ab initio prediction:Prodigal:2.6;locus_tag=DNHCFCPL_00225;product=hypothetical protein
NODE_2_length_255790_cov_97.085166	Prodigal:2.6	CDS	5041	5205	.	+	0	ID=DNHCFCPL_00226;Name=rubA;gene=rubA;inference=ab initio prediction:Prodigal:2.6,similar to AA sequence:UniProtKB:P42453;locus_tag=DNHCFCPL_00226;product=Rubredoxin
NODE_2_length_255790_cov_97.085166	Prodigal:2.6	CDS	5298	6479	.	+	0	ID=DNHCFCPL_00227;eC_number=1.18.1.1;Name=rubB_1;gene=rubB_1;inference=ab initio prediction:Prodigal:2.6,similar to AA sequence:UniProtKB:P42454;locus_tag=DNHCFCPL_00227;product=Rubredoxin-NAD(+) reductase
NODE_2_length_255790_cov_97.085166	Prodigal:2.6	CDS	6534	7478	.	+	0	ID=DNHCFCPL_00228;eC_number=3.1.1.95;Name=rdmC;gene=rdmC;inference=ab initio prediction:Prodigal:2.6,similar to AA sequence:UniProtKB:Q54528;locus_tag=DNHCFCPL_00228;product=Aclacinomycin methylesterase RdmC
NODE_2_length_255790_cov_97.085166	Prodigal:2.6	CDS	7485	8393	.	+	0	ID=DNHCFCPL_00229;Name=oxyR;gene=oxyR;inference=ab initio prediction:Prodigal:2.6,similar to AA sequence:UniProtKB:P0ACQ4;locus_tag=DNHCFCPL_00229;product=Hydrogen peroxide-inducible genes activator
NODE_2_length_255790_cov_97.085166	Prodigal:2.6	CDS	8423	9013	.	-	0	ID=DNHCFCPL_00230;inference=ab initio prediction:Prodigal:2.6;locus_tag=DNHCFCPL_00230;product=hypothetical protein
NODE_2_length_255790_cov_97.085166	Prodigal:2.6	CDS	9253	11331	.	-	0	ID=DNHCFCPL_00231;eC_number=2.7.4.1;Name=ppk_1;gene=ppk_1;inference=ab initio prediction:Prodigal:2.6,similar to AA sequence:UniProtKB:P9WHV9;locus_tag=DNHCFCPL_00231;product=Polyphosphate kinase
NODE_2_length_255790_cov_97.085166	Prodigal:2.6	CDS	11436	12113	.	-	0	ID=DNHCFCPL_00232;eC_number=2.4.1.129;Name=mtgA;gene=mtgA;inference=ab initio prediction:Prodigal:2.6,similar to AA sequence:UniProtKB:P46022;locus_tag=DNHCFCPL_00232;product=Biosynthetic peptidoglycan transglycosylase
NODE_2_length_255790_cov_97.085166	Prodigal:2.6	CDS	12190	12999	.	+	0	ID=DNHCFCPL_00233;eC_number=3.4.21.105;Name=aarA;gene=aarA;inference=ab initio prediction:Prodigal:2.6,similar to AA sequence:UniProtKB:P46116;locus_tag=DNHCFCPL_00233;product=Rhomboid protease AarA
NODE_2_length_255790_cov_97.085166	Prodigal:2.6	CDS	13001	15460	.	-	0	ID=DNHCFCPL_00234;inference=ab initio prediction:Prodigal:2.6;locus_tag=DNHCFCPL_00234;product=hypothetical protein
NODE_2_length_255790_cov_97.085166	Prodigal:2.6	CDS	15464	16156	.	-	0	ID=DNHCFCPL_00235;eC_number=3.6.3.-;Name=lolD_2;gene=lolD_2;inference=ab initio prediction:Prodigal:2.6,similar to AA sequence:UniProtKB:P75957;locus_tag=DNHCFCPL_00235;product=Lipoprotein-releasing system ATP-binding protein LolD
NODE_2_length_255790_cov_97.085166	Prodigal:2.6	CDS	16264	16824	.	+	0	ID=DNHCFCPL_00236;eC_number=3.1.1.1;Name=tesA;gene=tesA;inference=ab initio prediction:Prodigal:2.6,similar to AA sequence:UniProtKB:Q9HZY8;locus_tag=DNHCFCPL_00236;product=Esterase TesA
NODE_2_length_255790_cov_97.085166	Prodigal:2.6	CDS	16857	17471	.	-	0	ID=DNHCFCPL_00237;eC_number=4.2.1.1;Name=mtcA2;gene=mtcA2;inference=ab initio prediction:Prodigal:2.6,similar to AA sequence:UniProtKB:P9WPJ9;locus_tag=DNHCFCPL_00237;product=Carbonic anhydrase 2
NODE_2_length_255790_cov_97.085166	Prodigal:2.6	CDS	17756	18781	.	+	0	ID=DNHCFCPL_00238;eC_number=3.1.1.3;Name=lip1;gene=lip1;inference=ab initio prediction:Prodigal:2.6,similar to AA sequence:UniProtKB:Q02104;locus_tag=DNHCFCPL_00238;product=Lipase 1
NODE_2_length_255790_cov_97.085166	Prodigal:2.6	CDS	18808	19815	.	+	0	ID=DNHCFCPL_00239;inference=ab initio prediction:Prodigal:2.6;locus_tag=DNHCFCPL_00239;product=hypothetical protein
NODE_2_length_255790_cov_97.085166	Prodigal:2.6	CDS	19838	22102	.	-	0	ID=DNHCFCPL_00240;Name=pfeA;gene=pfeA;inference=ab initio prediction:Prodigal:2.6,similar to AA sequence:UniProtKB:Q05098;locus_tag=DNHCFCPL_00240;product=Ferric enterobactin receptor
NODE_2_length_255790_cov_97.085166	Prodigal:2.6	CDS	22272	22910	.	-	0	ID=DNHCFCPL_00241;Name=nfuA;gene=nfuA;inference=ab initio prediction:Prodigal:2.6,similar to AA sequence:UniProtKB:P63020;locus_tag=DNHCFCPL_00241;product=Fe/S biogenesis protein NfuA
NODE_2_length_255790_cov_97.085166	Prodigal:2.6	CDS	23068	23685	.	+	0	ID=DNHCFCPL_00242;eC_number=3.4.21.105;Name=glpG;gene=glpG;inference=ab initio prediction:Prodigal:2.6,protein motif:HAMAP:MF_01594;locus_tag=DNHCFCPL_00242;product=Rhomboid protease GlpG
NODE_2_length_255790_cov_97.085166	Prodigal:2.6	CDS	23856	25532	.	+	0	ID=DNHCFCPL_00243;eC_number=3.1.6.1;Name=atsA;gene=atsA;inference=ab initio prediction:Prodigal:2.6,similar to AA sequence:UniProtKB:P51691;locus_tag=DNHCFCPL_00243;product=Arylsulfatase
NODE_2_length_255790_cov_97.085166	Prodigal:2.6	CDS	25529	26536	.	+	0	ID=DNHCFCPL_00244;eC_number=2.7.11.1;Name=pkn1;gene=pkn1;inference=ab initio prediction:Prodigal:2.6,similar to AA sequence:UniProtKB:O84147;locus_tag=DNHCFCPL_00244;product=Serine/threonine-protein kinase pkn1
NODE_2_length_255790_cov_97.085166	Prodigal:2.6	CDS	26646	26810	.	+	0	ID=DNHCFCPL_00245;inference=ab initio prediction:Prodigal:2.6;locus_tag=DNHCFCPL_00245;product=hypothetical protein
NODE_2_length_255790_cov_97.085166	Prodigal:2.6	CDS	27347	28894	.	+	0	ID=DNHCFCPL_00246;inference=ab initio prediction:Prodigal:2.6;locus_tag=DNHCFCPL_00246;product=hypothetical protein
NODE_2_length_255790_cov_97.085166	Prodigal:2.6	CDS	28938	30272	.	-	0	ID=DNHCFCPL_00247;eC_number=4.3.1.18;Name=dsdA;gene=dsdA;inference=ab initio prediction:Prodigal:2.6,similar to AA sequence:UniProtKB:P00926;locus_tag=DNHCFCPL_00247;product=D-serine dehydratase
NODE_2_length_255790_cov_97.085166	Prodigal:2.6	CDS	30439	32070	.	-	0	ID=DNHCFCPL_00248;Name=pitA;gene=pitA;inference=ab initio prediction:Prodigal:2.6,similar to AA sequence:UniProtKB:P0AFJ7;locus_tag=DNHCFCPL_00248;product=Low-affinity inorganic phosphate transporter 1
NODE_2_length_255790_cov_97.085166	Prodigal:2.6	CDS	32532	36218	.	+	0	ID=DNHCFCPL_00249;eC_number=2.1.1.13;Name=metH;gene=metH;inference=ab initio prediction:Prodigal:2.6,similar to AA sequence:UniProtKB:P13009;locus_tag=DNHCFCPL_00249;product=Methionine synthase
NODE_2_length_255790_cov_97.085166	Prodigal:2.6	CDS	36299	37303	.	-	0	ID=DNHCFCPL_00250;eC_number=2.2.1.7;Name=dxs_1;gene=dxs_1;inference=ab initio prediction:Prodigal:2.6,similar to AA sequence:UniProtKB:Q9RUB5;locus_tag=DNHCFCPL_00250;product=1-deoxy-D-xylulose-5-phosphate synthase
NODE_2_length_255790_cov_97.085166	Prodigal:2.6	CDS	37314	38159	.	-	0	ID=DNHCFCPL_00251;eC_number=2.2.1.1;Name=tktB;gene=tktB;inference=ab initio prediction:Prodigal:2.6,similar to AA sequence:UniProtKB:P33570;locus_tag=DNHCFCPL_00251;product=Transketolase 2
NODE_2_length_255790_cov_97.085166	Prodigal:2.6	CDS	38179	39507	.	-	0	ID=DNHCFCPL_00252;Name=nicT;gene=nicT;inference=ab initio prediction:Prodigal:2.6,similar to AA sequence:UniProtKB:Q88FY6;locus_tag=DNHCFCPL_00252;product=Putative metabolite transport protein NicT
NODE_2_length_255790_cov_97.085166	Prodigal:2.6	CDS	39556	40305	.	-	0	ID=DNHCFCPL_00253;eC_number=1.1.1.100;Name=fabG_1;gene=fabG_1;inference=ab initio prediction:Prodigal:2.6,similar to AA sequence:UniProtKB:P0AEK2;locus_tag=DNHCFCPL_00253;product=3-oxoacyl-[acyl-carrier-protein] reductase FabG
NODE_2_length_255790_cov_97.085166	Prodigal:2.6	CDS	40460	41365	.	+	0	ID=DNHCFCPL_00254;Name=perR;gene=perR;inference=ab initio prediction:Prodigal:2.6,similar to AA sequence:UniProtKB:Q57083;locus_tag=DNHCFCPL_00254;product=HTH-type transcriptional regulator PerR
NODE_2_length_255790_cov_97.085166	Prodigal:2.6	CDS	41377	41823	.	-	0	ID=DNHCFCPL_00255;inference=ab initio prediction:Prodigal:2.6;locus_tag=DNHCFCPL_00255;product=hypothetical protein
NODE_2_length_255790_cov_97.085166	Prodigal:2.6	CDS	42015	43160	.	+	0	ID=DNHCFCPL_00256;eC_number=5.1.3.3;Name=mro;gene=mro;inference=ab initio prediction:Prodigal:2.6,similar to AA sequence:UniProtKB:P05149;locus_tag=DNHCFCPL_00256;product=Aldose 1-epimerase
NODE_2_length_255790_cov_97.085166	Prodigal:2.6	CDS	43228	44448	.	-	0	ID=DNHCFCPL_00257;Name=fsr;gene=fsr;inference=ab initio prediction:Prodigal:2.6,similar to AA sequence:UniProtKB:P52067;locus_tag=DNHCFCPL_00257;product=Fosmidomycin resistance protein
NODE_2_length_255790_cov_97.085166	Prodigal:2.6	CDS	44555	45343	.	+	0	ID=DNHCFCPL_00258;Name=nimR_1;gene=nimR_1;inference=ab initio prediction:Prodigal:2.6,similar to AA sequence:UniProtKB:P76241;locus_tag=DNHCFCPL_00258;product=HTH-type transcriptional regulator NimR
NODE_2_length_255790_cov_97.085166	Prodigal:2.6	CDS	45310	46632	.	-	0	ID=DNHCFCPL_00259;eC_number=3.5.1.2;Name=glsA;gene=glsA;inference=ab initio prediction:Prodigal:2.6,similar to AA sequence:UniProtKB:Q5KY26;locus_tag=DNHCFCPL_00259;product=Glutaminase
NODE_2_length_255790_cov_97.085166	Prodigal:2.6	CDS	46811	47293	.	-	0	ID=DNHCFCPL_00260;eC_number=3.5.1.88;Name=def_1;gene=def_1;inference=ab initio prediction:Prodigal:2.6,similar to AA sequence:UniProtKB:Q93LE9;locus_tag=DNHCFCPL_00260;product=Peptide deformylase
NODE_2_length_255790_cov_97.085166	Prodigal:2.6	CDS	47528	48826	.	+	0	ID=DNHCFCPL_00261;Name=proP_1;gene=proP_1;inference=ab initio prediction:Prodigal:2.6,similar to AA sequence:UniProtKB:P0C0L7;locus_tag=DNHCFCPL_00261;product=Proline/betaine transporter
NODE_2_length_255790_cov_97.085166	Prodigal:2.6	CDS	48889	50085	.	-	0	ID=DNHCFCPL_00262;inference=ab initio prediction:Prodigal:2.6;locus_tag=DNHCFCPL_00262;product=hypothetical protein
NODE_2_length_255790_cov_97.085166	Prodigal:2.6	CDS	50241	51881	.	-	0	ID=DNHCFCPL_00263;eC_number=2.2.1.6;Name=ilvB;gene=ilvB;inference=ab initio prediction:Prodigal:2.6,similar to AA sequence:UniProtKB:P08142;locus_tag=DNHCFCPL_00263;product=Acetolactate synthase isozyme 1 large subunit
NODE_2_length_255790_cov_97.085166	Prodigal:2.6	CDS	51920	53386	.	-	0	ID=DNHCFCPL_00264;eC_number=1.2.1.8;Name=betB_1;gene=betB_1;inference=ab initio prediction:Prodigal:2.6,similar to AA sequence:UniProtKB:Q9HTJ1;locus_tag=DNHCFCPL_00264;product=NAD/NADP-dependent betaine aldehyde dehydrogenase
NODE_2_length_255790_cov_97.085166	Prodigal:2.6	CDS	53400	54191	.	-	0	ID=DNHCFCPL_00265;eC_number=1.4.1.21;Name=nadX;gene=nadX;inference=ab initio prediction:Prodigal:2.6,similar to AA sequence:UniProtKB:Q9X1X6;locus_tag=DNHCFCPL_00265;product=L-aspartate dehydrogenase
NODE_2_length_255790_cov_97.085166	Prodigal:2.6	CDS	54207	55001	.	-	0	ID=DNHCFCPL_00266;eC_number=1.1.1.100;Name=fabG_2;gene=fabG_2;inference=ab initio prediction:Prodigal:2.6,similar to AA sequence:UniProtKB:Q9KQH7;locus_tag=DNHCFCPL_00266;product=3-oxoacyl-[acyl-carrier-protein] reductase FabG
NODE_2_length_255790_cov_97.085166	Prodigal:2.6	CDS	55017	55841	.	-	0	ID=DNHCFCPL_00267;eC_number=3.1.1.24;Name=catD_1;gene=catD_1;inference=ab initio prediction:Prodigal:2.6,similar to AA sequence:UniProtKB:P00632;locus_tag=DNHCFCPL_00267;product=3-oxoadipate enol-lactonase 2
NODE_2_length_255790_cov_97.085166	Prodigal:2.6	CDS	55877	56398	.	-	0	ID=DNHCFCPL_00268;inference=ab initio prediction:Prodigal:2.6;locus_tag=DNHCFCPL_00268;product=hypothetical protein
NODE_2_length_255790_cov_97.085166	Prodigal:2.6	CDS	56422	57645	.	-	0	ID=DNHCFCPL_00269;Name=gudP;gene=gudP;inference=ab initio prediction:Prodigal:2.6,similar to AA sequence:UniProtKB:Q46916;locus_tag=DNHCFCPL_00269;product=putative glucarate transporter
NODE_2_length_255790_cov_97.085166	Prodigal:2.6	CDS	57688	58899	.	-	0	ID=DNHCFCPL_00270;eC_number=1.18.1.-;Name=thcD;gene=thcD;inference=ab initio prediction:Prodigal:2.6,similar to AA sequence:UniProtKB:P43494;locus_tag=DNHCFCPL_00270;product=Rhodocoxin reductase
NODE_2_length_255790_cov_97.085166	Prodigal:2.6	CDS	58929	59858	.	-	0	ID=DNHCFCPL_00271;inference=ab initio prediction:Prodigal:2.6;locus_tag=DNHCFCPL_00271;product=hypothetical protein
NODE_2_length_255790_cov_97.085166	Prodigal:2.6	CDS	59870	60634	.	-	0	ID=DNHCFCPL_00272;eC_number=1.1.1.163;Name=cpnA;gene=cpnA;inference=ab initio prediction:Prodigal:2.6,similar to AA sequence:UniProtKB:Q8GAV9;locus_tag=DNHCFCPL_00272;product=Cyclopentanol dehydrogenase
NODE_2_length_255790_cov_97.085166	Prodigal:2.6	CDS	60627	61694	.	-	0	ID=DNHCFCPL_00273;eC_number=1.14.14.-;Name=tsaM1;gene=tsaM1;inference=ab initio prediction:Prodigal:2.6,similar to AA sequence:UniProtKB:P94679;locus_tag=DNHCFCPL_00273;product=Toluene-4-sulfonate monooxygenase system iron-sulfur subunit TsaM1
NODE_2_length_255790_cov_97.085166	Prodigal:2.6	CDS	61711	62010	.	-	0	ID=DNHCFCPL_00274;inference=ab initio prediction:Prodigal:2.6;locus_tag=DNHCFCPL_00274;product=hypothetical protein
NODE_2_length_255790_cov_97.085166	Prodigal:2.6	CDS	62038	62343	.	-	0	ID=DNHCFCPL_00275;Name=ndoA;gene=ndoA;inference=ab initio prediction:Prodigal:2.6,similar to AA sequence:UniProtKB:P0A185;locus_tag=DNHCFCPL_00275;product=Naphthalene 1%2C2-dioxygenase system ferredoxin subunit
NODE_2_length_255790_cov_97.085166	Prodigal:2.6	CDS	62617	63429	.	+	0	ID=DNHCFCPL_00276;Name=kdgR;gene=kdgR;inference=ab initio prediction:Prodigal:2.6,similar to AA sequence:UniProtKB:P76268;locus_tag=DNHCFCPL_00276;product=Transcriptional regulator KdgR
NODE_2_length_255790_cov_97.085166	Prodigal:2.6	CDS	63475	63774	.	-	0	ID=DNHCFCPL_00277;inference=ab initio prediction:Prodigal:2.6;locus_tag=DNHCFCPL_00277;product=hypothetical protein
NODE_2_length_255790_cov_97.085166	Prodigal:2.6	CDS	63789	64370	.	-	0	ID=DNHCFCPL_00278;Name=pnuC;gene=pnuC;inference=ab initio prediction:Prodigal:2.6,similar to AA sequence:UniProtKB:P0AFK2;locus_tag=DNHCFCPL_00278;product=Nicotinamide riboside transporter PnuC
NODE_2_length_255790_cov_97.085166	Prodigal:2.6	CDS	64618	65406	.	+	0	ID=DNHCFCPL_00279;eC_number=4.2.1.17;Name=paaF_2;gene=paaF_2;inference=ab initio prediction:Prodigal:2.6,similar to AA sequence:UniProtKB:P76082;locus_tag=DNHCFCPL_00279;product=2%2C3-dehydroadipyl-CoA hydratase
NODE_2_length_255790_cov_97.085166	Prodigal:2.6	CDS	65509	65928	.	-	0	ID=DNHCFCPL_00280;inference=ab initio prediction:Prodigal:2.6;locus_tag=DNHCFCPL_00280;product=hypothetical protein
NODE_2_length_255790_cov_97.085166	Prodigal:2.6	CDS	66011	67270	.	-	0	ID=DNHCFCPL_00281;eC_number=2.4.1.-;Name=pgaC_1;gene=pgaC_1;inference=ab initio prediction:Prodigal:2.6,similar to AA sequence:UniProtKB:P75905;locus_tag=DNHCFCPL_00281;product=Poly-beta-1%2C6-N-acetyl-D-glucosamine synthase
NODE_2_length_255790_cov_97.085166	Prodigal:2.6	CDS	67284	69278	.	-	0	ID=DNHCFCPL_00282;eC_number=3.5.1.-;Name=pgaB_1;gene=pgaB_1;inference=ab initio prediction:Prodigal:2.6,similar to AA sequence:UniProtKB:P75906;locus_tag=DNHCFCPL_00282;product=Poly-beta-1%2C6-N-acetyl-D-glucosamine N-deacetylase
NODE_2_length_255790_cov_97.085166	Prodigal:2.6	CDS	69515	69856	.	-	0	ID=DNHCFCPL_00283;eC_number=5.2.1.8;Name=fbp_2;gene=fbp_2;inference=ab initio prediction:Prodigal:2.6,similar to AA sequence:UniProtKB:P0A0W2;locus_tag=DNHCFCPL_00283;product=FK506-binding protein
NODE_2_length_255790_cov_97.085166	Prodigal:2.6	CDS	69943	70473	.	-	0	ID=DNHCFCPL_00284;inference=ab initio prediction:Prodigal:2.6;locus_tag=DNHCFCPL_00284;product=hypothetical protein
NODE_2_length_255790_cov_97.085166	Prodigal:2.6	CDS	70662	71924	.	+	0	ID=DNHCFCPL_00285;Name=dctA_1;gene=dctA_1;inference=ab initio prediction:Prodigal:2.6,similar to AA sequence:UniProtKB:P0A830;locus_tag=DNHCFCPL_00285;product=Aerobic C4-dicarboxylate transport protein
NODE_2_length_255790_cov_97.085166	Prodigal:2.6	CDS	71962	72960	.	-	0	ID=DNHCFCPL_00286;eC_number=3.6.-.-;Name=yeiR;gene=yeiR;inference=ab initio prediction:Prodigal:2.6,similar to AA sequence:UniProtKB:P33030;locus_tag=DNHCFCPL_00286;product=Zinc-binding GTPase YeiR
NODE_2_length_255790_cov_97.085166	Prodigal:2.6	CDS	73459	73659	.	+	0	ID=DNHCFCPL_00287;inference=ab initio prediction:Prodigal:2.6;locus_tag=DNHCFCPL_00287;product=hypothetical protein
NODE_2_length_255790_cov_97.085166	Prodigal:2.6	CDS	73770	74285	.	-	0	ID=DNHCFCPL_00288;eC_number=3.1.2.-;inference=ab initio prediction:Prodigal:2.6,similar to AA sequence:UniProtKB:P44886;locus_tag=DNHCFCPL_00288;product=putative acyl-CoA thioester hydrolase
NODE_2_length_255790_cov_97.085166	Prodigal:2.6	CDS	74547	75161	.	-	0	ID=DNHCFCPL_00289;inference=ab initio prediction:Prodigal:2.6;locus_tag=DNHCFCPL_00289;product=hypothetical protein
NODE_2_length_255790_cov_97.085166	Prodigal:2.6	CDS	75173	77239	.	-	0	ID=DNHCFCPL_00290;Name=betT2;gene=betT2;inference=ab initio prediction:Prodigal:2.6,similar to AA sequence:UniProtKB:Q6FDF5;locus_tag=DNHCFCPL_00290;product=Osmo-dependent choline transporter BetT2
NODE_2_length_255790_cov_97.085166	Prodigal:2.6	CDS	77357	78979	.	-	0	ID=DNHCFCPL_00291;Name=betT1;gene=betT1;inference=ab initio prediction:Prodigal:2.6,similar to AA sequence:UniProtKB:Q6FDF6;locus_tag=DNHCFCPL_00291;product=Osmo-independent choline transporter BetT1
NODE_2_length_255790_cov_97.085166	Prodigal:2.6	CDS	79245	79868	.	+	0	ID=DNHCFCPL_00292;Name=betI_1;gene=betI_1;inference=ab initio prediction:Prodigal:2.6,similar to AA sequence:UniProtKB:P17446;locus_tag=DNHCFCPL_00292;product=HTH-type transcriptional regulator BetI
NODE_2_length_255790_cov_97.085166	Prodigal:2.6	CDS	79861	81333	.	+	0	ID=DNHCFCPL_00293;eC_number=1.2.1.8;Name=betB_2;gene=betB_2;inference=ab initio prediction:Prodigal:2.6,similar to AA sequence:UniProtKB:Q9HTJ1;locus_tag=DNHCFCPL_00293;product=NAD/NADP-dependent betaine aldehyde dehydrogenase
NODE_2_length_255790_cov_97.085166	Prodigal:2.6	CDS	81429	83087	.	+	0	ID=DNHCFCPL_00294;eC_number=1.1.99.1;Name=betA;gene=betA;inference=ab initio prediction:Prodigal:2.6,similar to AA sequence:UniProtKB:P17444;locus_tag=DNHCFCPL_00294;product=Oxygen-dependent choline dehydrogenase
NODE_2_length_255790_cov_97.085166	Prodigal:2.6	CDS	83600	85240	.	+	0	ID=DNHCFCPL_00295;eC_number=1.1.5.4;Name=mqo;gene=mqo;inference=ab initio prediction:Prodigal:2.6,similar to AA sequence:UniProtKB:P33940;locus_tag=DNHCFCPL_00295;product=Malate:quinone oxidoreductase
NODE_2_length_255790_cov_97.085166	Prodigal:2.6	CDS	85332	85802	.	+	0	ID=DNHCFCPL_00296;inference=ab initio prediction:Prodigal:2.6;locus_tag=DNHCFCPL_00296;product=hypothetical protein
NODE_2_length_255790_cov_97.085166	Prodigal:2.6	CDS	86019	86897	.	+	0	ID=DNHCFCPL_00297;eC_number=2.1.1.10;Name=mmuM;gene=mmuM;inference=ab initio prediction:Prodigal:2.6,similar to AA sequence:UniProtKB:Q47690;locus_tag=DNHCFCPL_00297;product=Homocysteine S-methyltransferase
NODE_2_length_255790_cov_97.085166	Prodigal:2.6	CDS	86903	88246	.	+	0	ID=DNHCFCPL_00298;Name=ydgI;gene=ydgI;inference=ab initio prediction:Prodigal:2.6,similar to AA sequence:UniProtKB:P0AAE5;locus_tag=DNHCFCPL_00298;product=Putative arginine/ornithine antiporter
NODE_2_length_255790_cov_97.085166	Prodigal:2.6	CDS	88282	90195	.	-	0	ID=DNHCFCPL_00299;inference=ab initio prediction:Prodigal:2.6;locus_tag=DNHCFCPL_00299;product=hypothetical protein
NODE_2_length_255790_cov_97.085166	Prodigal:2.6	CDS	90319	91026	.	-	0	ID=DNHCFCPL_00300;inference=ab initio prediction:Prodigal:2.6;locus_tag=DNHCFCPL_00300;product=hypothetical protein
NODE_2_length_255790_cov_97.085166	Prodigal:2.6	CDS	91347	91622	.	+	0	ID=DNHCFCPL_00301;inference=ab initio prediction:Prodigal:2.6;locus_tag=DNHCFCPL_00301;product=hypothetical protein
NODE_2_length_255790_cov_97.085166	Prodigal:2.6	CDS	91625	92065	.	-	0	ID=DNHCFCPL_00302;Name=ybaN_1;gene=ybaN_1;inference=ab initio prediction:Prodigal:2.6,similar to AA sequence:UniProtKB:P0AAR5;locus_tag=DNHCFCPL_00302;product=Inner membrane protein YbaN
NODE_2_length_255790_cov_97.085166	Prodigal:2.6	CDS	92094	92690	.	-	0	ID=DNHCFCPL_00303;inference=ab initio prediction:Prodigal:2.6;locus_tag=DNHCFCPL_00303;product=hypothetical protein
NODE_2_length_255790_cov_97.085166	Prodigal:2.6	CDS	92726	93646	.	-	0	ID=DNHCFCPL_00304;inference=ab initio prediction:Prodigal:2.6;locus_tag=DNHCFCPL_00304;product=hypothetical protein
NODE_2_length_255790_cov_97.085166	Prodigal:2.6	CDS	93657	95147	.	-	0	ID=DNHCFCPL_00305;inference=ab initio prediction:Prodigal:2.6,similar to AA sequence:UniProtKB:Q9K165;locus_tag=DNHCFCPL_00305;product=TPR repeat-containing protein
NODE_2_length_255790_cov_97.085166	Prodigal:2.6	CDS	95233	96024	.	-	0	ID=DNHCFCPL_00306;inference=ab initio prediction:Prodigal:2.6;locus_tag=DNHCFCPL_00306;product=hypothetical protein
NODE_2_length_255790_cov_97.085166	Prodigal:2.6	CDS	96217	99390	.	-	0	ID=DNHCFCPL_00307;inference=ab initio prediction:Prodigal:2.6,similar to AA sequence:UniProtKB:P45114;locus_tag=DNHCFCPL_00307;product=putative TonB-dependent receptor
NODE_2_length_255790_cov_97.085166	Prodigal:2.6	CDS	99530	100546	.	-	0	ID=DNHCFCPL_00308;inference=ab initio prediction:Prodigal:2.6;locus_tag=DNHCFCPL_00308;product=hypothetical protein
NODE_2_length_255790_cov_97.085166	Prodigal:2.6	CDS	100547	101116	.	-	0	ID=DNHCFCPL_00309;Name=fecI;gene=fecI;inference=ab initio prediction:Prodigal:2.6,similar to AA sequence:UniProtKB:P23484;locus_tag=DNHCFCPL_00309;product=putative RNA polymerase sigma factor FecI
NODE_2_length_255790_cov_97.085166	Prodigal:2.6	CDS	101205	102095	.	-	0	ID=DNHCFCPL_00310;Name=cynR_1;gene=cynR_1;inference=ab initio prediction:Prodigal:2.6,similar to AA sequence:UniProtKB:P27111;locus_tag=DNHCFCPL_00310;product=HTH-type transcriptional regulator CynR
NODE_2_length_255790_cov_97.085166	Prodigal:2.6	CDS	102283	103227	.	+	0	ID=DNHCFCPL_00311;eC_number=4.3.3.7;Name=dapA_1;gene=dapA_1;inference=ab initio prediction:Prodigal:2.6,similar to AA sequence:UniProtKB:Q9JZR4;locus_tag=DNHCFCPL_00311;product=4-hydroxy-tetrahydrodipicolinate synthase
NODE_2_length_255790_cov_97.085166	Prodigal:2.6	CDS	103400	104785	.	+	0	ID=DNHCFCPL_00312;Name=naiP_1;gene=naiP_1;inference=ab initio prediction:Prodigal:2.6,similar to AA sequence:UniProtKB:O34691;locus_tag=DNHCFCPL_00312;product=Putative niacin/nicotinamide transporter NaiP
NODE_2_length_255790_cov_97.085166	Prodigal:2.6	CDS	104864	105592	.	+	0	ID=DNHCFCPL_00313;inference=ab initio prediction:Prodigal:2.6;locus_tag=DNHCFCPL_00313;product=hypothetical protein
NODE_2_length_255790_cov_97.085166	Prodigal:2.6	CDS	105725	106210	.	+	0	ID=DNHCFCPL_00314;inference=ab initio prediction:Prodigal:2.6;locus_tag=DNHCFCPL_00314;product=hypothetical protein
NODE_2_length_255790_cov_97.085166	Prodigal:2.6	CDS	106848	107132	.	+	0	ID=DNHCFCPL_00315;inference=ab initio prediction:Prodigal:2.6;locus_tag=DNHCFCPL_00315;product=hypothetical protein
NODE_2_length_255790_cov_97.085166	Prodigal:2.6	CDS	107366	107644	.	+	0	ID=DNHCFCPL_00316;inference=ab initio prediction:Prodigal:2.6;locus_tag=DNHCFCPL_00316;product=hypothetical protein
NODE_2_length_255790_cov_97.085166	Prodigal:2.6	CDS	107664	108404	.	-	0	ID=DNHCFCPL_00317;eC_number=3.1.11.-;Name=tatD;gene=tatD;inference=ab initio prediction:Prodigal:2.6,similar to AA sequence:UniProtKB:P27859;locus_tag=DNHCFCPL_00317;product=3'-5' ssDNA/RNA exonuclease TatD
NODE_2_length_255790_cov_97.085166	Prodigal:2.6	CDS	108404	109732	.	-	0	ID=DNHCFCPL_00318;eC_number=6.3.4.20;Name=queC_2;gene=queC_2;inference=ab initio prediction:Prodigal:2.6,protein motif:HAMAP:MF_01633;locus_tag=DNHCFCPL_00318;product=7-cyano-7-deazaguanine synthase
NODE_2_length_255790_cov_97.085166	Prodigal:2.6	CDS	109725	110489	.	-	0	ID=DNHCFCPL_00319;inference=ab initio prediction:Prodigal:2.6;locus_tag=DNHCFCPL_00319;product=hypothetical protein
NODE_2_length_255790_cov_97.085166	Prodigal:2.6	CDS	110517	112310	.	-	0	ID=DNHCFCPL_00320;inference=ab initio prediction:Prodigal:2.6;locus_tag=DNHCFCPL_00320;product=hypothetical protein
NODE_2_length_255790_cov_97.085166	Prodigal:2.6	CDS	112421	113803	.	-	0	ID=DNHCFCPL_00321;inference=ab initio prediction:Prodigal:2.6;locus_tag=DNHCFCPL_00321;product=hypothetical protein
NODE_2_length_255790_cov_97.085166	Prodigal:2.6	CDS	116201	117406	.	-	0	ID=DNHCFCPL_00322;inference=ab initio prediction:Prodigal:2.6;locus_tag=DNHCFCPL_00322;product=hypothetical protein
NODE_2_length_255790_cov_97.085166	Prodigal:2.6	CDS	117409	118455	.	-	0	ID=DNHCFCPL_00323;Name=yejK;gene=yejK;inference=ab initio prediction:Prodigal:2.6,similar to AA sequence:UniProtKB:P33920;locus_tag=DNHCFCPL_00323;product=Nucleoid-associated protein YejK
NODE_2_length_255790_cov_97.085166	Prodigal:2.6	CDS	118968	120410	.	-	0	ID=DNHCFCPL_00324;inference=ab initio prediction:Prodigal:2.6;locus_tag=DNHCFCPL_00324;product=hypothetical protein
NODE_2_length_255790_cov_97.085166	Prodigal:2.6	CDS	120633	120749	.	-	0	ID=DNHCFCPL_00325;inference=ab initio prediction:Prodigal:2.6,protein motif:HAMAP:MF_00984;locus_tag=DNHCFCPL_00325;product=Single-stranded DNA-binding protein
NODE_2_length_255790_cov_97.085166	Prodigal:2.6	CDS	121083	123548	.	-	0	ID=DNHCFCPL_00326;inference=ab initio prediction:Prodigal:2.6;locus_tag=DNHCFCPL_00326;product=hypothetical protein
NODE_2_length_255790_cov_97.085166	Prodigal:2.6	CDS	123561	123839	.	-	0	ID=DNHCFCPL_00327;inference=ab initio prediction:Prodigal:2.6;locus_tag=DNHCFCPL_00327;product=hypothetical protein
NODE_2_length_255790_cov_97.085166	Prodigal:2.6	CDS	123842	123958	.	-	0	ID=DNHCFCPL_00328;inference=ab initio prediction:Prodigal:2.6;locus_tag=DNHCFCPL_00328;product=hypothetical protein
NODE_2_length_255790_cov_97.085166	Prodigal:2.6	CDS	123961	124266	.	-	0	ID=DNHCFCPL_00329;inference=ab initio prediction:Prodigal:2.6;locus_tag=DNHCFCPL_00329;product=hypothetical protein
NODE_2_length_255790_cov_97.085166	Prodigal:2.6	CDS	124276	124644	.	-	0	ID=DNHCFCPL_00330;inference=ab initio prediction:Prodigal:2.6;locus_tag=DNHCFCPL_00330;product=hypothetical protein
NODE_2_length_255790_cov_97.085166	Prodigal:2.6	CDS	124637	125191	.	-	0	ID=DNHCFCPL_00331;inference=ab initio prediction:Prodigal:2.6;locus_tag=DNHCFCPL_00331;product=hypothetical protein
NODE_2_length_255790_cov_97.085166	Prodigal:2.6	CDS	125188	125397	.	-	0	ID=DNHCFCPL_00332;inference=ab initio prediction:Prodigal:2.6;locus_tag=DNHCFCPL_00332;product=hypothetical protein
NODE_2_length_255790_cov_97.085166	Prodigal:2.6	CDS	125400	125627	.	-	0	ID=DNHCFCPL_00333;inference=ab initio prediction:Prodigal:2.6;locus_tag=DNHCFCPL_00333;product=hypothetical protein
NODE_2_length_255790_cov_97.085166	Prodigal:2.6	CDS	125825	126592	.	-	0	ID=DNHCFCPL_00334;inference=ab initio prediction:Prodigal:2.6;locus_tag=DNHCFCPL_00334;product=hypothetical protein
NODE_2_length_255790_cov_97.085166	Prodigal:2.6	CDS	126740	128023	.	-	0	ID=DNHCFCPL_00335;Name=intS_1;gene=intS_1;inference=ab initio prediction:Prodigal:2.6,similar to AA sequence:UniProtKB:P37326;locus_tag=DNHCFCPL_00335;product=Prophage integrase IntS
NODE_2_length_255790_cov_97.085166	Prodigal:2.6	CDS	128345	129010	.	-	0	ID=DNHCFCPL_00336;inference=ab initio prediction:Prodigal:2.6;locus_tag=DNHCFCPL_00336;product=hypothetical protein
NODE_2_length_255790_cov_97.085166	Prodigal:2.6	CDS	129159	129293	.	+	0	ID=DNHCFCPL_00337;inference=ab initio prediction:Prodigal:2.6;locus_tag=DNHCFCPL_00337;product=hypothetical protein
NODE_2_length_255790_cov_97.085166	Prodigal:2.6	CDS	129296	129763	.	+	0	ID=DNHCFCPL_00338;inference=ab initio prediction:Prodigal:2.6;locus_tag=DNHCFCPL_00338;product=hypothetical protein
NODE_2_length_255790_cov_97.085166	Prodigal:2.6	CDS	129800	130816	.	+	0	ID=DNHCFCPL_00339;inference=ab initio prediction:Prodigal:2.6;locus_tag=DNHCFCPL_00339;product=hypothetical protein
NODE_2_length_255790_cov_97.085166	Prodigal:2.6	CDS	130961	131803	.	+	0	ID=DNHCFCPL_00340;inference=ab initio prediction:Prodigal:2.6;locus_tag=DNHCFCPL_00340;product=hypothetical protein
NODE_2_length_255790_cov_97.085166	Prodigal:2.6	CDS	131800	132441	.	+	0	ID=DNHCFCPL_00341;inference=ab initio prediction:Prodigal:2.6;locus_tag=DNHCFCPL_00341;product=hypothetical protein
NODE_2_length_255790_cov_97.085166	Prodigal:2.6	CDS	132567	133337	.	-	0	ID=DNHCFCPL_00342;inference=ab initio prediction:Prodigal:2.6;locus_tag=DNHCFCPL_00342;product=hypothetical protein
NODE_2_length_255790_cov_97.085166	Prodigal:2.6	CDS	133334	133621	.	-	0	ID=DNHCFCPL_00343;inference=ab initio prediction:Prodigal:2.6;locus_tag=DNHCFCPL_00343;product=hypothetical protein
NODE_2_length_255790_cov_97.085166	Prodigal:2.6	CDS	133745	133924	.	-	0	ID=DNHCFCPL_00344;inference=ab initio prediction:Prodigal:2.6;locus_tag=DNHCFCPL_00344;product=hypothetical protein
NODE_2_length_255790_cov_97.085166	Prodigal:2.6	CDS	133956	134654	.	-	0	ID=DNHCFCPL_00345;inference=ab initio prediction:Prodigal:2.6;locus_tag=DNHCFCPL_00345;product=hypothetical protein
NODE_2_length_255790_cov_97.085166	Prodigal:2.6	CDS	134654	135448	.	-	0	ID=DNHCFCPL_00346;inference=ab initio prediction:Prodigal:2.6;locus_tag=DNHCFCPL_00346;product=hypothetical protein
NODE_2_length_255790_cov_97.085166	Prodigal:2.6	CDS	135536	135784	.	-	0	ID=DNHCFCPL_00347;inference=ab initio prediction:Prodigal:2.6;locus_tag=DNHCFCPL_00347;product=hypothetical protein
NODE_2_length_255790_cov_97.085166	Prodigal:2.6	CDS	135986	136885	.	+	0	ID=DNHCFCPL_00348;inference=ab initio prediction:Prodigal:2.6;locus_tag=DNHCFCPL_00348;product=hypothetical protein
NODE_2_length_255790_cov_97.085166	Prodigal:2.6	CDS	137044	137742	.	-	0	ID=DNHCFCPL_00349;inference=ab initio prediction:Prodigal:2.6;locus_tag=DNHCFCPL_00349;product=hypothetical protein
NODE_2_length_255790_cov_97.085166	Prodigal:2.6	CDS	137973	139052	.	-	0	ID=DNHCFCPL_00350;inference=ab initio prediction:Prodigal:2.6;locus_tag=DNHCFCPL_00350;product=hypothetical protein
NODE_2_length_255790_cov_97.085166	Prodigal:2.6	CDS	139049	139678	.	-	0	ID=DNHCFCPL_00351;inference=ab initio prediction:Prodigal:2.6;locus_tag=DNHCFCPL_00351;product=hypothetical protein
NODE_2_length_255790_cov_97.085166	Prodigal:2.6	CDS	139829	141280	.	-	0	ID=DNHCFCPL_00352;inference=ab initio prediction:Prodigal:2.6;locus_tag=DNHCFCPL_00352;product=hypothetical protein
NODE_2_length_255790_cov_97.085166	Prodigal:2.6	CDS	141280	143232	.	-	0	ID=DNHCFCPL_00353;inference=ab initio prediction:Prodigal:2.6;locus_tag=DNHCFCPL_00353;product=hypothetical protein
NODE_2_length_255790_cov_97.085166	Prodigal:2.6	CDS	143306	143959	.	-	0	ID=DNHCFCPL_00354;inference=ab initio prediction:Prodigal:2.6;locus_tag=DNHCFCPL_00354;product=hypothetical protein
NODE_2_length_255790_cov_97.085166	Prodigal:2.6	CDS	143959	145494	.	-	0	ID=DNHCFCPL_00355;inference=ab initio prediction:Prodigal:2.6;locus_tag=DNHCFCPL_00355;product=hypothetical protein
NODE_2_length_255790_cov_97.085166	Prodigal:2.6	CDS	145653	145847	.	+	0	ID=DNHCFCPL_00356;inference=ab initio prediction:Prodigal:2.6;locus_tag=DNHCFCPL_00356;product=hypothetical protein
NODE_2_length_255790_cov_97.085166	Prodigal:2.6	CDS	145875	146645	.	-	0	ID=DNHCFCPL_00357;inference=ab initio prediction:Prodigal:2.6;locus_tag=DNHCFCPL_00357;product=hypothetical protein
NODE_2_length_255790_cov_97.085166	Prodigal:2.6	CDS	146645	147043	.	-	0	ID=DNHCFCPL_00358;inference=ab initio prediction:Prodigal:2.6;locus_tag=DNHCFCPL_00358;product=hypothetical protein
NODE_2_length_255790_cov_97.085166	Prodigal:2.6	CDS	147044	157399	.	-	0	ID=DNHCFCPL_00359;inference=ab initio prediction:Prodigal:2.6;locus_tag=DNHCFCPL_00359;product=hypothetical protein
NODE_2_length_255790_cov_97.085166	Prodigal:2.6	CDS	157409	158302	.	-	0	ID=DNHCFCPL_00360;inference=ab initio prediction:Prodigal:2.6;locus_tag=DNHCFCPL_00360;product=hypothetical protein
NODE_2_length_255790_cov_97.085166	Prodigal:2.6	CDS	158302	158751	.	-	0	ID=DNHCFCPL_00361;inference=ab initio prediction:Prodigal:2.6;locus_tag=DNHCFCPL_00361;product=hypothetical protein
NODE_2_length_255790_cov_97.085166	Prodigal:2.6	CDS	158751	159395	.	-	0	ID=DNHCFCPL_00362;inference=ab initio prediction:Prodigal:2.6;locus_tag=DNHCFCPL_00362;product=hypothetical protein
NODE_2_length_255790_cov_97.085166	Prodigal:2.6	CDS	159522	159788	.	-	0	ID=DNHCFCPL_00363;eC_number=3.1.-.-;Name=relE;gene=relE;inference=ab initio prediction:Prodigal:2.6,similar to AA sequence:UniProtKB:P0C077;locus_tag=DNHCFCPL_00363;product=mRNA interferase RelE
NODE_2_length_255790_cov_97.085166	Prodigal:2.6	CDS	159751	160038	.	-	0	ID=DNHCFCPL_00364;inference=ab initio prediction:Prodigal:2.6;locus_tag=DNHCFCPL_00364;product=hypothetical protein
NODE_2_length_255790_cov_97.085166	Prodigal:2.6	CDS	160572	160823	.	-	0	ID=DNHCFCPL_00365;inference=ab initio prediction:Prodigal:2.6;locus_tag=DNHCFCPL_00365;product=hypothetical protein
NODE_2_length_255790_cov_97.085166	Prodigal:2.6	CDS	161030	161926	.	+	0	ID=DNHCFCPL_00366;inference=ab initio prediction:Prodigal:2.6;locus_tag=DNHCFCPL_00366;product=hypothetical protein
NODE_2_length_255790_cov_97.085166	Prodigal:2.6	CDS	162012	162290	.	-	0	ID=DNHCFCPL_00367;inference=ab initio prediction:Prodigal:2.6;locus_tag=DNHCFCPL_00367;product=hypothetical protein
NODE_2_length_255790_cov_97.085166	Prodigal:2.6	CDS	162352	163119	.	-	0	ID=DNHCFCPL_00368;inference=ab initio prediction:Prodigal:2.6;locus_tag=DNHCFCPL_00368;product=hypothetical protein
NODE_2_length_255790_cov_97.085166	Prodigal:2.6	CDS	163138	164433	.	-	0	ID=DNHCFCPL_00369;inference=ab initio prediction:Prodigal:2.6;locus_tag=DNHCFCPL_00369;product=hypothetical protein
NODE_2_length_255790_cov_97.085166	Prodigal:2.6	CDS	164552	164839	.	-	0	ID=DNHCFCPL_00370;inference=ab initio prediction:Prodigal:2.6;locus_tag=DNHCFCPL_00370;product=hypothetical protein
NODE_2_length_255790_cov_97.085166	Prodigal:2.6	CDS	164844	165470	.	-	0	ID=DNHCFCPL_00371;inference=ab initio prediction:Prodigal:2.6;locus_tag=DNHCFCPL_00371;product=hypothetical protein
NODE_2_length_255790_cov_97.085166	Prodigal:2.6	CDS	165534	167312	.	-	0	ID=DNHCFCPL_00372;inference=ab initio prediction:Prodigal:2.6;locus_tag=DNHCFCPL_00372;product=hypothetical protein
NODE_2_length_255790_cov_97.085166	Prodigal:2.6	CDS	167467	167769	.	-	0	ID=DNHCFCPL_00373;inference=ab initio prediction:Prodigal:2.6;locus_tag=DNHCFCPL_00373;product=hypothetical protein
NODE_2_length_255790_cov_97.085166	Prodigal:2.6	CDS	167766	168314	.	-	0	ID=DNHCFCPL_00374;inference=ab initio prediction:Prodigal:2.6;locus_tag=DNHCFCPL_00374;product=hypothetical protein
NODE_2_length_255790_cov_97.085166	Prodigal:2.6	CDS	168304	169434	.	-	0	ID=DNHCFCPL_00375;inference=ab initio prediction:Prodigal:2.6;locus_tag=DNHCFCPL_00375;product=hypothetical protein
NODE_2_length_255790_cov_97.085166	Prodigal:2.6	CDS	169436	169714	.	-	0	ID=DNHCFCPL_00376;inference=ab initio prediction:Prodigal:2.6;locus_tag=DNHCFCPL_00376;product=hypothetical protein
NODE_2_length_255790_cov_97.085166	Prodigal:2.6	CDS	169729	171267	.	-	0	ID=DNHCFCPL_00377;inference=ab initio prediction:Prodigal:2.6;locus_tag=DNHCFCPL_00377;product=hypothetical protein
NODE_2_length_255790_cov_97.085166	Prodigal:2.6	CDS	171340	173331	.	-	0	ID=DNHCFCPL_00378;inference=ab initio prediction:Prodigal:2.6;locus_tag=DNHCFCPL_00378;product=hypothetical protein
NODE_2_length_255790_cov_97.085166	Prodigal:2.6	CDS	173351	173863	.	-	0	ID=DNHCFCPL_00379;inference=ab initio prediction:Prodigal:2.6;locus_tag=DNHCFCPL_00379;product=hypothetical protein
NODE_2_length_255790_cov_97.085166	Prodigal:2.6	CDS	173875	174075	.	-	0	ID=DNHCFCPL_00380;inference=ab initio prediction:Prodigal:2.6;locus_tag=DNHCFCPL_00380;product=hypothetical protein
NODE_2_length_255790_cov_97.085166	Prodigal:2.6	CDS	174068	174871	.	-	0	ID=DNHCFCPL_00381;inference=ab initio prediction:Prodigal:2.6;locus_tag=DNHCFCPL_00381;product=hypothetical protein
NODE_2_length_255790_cov_97.085166	Prodigal:2.6	CDS	174874	175779	.	-	0	ID=DNHCFCPL_00382;inference=ab initio prediction:Prodigal:2.6;locus_tag=DNHCFCPL_00382;product=hypothetical protein
NODE_2_length_255790_cov_97.085166	Prodigal:2.6	CDS	175852	176079	.	-	0	ID=DNHCFCPL_00383;inference=ab initio prediction:Prodigal:2.6;locus_tag=DNHCFCPL_00383;product=hypothetical protein
NODE_2_length_255790_cov_97.085166	Prodigal:2.6	CDS	176091	176549	.	-	0	ID=DNHCFCPL_00384;inference=ab initio prediction:Prodigal:2.6;locus_tag=DNHCFCPL_00384;product=hypothetical protein
NODE_2_length_255790_cov_97.085166	Prodigal:2.6	CDS	176628	177242	.	-	0	ID=DNHCFCPL_00385;inference=ab initio prediction:Prodigal:2.6;locus_tag=DNHCFCPL_00385;product=hypothetical protein
NODE_2_length_255790_cov_97.085166	Prodigal:2.6	CDS	177230	178675	.	-	0	ID=DNHCFCPL_00386;inference=ab initio prediction:Prodigal:2.6;locus_tag=DNHCFCPL_00386;product=hypothetical protein
NODE_2_length_255790_cov_97.085166	Prodigal:2.6	CDS	178656	178994	.	-	0	ID=DNHCFCPL_00387;inference=ab initio prediction:Prodigal:2.6;locus_tag=DNHCFCPL_00387;product=hypothetical protein
NODE_2_length_255790_cov_97.085166	Prodigal:2.6	CDS	178994	179584	.	-	0	ID=DNHCFCPL_00388;inference=ab initio prediction:Prodigal:2.6;locus_tag=DNHCFCPL_00388;product=hypothetical protein
NODE_2_length_255790_cov_97.085166	Prodigal:2.6	CDS	179550	180491	.	-	0	ID=DNHCFCPL_00389;inference=ab initio prediction:Prodigal:2.6;locus_tag=DNHCFCPL_00389;product=hypothetical protein
NODE_2_length_255790_cov_97.085166	Prodigal:2.6	CDS	180689	181105	.	+	0	ID=DNHCFCPL_00390;inference=ab initio prediction:Prodigal:2.6;locus_tag=DNHCFCPL_00390;product=hypothetical protein
NODE_2_length_255790_cov_97.085166	Prodigal:2.6	CDS	181177	182076	.	-	0	ID=DNHCFCPL_00391;inference=ab initio prediction:Prodigal:2.6;locus_tag=DNHCFCPL_00391;product=hypothetical protein
NODE_2_length_255790_cov_97.085166	Prodigal:2.6	CDS	182141	183082	.	-	0	ID=DNHCFCPL_00392;inference=ab initio prediction:Prodigal:2.6;locus_tag=DNHCFCPL_00392;product=hypothetical protein
NODE_2_length_255790_cov_97.085166	Prodigal:2.6	CDS	183411	184466	.	-	0	ID=DNHCFCPL_00393;inference=ab initio prediction:Prodigal:2.6;locus_tag=DNHCFCPL_00393;product=hypothetical protein
NODE_2_length_255790_cov_97.085166	Prodigal:2.6	CDS	184480	186768	.	-	0	ID=DNHCFCPL_00394;inference=ab initio prediction:Prodigal:2.6;locus_tag=DNHCFCPL_00394;product=hypothetical protein
NODE_2_length_255790_cov_97.085166	Prodigal:2.6	CDS	186851	187114	.	-	0	ID=DNHCFCPL_00395;inference=ab initio prediction:Prodigal:2.6;locus_tag=DNHCFCPL_00395;product=hypothetical protein
NODE_2_length_255790_cov_97.085166	Prodigal:2.6	CDS	187230	188066	.	-	0	ID=DNHCFCPL_00396;inference=ab initio prediction:Prodigal:2.6;locus_tag=DNHCFCPL_00396;product=hypothetical protein
NODE_2_length_255790_cov_97.085166	Prodigal:2.6	CDS	188080	188766	.	-	0	ID=DNHCFCPL_00397;inference=ab initio prediction:Prodigal:2.6;locus_tag=DNHCFCPL_00397;product=hypothetical protein
NODE_2_length_255790_cov_97.085166	Prodigal:2.6	CDS	188767	189456	.	-	0	ID=DNHCFCPL_00398;inference=ab initio prediction:Prodigal:2.6;locus_tag=DNHCFCPL_00398;product=hypothetical protein
NODE_2_length_255790_cov_97.085166	Prodigal:2.6	CDS	190419	190874	.	-	0	ID=DNHCFCPL_00399;inference=ab initio prediction:Prodigal:2.6;locus_tag=DNHCFCPL_00399;product=hypothetical protein
NODE_2_length_255790_cov_97.085166	Prodigal:2.6	CDS	191330	191863	.	-	0	ID=DNHCFCPL_00400;inference=ab initio prediction:Prodigal:2.6;locus_tag=DNHCFCPL_00400;product=hypothetical protein
NODE_2_length_255790_cov_97.085166	Prodigal:2.6	CDS	191860	192624	.	-	0	ID=DNHCFCPL_00401;Name=dnaC;gene=dnaC;inference=ab initio prediction:Prodigal:2.6,similar to AA sequence:UniProtKB:P0AEF0;locus_tag=DNHCFCPL_00401;product=DNA replication protein DnaC
NODE_2_length_255790_cov_97.085166	Prodigal:2.6	CDS	192621	193664	.	-	0	ID=DNHCFCPL_00402;inference=ab initio prediction:Prodigal:2.6;locus_tag=DNHCFCPL_00402;product=hypothetical protein
NODE_2_length_255790_cov_97.085166	Prodigal:2.6	CDS	193668	195146	.	-	0	ID=DNHCFCPL_00403;eC_number=2.1.1.37;Name=bspRIM;gene=bspRIM;inference=ab initio prediction:Prodigal:2.6,similar to AA sequence:UniProtKB:P13906;locus_tag=DNHCFCPL_00403;product=Modification methylase BspRI
NODE_2_length_255790_cov_97.085166	Prodigal:2.6	CDS	195143	195529	.	-	0	ID=DNHCFCPL_00404;inference=ab initio prediction:Prodigal:2.6;locus_tag=DNHCFCPL_00404;product=hypothetical protein
NODE_2_length_255790_cov_97.085166	Prodigal:2.6	CDS	195535	196509	.	-	0	ID=DNHCFCPL_00405;eC_number=1.8.4.8;Name=cysH_1;gene=cysH_1;inference=ab initio prediction:Prodigal:2.6,protein motif:HAMAP:MF_00063;locus_tag=DNHCFCPL_00405;product=Phosphoadenosine phosphosulfate reductase
NODE_2_length_255790_cov_97.085166	Prodigal:2.6	CDS	196506	197153	.	-	0	ID=DNHCFCPL_00406;inference=ab initio prediction:Prodigal:2.6;locus_tag=DNHCFCPL_00406;product=hypothetical protein
NODE_2_length_255790_cov_97.085166	Prodigal:2.6	CDS	197150	197605	.	-	0	ID=DNHCFCPL_00407;inference=ab initio prediction:Prodigal:2.6;locus_tag=DNHCFCPL_00407;product=hypothetical protein
NODE_2_length_255790_cov_97.085166	Prodigal:2.6	CDS	197602	197787	.	-	0	ID=DNHCFCPL_00408;inference=ab initio prediction:Prodigal:2.6;locus_tag=DNHCFCPL_00408;product=hypothetical protein
NODE_2_length_255790_cov_97.085166	Prodigal:2.6	CDS	197784	197984	.	-	0	ID=DNHCFCPL_00409;inference=ab initio prediction:Prodigal:2.6;locus_tag=DNHCFCPL_00409;product=hypothetical protein
NODE_2_length_255790_cov_97.085166	Prodigal:2.6	CDS	198018	198392	.	-	0	ID=DNHCFCPL_00410;inference=ab initio prediction:Prodigal:2.6;locus_tag=DNHCFCPL_00410;product=hypothetical protein
NODE_2_length_255790_cov_97.085166	Prodigal:2.6	CDS	198425	198658	.	-	0	ID=DNHCFCPL_00411;inference=ab initio prediction:Prodigal:2.6;locus_tag=DNHCFCPL_00411;product=hypothetical protein
NODE_2_length_255790_cov_97.085166	Prodigal:2.6	CDS	198785	199474	.	+	0	ID=DNHCFCPL_00412;inference=ab initio prediction:Prodigal:2.6,similar to AA sequence:UniProtKB:Q83BT6;locus_tag=DNHCFCPL_00412;product=putative HTH-type transcriptional regulator
NODE_2_length_255790_cov_97.085166	Prodigal:2.6	CDS	199486	199761	.	+	0	ID=DNHCFCPL_00413;inference=ab initio prediction:Prodigal:2.6;locus_tag=DNHCFCPL_00413;product=hypothetical protein
NODE_2_length_255790_cov_97.085166	Prodigal:2.6	CDS	199977	200309	.	+	0	ID=DNHCFCPL_00414;inference=ab initio prediction:Prodigal:2.6;locus_tag=DNHCFCPL_00414;product=hypothetical protein
NODE_2_length_255790_cov_97.085166	Prodigal:2.6	CDS	200349	201152	.	+	0	ID=DNHCFCPL_00415;inference=ab initio prediction:Prodigal:2.6;locus_tag=DNHCFCPL_00415;product=hypothetical protein
NODE_2_length_255790_cov_97.085166	Prodigal:2.6	CDS	201237	201497	.	+	0	ID=DNHCFCPL_00416;inference=ab initio prediction:Prodigal:2.6;locus_tag=DNHCFCPL_00416;product=hypothetical protein
NODE_2_length_255790_cov_97.085166	Prodigal:2.6	CDS	201556	201885	.	+	0	ID=DNHCFCPL_00417;inference=ab initio prediction:Prodigal:2.6;locus_tag=DNHCFCPL_00417;product=hypothetical protein
NODE_2_length_255790_cov_97.085166	Prodigal:2.6	CDS	201882	202253	.	+	0	ID=DNHCFCPL_00418;inference=ab initio prediction:Prodigal:2.6;locus_tag=DNHCFCPL_00418;product=hypothetical protein
NODE_2_length_255790_cov_97.085166	Prodigal:2.6	CDS	202424	203104	.	+	0	ID=DNHCFCPL_00419;eC_number=3.1.11.-;Name=exoX_1;gene=exoX_1;inference=ab initio prediction:Prodigal:2.6,similar to AA sequence:UniProtKB:P0AEK0;locus_tag=DNHCFCPL_00419;product=Exodeoxyribonuclease 10
NODE_2_length_255790_cov_97.085166	Prodigal:2.6	CDS	203117	204145	.	+	0	ID=DNHCFCPL_00420;inference=ab initio prediction:Prodigal:2.6;locus_tag=DNHCFCPL_00420;product=hypothetical protein
NODE_2_length_255790_cov_97.085166	Prodigal:2.6	CDS	204286	204576	.	+	0	ID=DNHCFCPL_00421;inference=ab initio prediction:Prodigal:2.6;locus_tag=DNHCFCPL_00421;product=hypothetical protein
NODE_2_length_255790_cov_97.085166	Prodigal:2.6	CDS	204577	204756	.	+	0	ID=DNHCFCPL_00422;inference=ab initio prediction:Prodigal:2.6;locus_tag=DNHCFCPL_00422;product=hypothetical protein
NODE_2_length_255790_cov_97.085166	Prodigal:2.6	CDS	204749	205285	.	+	0	ID=DNHCFCPL_00423;inference=ab initio prediction:Prodigal:2.6;locus_tag=DNHCFCPL_00423;product=hypothetical protein
NODE_2_length_255790_cov_97.085166	Prodigal:2.6	CDS	205282	205791	.	+	0	ID=DNHCFCPL_00424;inference=ab initio prediction:Prodigal:2.6;locus_tag=DNHCFCPL_00424;product=hypothetical protein
NODE_2_length_255790_cov_97.085166	Prodigal:2.6	CDS	205788	205997	.	+	0	ID=DNHCFCPL_00425;inference=ab initio prediction:Prodigal:2.6;locus_tag=DNHCFCPL_00425;product=hypothetical protein
NODE_2_length_255790_cov_97.085166	Prodigal:2.6	CDS	205994	206209	.	+	0	ID=DNHCFCPL_00426;inference=ab initio prediction:Prodigal:2.6;locus_tag=DNHCFCPL_00426;product=hypothetical protein
NODE_2_length_255790_cov_97.085166	Prodigal:2.6	CDS	206210	206380	.	+	0	ID=DNHCFCPL_00427;inference=ab initio prediction:Prodigal:2.6;locus_tag=DNHCFCPL_00427;product=hypothetical protein
NODE_2_length_255790_cov_97.085166	Prodigal:2.6	CDS	206387	207379	.	-	0	ID=DNHCFCPL_00428;inference=ab initio prediction:Prodigal:2.6;locus_tag=DNHCFCPL_00428;product=hypothetical protein
NODE_2_length_255790_cov_97.085166	Prodigal:2.6	CDS	207494	207949	.	-	0	ID=DNHCFCPL_00429;inference=ab initio prediction:Prodigal:2.6;locus_tag=DNHCFCPL_00429;product=hypothetical protein
NODE_2_length_255790_cov_97.085166	Prodigal:2.6	CDS	207940	208824	.	-	0	ID=DNHCFCPL_00430;inference=ab initio prediction:Prodigal:2.6;locus_tag=DNHCFCPL_00430;product=hypothetical protein
NODE_2_length_255790_cov_97.085166	Prodigal:2.6	CDS	208821	209978	.	-	0	ID=DNHCFCPL_00431;Name=intS_2;gene=intS_2;inference=ab initio prediction:Prodigal:2.6,similar to AA sequence:UniProtKB:P37326;locus_tag=DNHCFCPL_00431;product=Prophage integrase IntS
NODE_2_length_255790_cov_97.085166	Aragorn:1.2	tmRNA	210154	210513	.	-	.	ID=DNHCFCPL_00432;Name=ssrA;gene=ssrA;inference=COORDINATES:profile:Aragorn:1.2;locus_tag=DNHCFCPL_00432;product=transfer-messenger RNA%2C SsrA
NODE_2_length_255790_cov_97.085166	Prodigal:2.6	CDS	210676	212661	.	-	0	ID=DNHCFCPL_00433;eC_number=2.3.2.2;Name=ggt;gene=ggt;inference=ab initio prediction:Prodigal:2.6,similar to AA sequence:UniProtKB:P54422;locus_tag=DNHCFCPL_00433;product=Gamma-glutamyltranspeptidase
NODE_2_length_255790_cov_97.085166	Prodigal:2.6	CDS	212964	214487	.	-	0	ID=DNHCFCPL_00434;Name=emrB_1;gene=emrB_1;inference=ab initio prediction:Prodigal:2.6,similar to AA sequence:UniProtKB:P0AEJ0;locus_tag=DNHCFCPL_00434;product=Multidrug export protein EmrB
NODE_2_length_255790_cov_97.085166	Prodigal:2.6	CDS	214494	215645	.	-	0	ID=DNHCFCPL_00435;Name=emrK;gene=emrK;inference=ab initio prediction:Prodigal:2.6,similar to AA sequence:UniProtKB:P52599;locus_tag=DNHCFCPL_00435;product=putative multidrug resistance protein EmrK
NODE_2_length_255790_cov_97.085166	Prodigal:2.6	CDS	215915	216412	.	-	0	ID=DNHCFCPL_00436;inference=ab initio prediction:Prodigal:2.6;locus_tag=DNHCFCPL_00436;product=hypothetical protein
NODE_2_length_255790_cov_97.085166	Prodigal:2.6	CDS	216471	217568	.	+	0	ID=DNHCFCPL_00437;eC_number=4.2.1.24;Name=hemB;gene=hemB;inference=ab initio prediction:Prodigal:2.6,similar to AA sequence:UniProtKB:Q59643;locus_tag=DNHCFCPL_00437;product=Delta-aminolevulinic acid dehydratase
NODE_2_length_255790_cov_97.085166	Prodigal:2.6	CDS	217594	218709	.	+	0	ID=DNHCFCPL_00438;eC_number=1.4.3.19;Name=thiO;gene=thiO;inference=ab initio prediction:Prodigal:2.6,similar to AA sequence:UniProtKB:O31616;locus_tag=DNHCFCPL_00438;product=Glycine oxidase
NODE_2_length_255790_cov_97.085166	Prodigal:2.6	CDS	218701	219606	.	-	0	ID=DNHCFCPL_00439;inference=ab initio prediction:Prodigal:2.6,similar to AA sequence:UniProtKB:Q7A6Q5;locus_tag=DNHCFCPL_00439;product=Epimerase family protein
NODE_2_length_255790_cov_97.085166	Prodigal:2.6	CDS	219696	220148	.	-	0	ID=DNHCFCPL_00440;inference=ab initio prediction:Prodigal:2.6;locus_tag=DNHCFCPL_00440;product=hypothetical protein
NODE_2_length_255790_cov_97.085166	Prodigal:2.6	CDS	220528	220905	.	+	0	ID=DNHCFCPL_00441;inference=ab initio prediction:Prodigal:2.6;locus_tag=DNHCFCPL_00441;product=hypothetical protein
NODE_2_length_255790_cov_97.085166	Prodigal:2.6	CDS	220973	221464	.	-	0	ID=DNHCFCPL_00442;inference=ab initio prediction:Prodigal:2.6;locus_tag=DNHCFCPL_00442;product=hypothetical protein
NODE_2_length_255790_cov_97.085166	Prodigal:2.6	CDS	221610	222878	.	+	0	ID=DNHCFCPL_00443;Name=sbcD;gene=sbcD;inference=ab initio prediction:Prodigal:2.6,similar to AA sequence:UniProtKB:P0AG76;locus_tag=DNHCFCPL_00443;product=Nuclease SbcCD subunit D
NODE_2_length_255790_cov_97.085166	Prodigal:2.6	CDS	222888	226484	.	+	0	ID=DNHCFCPL_00444;Name=sbcC;gene=sbcC;inference=ab initio prediction:Prodigal:2.6,similar to AA sequence:UniProtKB:P13458;locus_tag=DNHCFCPL_00444;product=Nuclease SbcCD subunit C
NODE_2_length_255790_cov_97.085166	Prodigal:2.6	CDS	226686	227378	.	-	0	ID=DNHCFCPL_00445;inference=ab initio prediction:Prodigal:2.6;locus_tag=DNHCFCPL_00445;product=hypothetical protein
NODE_2_length_255790_cov_97.085166	Prodigal:2.6	CDS	227475	228542	.	+	0	ID=DNHCFCPL_00446;Name=pilT_1;gene=pilT_1;inference=ab initio prediction:Prodigal:2.6,similar to AA sequence:UniProtKB:P24559;locus_tag=DNHCFCPL_00446;product=Twitching mobility protein
NODE_2_length_255790_cov_97.085166	Prodigal:2.6	CDS	228570	229688	.	+	0	ID=DNHCFCPL_00447;Name=pilT_2;gene=pilT_2;inference=ab initio prediction:Prodigal:2.6,similar to AA sequence:UniProtKB:P24559;locus_tag=DNHCFCPL_00447;product=Twitching mobility protein
NODE_2_length_255790_cov_97.085166	Prodigal:2.6	CDS	229758	230195	.	-	0	ID=DNHCFCPL_00448;Name=fur_1;gene=fur_1;inference=ab initio prediction:Prodigal:2.6,similar to AA sequence:UniProtKB:P0A9A9;locus_tag=DNHCFCPL_00448;product=Ferric uptake regulation protein
NODE_2_length_255790_cov_97.085166	Prodigal:2.6	CDS	230307	230705	.	+	0	ID=DNHCFCPL_00449;Name=bamE;gene=bamE;inference=ab initio prediction:Prodigal:2.6,similar to AA sequence:UniProtKB:P0A937;locus_tag=DNHCFCPL_00449;product=Outer membrane protein assembly factor BamE
NODE_2_length_255790_cov_97.085166	Prodigal:2.6	CDS	230760	231083	.	-	0	ID=DNHCFCPL_00450;Name=pasI;gene=pasI;inference=ab initio prediction:Prodigal:2.6,similar to AA sequence:UniProtKB:Q8FEY5;locus_tag=DNHCFCPL_00450;product=Persistence and stress-resistance antitoxin PasI
NODE_2_length_255790_cov_97.085166	Prodigal:2.6	CDS	231083	232150	.	-	0	ID=DNHCFCPL_00451;inference=ab initio prediction:Prodigal:2.6;locus_tag=DNHCFCPL_00451;product=hypothetical protein
NODE_2_length_255790_cov_97.085166	Prodigal:2.6	CDS	232303	232758	.	-	0	ID=DNHCFCPL_00452;inference=ab initio prediction:Prodigal:2.6,similar to AA sequence:UniProtKB:Q60AX2;locus_tag=DNHCFCPL_00452;product=Bacteriohemerythrin
NODE_2_length_255790_cov_97.085166	Prodigal:2.6	CDS	233011	233841	.	-	0	ID=DNHCFCPL_00453;eC_number=2.4.2.-;Name=yafJ;gene=yafJ;inference=ab initio prediction:Prodigal:2.6,similar to AA sequence:UniProtKB:Q47147;locus_tag=DNHCFCPL_00453;product=Putative glutamine amidotransferase YafJ
NODE_2_length_255790_cov_97.085166	Prodigal:2.6	CDS	233968	234750	.	-	0	ID=DNHCFCPL_00454;inference=ab initio prediction:Prodigal:2.6;locus_tag=DNHCFCPL_00454;product=hypothetical protein
NODE_2_length_255790_cov_97.085166	Prodigal:2.6	CDS	234871	235779	.	-	0	ID=DNHCFCPL_00455;eC_number=2.7.2.8;Name=argB;gene=argB;inference=ab initio prediction:Prodigal:2.6,similar to AA sequence:UniProtKB:Q9HTN2;locus_tag=DNHCFCPL_00455;product=Acetylglutamate kinase
NODE_2_length_255790_cov_97.085166	Prodigal:2.6	CDS	235794	237212	.	-	0	ID=DNHCFCPL_00456;eC_number=5.4.2.2;Name=algC_1;gene=algC_1;inference=ab initio prediction:Prodigal:2.6,similar to AA sequence:UniProtKB:Q02E40;locus_tag=DNHCFCPL_00456;product=Phosphomannomutase/phosphoglucomutase
NODE_2_length_255790_cov_97.085166	Prodigal:2.6	CDS	237412	237864	.	-	0	ID=DNHCFCPL_00457;eC_number=3.6.1.23;Name=dut;gene=dut;inference=ab initio prediction:Prodigal:2.6,similar to AA sequence:UniProtKB:P06968;locus_tag=DNHCFCPL_00457;product=Deoxyuridine 5'-triphosphate nucleotidohydrolase
NODE_2_length_255790_cov_97.085166	Prodigal:2.6	CDS	237889	239928	.	-	0	ID=DNHCFCPL_00458;eC_number=3.6.4.12;Name=rep_1;gene=rep_1;inference=ab initio prediction:Prodigal:2.6,similar to AA sequence:UniProtKB:P09980;locus_tag=DNHCFCPL_00458;product=ATP-dependent DNA helicase Rep
NODE_2_length_255790_cov_97.085166	Prodigal:2.6	CDS	240013	240105	.	+	0	ID=DNHCFCPL_00459;inference=ab initio prediction:Prodigal:2.6;locus_tag=DNHCFCPL_00459;product=hypothetical protein
NODE_2_length_255790_cov_97.085166	Prodigal:2.6	CDS	240122	240775	.	-	0	ID=DNHCFCPL_00460;Name=yiaD_1;gene=yiaD_1;inference=ab initio prediction:Prodigal:2.6,similar to AA sequence:UniProtKB:P37665;locus_tag=DNHCFCPL_00460;product=putative lipoprotein YiaD
NODE_2_length_255790_cov_97.085166	Prodigal:2.6	CDS	241020	241946	.	+	0	ID=DNHCFCPL_00461;eC_number=2.3.-.-;Name=yihG;gene=yihG;inference=ab initio prediction:Prodigal:2.6,similar to AA sequence:UniProtKB:P32129;locus_tag=DNHCFCPL_00461;product=putative acyltransferase YihG
NODE_2_length_255790_cov_97.085166	Prodigal:2.6	CDS	241963	243009	.	+	0	ID=DNHCFCPL_00462;inference=ab initio prediction:Prodigal:2.6;locus_tag=DNHCFCPL_00462;product=hypothetical protein
NODE_2_length_255790_cov_97.085166	Prodigal:2.6	CDS	243131	243853	.	+	0	ID=DNHCFCPL_00463;Name=minC;gene=minC;inference=ab initio prediction:Prodigal:2.6,similar to AA sequence:UniProtKB:P65359;locus_tag=DNHCFCPL_00463;product=Septum site-determining protein MinC
NODE_2_length_255790_cov_97.085166	Prodigal:2.6	CDS	243900	244736	.	+	0	ID=DNHCFCPL_00464;Name=minD;gene=minD;inference=ab initio prediction:Prodigal:2.6,similar to AA sequence:UniProtKB:Q7DDS7;locus_tag=DNHCFCPL_00464;product=Septum site-determining protein MinD
NODE_2_length_255790_cov_97.085166	Prodigal:2.6	CDS	244739	245011	.	+	0	ID=DNHCFCPL_00465;Name=minE;gene=minE;inference=ab initio prediction:Prodigal:2.6,similar to AA sequence:UniProtKB:P58152;locus_tag=DNHCFCPL_00465;product=Cell division topological specificity factor
NODE_2_length_255790_cov_97.085166	Prodigal:2.6	CDS	245095	245382	.	+	0	ID=DNHCFCPL_00466;inference=ab initio prediction:Prodigal:2.6;locus_tag=DNHCFCPL_00466;product=hypothetical protein
NODE_2_length_255790_cov_97.085166	Prodigal:2.6	CDS	245530	246099	.	+	0	ID=DNHCFCPL_00467;inference=ab initio prediction:Prodigal:2.6;locus_tag=DNHCFCPL_00467;product=hypothetical protein
NODE_2_length_255790_cov_97.085166	Prodigal:2.6	CDS	246155	246775	.	-	0	ID=DNHCFCPL_00468;Name=rhtC_1;gene=rhtC_1;inference=ab initio prediction:Prodigal:2.6,similar to AA sequence:UniProtKB:P0AG38;locus_tag=DNHCFCPL_00468;product=Threonine efflux protein
NODE_2_length_255790_cov_97.085166	Prodigal:2.6	CDS	246925	249957	.	-	0	ID=DNHCFCPL_00469;Name=ftsK;gene=ftsK;inference=ab initio prediction:Prodigal:2.6,similar to AA sequence:UniProtKB:P46889;locus_tag=DNHCFCPL_00469;product=DNA translocase FtsK
NODE_2_length_255790_cov_97.085166	Prodigal:2.6	CDS	250227	251174	.	+	0	ID=DNHCFCPL_00470;eC_number=4.3.1.9;inference=ab initio prediction:Prodigal:2.6,similar to AA sequence:UniProtKB:Q93HX6;locus_tag=DNHCFCPL_00470;product=Glucosaminate ammonia-lyase
NODE_2_length_255790_cov_97.085166	Prodigal:2.6	CDS	251294	252025	.	+	0	ID=DNHCFCPL_00471;eC_number=2.3.2.6;Name=aat;gene=aat;inference=ab initio prediction:Prodigal:2.6,similar to AA sequence:UniProtKB:P0A8P1;locus_tag=DNHCFCPL_00471;product=Leucyl/phenylalanyl-tRNA--protein transferase
NODE_2_length_255790_cov_97.085166	Prodigal:2.6	CDS	252044	252859	.	+	0	ID=DNHCFCPL_00472;eC_number=2.3.2.8;Name=ate;gene=ate;inference=ab initio prediction:Prodigal:2.6,protein motif:HAMAP:MF_00689;locus_tag=DNHCFCPL_00472;product=Putative arginyl-tRNA--protein transferase
NODE_2_length_255790_cov_97.085166	Prodigal:2.6	CDS	252904	253359	.	-	0	ID=DNHCFCPL_00473;eC_number=2.3.1.128;Name=rimI;gene=rimI;inference=ab initio prediction:Prodigal:2.6,similar to AA sequence:UniProtKB:P0A944;locus_tag=DNHCFCPL_00473;product=Ribosomal-protein-alanine acetyltransferase
NODE_2_length_255790_cov_97.085166	Prodigal:2.6	CDS	253468	254343	.	-	0	ID=DNHCFCPL_00474;inference=ab initio prediction:Prodigal:2.6;locus_tag=DNHCFCPL_00474;product=hypothetical protein
NODE_2_length_255790_cov_97.085166	Prodigal:2.6	CDS	254580	255461	.	-	0	ID=DNHCFCPL_00475;inference=ab initio prediction:Prodigal:2.6;locus_tag=DNHCFCPL_00475;product=hypothetical protein
NODE_2_length_255790_cov_97.085166	Prodigal:2.6	CDS	255665	255775	.	-	0	ID=DNHCFCPL_00476;Name=tufB_1;gene=tufB_1;inference=ab initio prediction:Prodigal:2.6,similar to AA sequence:UniProtKB:P0CE48;locus_tag=DNHCFCPL_00476;product=Elongation factor Tu 2
NODE_3_length_194221_cov_89.087198	Prodigal:2.6	CDS	241	549	.	-	0	ID=DNHCFCPL_00477;Name=bigR;gene=bigR;inference=ab initio prediction:Prodigal:2.6,similar to AA sequence:UniProtKB:Q8UAA8;locus_tag=DNHCFCPL_00477;product=Biofilm growth-associated repressor
NODE_3_length_194221_cov_89.087198	Prodigal:2.6	CDS	1023	1589	.	-	0	ID=DNHCFCPL_00478;Name=yxaF_1;gene=yxaF_1;inference=ab initio prediction:Prodigal:2.6,similar to AA sequence:UniProtKB:P42105;locus_tag=DNHCFCPL_00478;product=putative HTH-type transcriptional regulator YxaF
NODE_3_length_194221_cov_89.087198	Prodigal:2.6	CDS	1927	3090	.	-	0	ID=DNHCFCPL_00479;eC_number=1.14.11.-;inference=ab initio prediction:Prodigal:2.6,similar to AA sequence:UniProtKB:P44683;locus_tag=DNHCFCPL_00479;product=putative ribosomal oxygenase
NODE_3_length_194221_cov_89.087198	Prodigal:2.6	CDS	3121	3714	.	-	0	ID=DNHCFCPL_00480;Name=yceF;gene=yceF;inference=ab initio prediction:Prodigal:2.6,similar to AA sequence:UniProtKB:P0A729;locus_tag=DNHCFCPL_00480;product=Maf-like protein YceF
NODE_3_length_194221_cov_89.087198	Prodigal:2.6	CDS	3714	4097	.	-	0	ID=DNHCFCPL_00481;inference=ab initio prediction:Prodigal:2.6;locus_tag=DNHCFCPL_00481;product=hypothetical protein
NODE_3_length_194221_cov_89.087198	Prodigal:2.6	CDS	4236	5423	.	+	0	ID=DNHCFCPL_00482;eC_number=2.7.2.3;Name=pgk;gene=pgk;inference=ab initio prediction:Prodigal:2.6,similar to AA sequence:UniProtKB:P43726;locus_tag=DNHCFCPL_00482;product=Phosphoglycerate kinase
NODE_3_length_194221_cov_89.087198	Prodigal:2.6	CDS	5548	5790	.	+	0	ID=DNHCFCPL_00483;inference=ab initio prediction:Prodigal:2.6;locus_tag=DNHCFCPL_00483;product=hypothetical protein
NODE_3_length_194221_cov_89.087198	Prodigal:2.6	CDS	5912	6949	.	+	0	ID=DNHCFCPL_00484;eC_number=4.1.2.13;Name=fbaA;gene=fbaA;inference=ab initio prediction:Prodigal:2.6,similar to AA sequence:UniProtKB:Q55664;locus_tag=DNHCFCPL_00484;product=Fructose-bisphosphate aldolase class 2
NODE_3_length_194221_cov_89.087198	Prodigal:2.6	CDS	7068	8378	.	-	0	ID=DNHCFCPL_00485;eC_number=5.2.1.8;Name=surA;gene=surA;inference=ab initio prediction:Prodigal:2.6,similar to AA sequence:UniProtKB:P0ABZ8;locus_tag=DNHCFCPL_00485;product=Chaperone SurA
NODE_3_length_194221_cov_89.087198	Prodigal:2.6	CDS	8378	10819	.	-	0	ID=DNHCFCPL_00486;Name=lptD;gene=lptD;inference=ab initio prediction:Prodigal:2.6,similar to AA sequence:UniProtKB:Q9I5U2;locus_tag=DNHCFCPL_00486;product=LPS-assembly protein LptD
NODE_3_length_194221_cov_89.087198	Prodigal:2.6	CDS	10940	11953	.	+	0	ID=DNHCFCPL_00487;inference=ab initio prediction:Prodigal:2.6;locus_tag=DNHCFCPL_00487;product=hypothetical protein
NODE_3_length_194221_cov_89.087198	Prodigal:2.6	CDS	11953	12642	.	+	0	ID=DNHCFCPL_00488;eC_number=2.7.7.9;Name=cugP;gene=cugP;inference=ab initio prediction:Prodigal:2.6,similar to AA sequence:UniProtKB:P74285;locus_tag=DNHCFCPL_00488;product=UTP--glucose-1-phosphate uridylyltransferase
NODE_3_length_194221_cov_89.087198	Prodigal:2.6	CDS	12730	13362	.	+	0	ID=DNHCFCPL_00489;eC_number=2.1.1.170;Name=rsmG;gene=rsmG;inference=ab initio prediction:Prodigal:2.6,similar to AA sequence:UniProtKB:P0A6U5;locus_tag=DNHCFCPL_00489;product=Ribosomal RNA small subunit methyltransferase G
NODE_3_length_194221_cov_89.087198	Prodigal:2.6	CDS	13384	14166	.	+	0	ID=DNHCFCPL_00490;eC_number=3.6.-.-;Name=soj_1;gene=soj_1;inference=ab initio prediction:Prodigal:2.6,similar to AA sequence:UniProtKB:P37522;locus_tag=DNHCFCPL_00490;product=Sporulation initiation inhibitor protein Soj
NODE_3_length_194221_cov_89.087198	Prodigal:2.6	CDS	14163	15050	.	+	0	ID=DNHCFCPL_00491;Name=parB;gene=parB;inference=ab initio prediction:Prodigal:2.6,similar to AA sequence:UniProtKB:Q83AH2;locus_tag=DNHCFCPL_00491;product=putative chromosome-partitioning protein ParB
NODE_3_length_194221_cov_89.087198	Prodigal:2.6	CDS	15100	15735	.	+	0	ID=DNHCFCPL_00492;Name=exbB_2;gene=exbB_2;inference=ab initio prediction:Prodigal:2.6,similar to AA sequence:UniProtKB:P0ABU7;locus_tag=DNHCFCPL_00492;product=Biopolymer transport protein ExbB
NODE_3_length_194221_cov_89.087198	Prodigal:2.6	CDS	15751	16179	.	+	0	ID=DNHCFCPL_00493;inference=ab initio prediction:Prodigal:2.6;locus_tag=DNHCFCPL_00493;product=hypothetical protein
NODE_3_length_194221_cov_89.087198	Prodigal:2.6	CDS	16176	17903	.	+	0	ID=DNHCFCPL_00494;eC_number=3.6.3.-;Name=msbA;gene=msbA;inference=ab initio prediction:Prodigal:2.6,similar to AA sequence:UniProtKB:P63359;locus_tag=DNHCFCPL_00494;product=Lipid A export ATP-binding/permease protein MsbA
NODE_3_length_194221_cov_89.087198	Prodigal:2.6	CDS	17906	18916	.	+	0	ID=DNHCFCPL_00495;eC_number=2.7.1.130;Name=lpxK;gene=lpxK;inference=ab initio prediction:Prodigal:2.6,similar to AA sequence:UniProtKB:P27300;locus_tag=DNHCFCPL_00495;product=Tetraacyldisaccharide 4'-kinase
NODE_3_length_194221_cov_89.087198	Prodigal:2.6	CDS	18926	19687	.	+	0	ID=DNHCFCPL_00496;eC_number=2.7.7.38;Name=kdsB;gene=kdsB;inference=ab initio prediction:Prodigal:2.6,similar to AA sequence:UniProtKB:A3M4Z0;locus_tag=DNHCFCPL_00496;product=3-deoxy-manno-octulosonate cytidylyltransferase
NODE_3_length_194221_cov_89.087198	Prodigal:2.6	CDS	19699	20679	.	+	0	ID=DNHCFCPL_00497;eC_number=2.7.7.7;Name=dnaX;gene=dnaX;inference=ab initio prediction:Prodigal:2.6,similar to AA sequence:UniProtKB:P06710;locus_tag=DNHCFCPL_00497;product=DNA polymerase III subunit tau
NODE_3_length_194221_cov_89.087198	Prodigal:2.6	CDS	20691	21032	.	+	0	ID=DNHCFCPL_00498;inference=ab initio prediction:Prodigal:2.6;locus_tag=DNHCFCPL_00498;product=hypothetical protein
NODE_3_length_194221_cov_89.087198	Prodigal:2.6	CDS	21050	21823	.	+	0	ID=DNHCFCPL_00499;eC_number=3.1.-.-;Name=ycfH;gene=ycfH;inference=ab initio prediction:Prodigal:2.6,similar to AA sequence:UniProtKB:P0AFQ7;locus_tag=DNHCFCPL_00499;product=putative metal-dependent hydrolase YcfH
NODE_3_length_194221_cov_89.087198	Prodigal:2.6	CDS	21861	22469	.	+	0	ID=DNHCFCPL_00500;inference=ab initio prediction:Prodigal:2.6;locus_tag=DNHCFCPL_00500;product=hypothetical protein
NODE_3_length_194221_cov_89.087198	Prodigal:2.6	CDS	22479	23033	.	+	0	ID=DNHCFCPL_00501;Name=pulG;gene=pulG;inference=ab initio prediction:Prodigal:2.6,similar to AA sequence:UniProtKB:P15746;locus_tag=DNHCFCPL_00501;product=Type II secretion system protein G
NODE_3_length_194221_cov_89.087198	Prodigal:2.6	CDS	23023	23403	.	+	0	ID=DNHCFCPL_00502;Name=xcpV;gene=xcpV;inference=ab initio prediction:Prodigal:2.6,similar to AA sequence:UniProtKB:Q00516;locus_tag=DNHCFCPL_00502;product=Type II secretion system protein I
NODE_3_length_194221_cov_89.087198	Prodigal:2.6	CDS	23403	24104	.	+	0	ID=DNHCFCPL_00503;Name=xcpW;gene=xcpW;inference=ab initio prediction:Prodigal:2.6,similar to AA sequence:UniProtKB:Q00517;locus_tag=DNHCFCPL_00503;product=Type II secretion system protein J
NODE_3_length_194221_cov_89.087198	Prodigal:2.6	CDS	24104	25063	.	+	0	ID=DNHCFCPL_00504;Name=gspK;gene=gspK;inference=ab initio prediction:Prodigal:2.6,similar to AA sequence:UniProtKB:P45762;locus_tag=DNHCFCPL_00504;product=Putative type II secretion system protein K
NODE_3_length_194221_cov_89.087198	Prodigal:2.6	CDS	25294	25890	.	+	0	ID=DNHCFCPL_00505;inference=ab initio prediction:Prodigal:2.6;locus_tag=DNHCFCPL_00505;product=hypothetical protein
NODE_3_length_194221_cov_89.087198	Prodigal:2.6	CDS	25941	26654	.	+	0	ID=DNHCFCPL_00506;eC_number=3.2.2.27;Name=ung;gene=ung;inference=ab initio prediction:Prodigal:2.6,similar to AA sequence:UniProtKB:Q83CW4;locus_tag=DNHCFCPL_00506;product=Uracil-DNA glycosylase
NODE_3_length_194221_cov_89.087198	Prodigal:2.6	CDS	26654	27775	.	+	0	ID=DNHCFCPL_00507;eC_number=4.2.1.150;Name=crt_1;gene=crt_1;inference=ab initio prediction:Prodigal:2.6,similar to AA sequence:UniProtKB:P52046;locus_tag=DNHCFCPL_00507;product=Short-chain-enoyl-CoA hydratase
NODE_3_length_194221_cov_89.087198	Prodigal:2.6	CDS	27809	28285	.	+	0	ID=DNHCFCPL_00508;eC_number=3.5.4.33;Name=tadA;gene=tadA;inference=ab initio prediction:Prodigal:2.6,similar to AA sequence:UniProtKB:P68398;locus_tag=DNHCFCPL_00508;product=tRNA-specific adenosine deaminase
NODE_3_length_194221_cov_89.087198	Prodigal:2.6	CDS	28355	28798	.	+	0	ID=DNHCFCPL_00509;inference=ab initio prediction:Prodigal:2.6;locus_tag=DNHCFCPL_00509;product=hypothetical protein
NODE_3_length_194221_cov_89.087198	Prodigal:2.6	CDS	28806	29492	.	+	0	ID=DNHCFCPL_00510;eC_number=2.7.4.25;Name=cmk;gene=cmk;inference=ab initio prediction:Prodigal:2.6,similar to AA sequence:UniProtKB:P0A6I0;locus_tag=DNHCFCPL_00510;product=Cytidylate kinase
NODE_3_length_194221_cov_89.087198	Prodigal:2.6	CDS	29597	31270	.	+	0	ID=DNHCFCPL_00511;Name=rpsA;gene=rpsA;inference=ab initio prediction:Prodigal:2.6,similar to AA sequence:UniProtKB:P0AG67;locus_tag=DNHCFCPL_00511;product=30S ribosomal protein S1
NODE_3_length_194221_cov_89.087198	Prodigal:2.6	CDS	31427	31729	.	+	0	ID=DNHCFCPL_00512;Name=ihfB;gene=ihfB;inference=ab initio prediction:Prodigal:2.6,similar to AA sequence:UniProtKB:P0A6Y1;locus_tag=DNHCFCPL_00512;product=Integration host factor subunit beta
NODE_3_length_194221_cov_89.087198	Prodigal:2.6	CDS	31754	32119	.	+	0	ID=DNHCFCPL_00513;Name=lapA;gene=lapA;inference=ab initio prediction:Prodigal:2.6,protein motif:HAMAP:MF_01948;locus_tag=DNHCFCPL_00513;product=Lipopolysaccharide assembly protein A
NODE_3_length_194221_cov_89.087198	Prodigal:2.6	CDS	32285	32983	.	+	0	ID=DNHCFCPL_00514;eC_number=4.1.1.23;Name=pyrF;gene=pyrF;inference=ab initio prediction:Prodigal:2.6,similar to AA sequence:UniProtKB:Q9KQT7;locus_tag=DNHCFCPL_00514;product=Orotidine 5'-phosphate decarboxylase
NODE_3_length_194221_cov_89.087198	Prodigal:2.6	CDS	32980	33891	.	-	0	ID=DNHCFCPL_00515;Name=lysO;gene=lysO;inference=ab initio prediction:Prodigal:2.6,similar to AA sequence:UniProtKB:P75826;locus_tag=DNHCFCPL_00515;product=Lysine exporter LysO
NODE_3_length_194221_cov_89.087198	Prodigal:2.6	CDS	33941	35449	.	-	0	ID=DNHCFCPL_00516;eC_number=1.14.13.-;inference=ab initio prediction:Prodigal:2.6,similar to AA sequence:UniProtKB:Q9I3H5;locus_tag=DNHCFCPL_00516;product=Baeyer-Villiger monooxygenase
NODE_3_length_194221_cov_89.087198	Prodigal:2.6	CDS	35610	36629	.	+	0	ID=DNHCFCPL_00517;inference=ab initio prediction:Prodigal:2.6,similar to AA sequence:UniProtKB:P9WMJ1;locus_tag=DNHCFCPL_00517;product=putative HTH-type transcriptional regulator
NODE_3_length_194221_cov_89.087198	Prodigal:2.6	CDS	36713	37855	.	+	0	ID=DNHCFCPL_00518;Name=zapE;gene=zapE;inference=ab initio prediction:Prodigal:2.6,similar to AA sequence:UniProtKB:P64612;locus_tag=DNHCFCPL_00518;product=Cell division protein ZapE
NODE_3_length_194221_cov_89.087198	Prodigal:2.6	CDS	38225	40390	.	+	0	ID=DNHCFCPL_00519;eC_number=2.3.3.9;Name=glcB;gene=glcB;inference=ab initio prediction:Prodigal:2.6,similar to AA sequence:UniProtKB:P9WK16;locus_tag=DNHCFCPL_00519;product=Malate synthase G
NODE_3_length_194221_cov_89.087198	Prodigal:2.6	CDS	40493	40942	.	+	0	ID=DNHCFCPL_00520;eC_number=2.3.1.57;Name=bltD;gene=bltD;inference=ab initio prediction:Prodigal:2.6,similar to AA sequence:UniProtKB:P39909;locus_tag=DNHCFCPL_00520;product=Spermine/spermidine acetyltransferase
NODE_3_length_194221_cov_89.087198	Prodigal:2.6	CDS	41009	41422	.	-	0	ID=DNHCFCPL_00521;Name=exbD_2;gene=exbD_2;inference=ab initio prediction:Prodigal:2.6,similar to AA sequence:UniProtKB:P0ABV2;locus_tag=DNHCFCPL_00521;product=Biopolymer transport protein ExbD
NODE_3_length_194221_cov_89.087198	Prodigal:2.6	CDS	41442	41864	.	-	0	ID=DNHCFCPL_00522;Name=exbD_3;gene=exbD_3;inference=ab initio prediction:Prodigal:2.6,similar to AA sequence:UniProtKB:P0ABV2;locus_tag=DNHCFCPL_00522;product=Biopolymer transport protein ExbD
NODE_3_length_194221_cov_89.087198	Prodigal:2.6	CDS	41880	42758	.	-	0	ID=DNHCFCPL_00523;Name=exbB_3;gene=exbB_3;inference=ab initio prediction:Prodigal:2.6,similar to AA sequence:UniProtKB:P0ABU7;locus_tag=DNHCFCPL_00523;product=Biopolymer transport protein ExbB
NODE_3_length_194221_cov_89.087198	Prodigal:2.6	CDS	42802	43518	.	-	0	ID=DNHCFCPL_00524;inference=ab initio prediction:Prodigal:2.6;locus_tag=DNHCFCPL_00524;product=hypothetical protein
NODE_3_length_194221_cov_89.087198	Prodigal:2.6	CDS	43628	46297	.	-	0	ID=DNHCFCPL_00525;Name=cirA_1;gene=cirA_1;inference=ab initio prediction:Prodigal:2.6,similar to AA sequence:UniProtKB:P17315;locus_tag=DNHCFCPL_00525;product=Colicin I receptor
NODE_3_length_194221_cov_89.087198	Prodigal:2.6	CDS	46442	46534	.	-	0	ID=DNHCFCPL_00526;inference=ab initio prediction:Prodigal:2.6;locus_tag=DNHCFCPL_00526;product=hypothetical protein
NODE_3_length_194221_cov_89.087198	Prodigal:2.6	CDS	47079	48863	.	+	0	ID=DNHCFCPL_00527;Name=hbpA;gene=hbpA;inference=ab initio prediction:Prodigal:2.6,similar to AA sequence:UniProtKB:P33950;locus_tag=DNHCFCPL_00527;product=Heme-binding protein A
NODE_3_length_194221_cov_89.087198	Prodigal:2.6	CDS	48882	50702	.	+	0	ID=DNHCFCPL_00528;Name=oppA_1;gene=oppA_1;inference=ab initio prediction:Prodigal:2.6,similar to AA sequence:UniProtKB:P24141;locus_tag=DNHCFCPL_00528;product=Oligopeptide-binding protein OppA
NODE_3_length_194221_cov_89.087198	Prodigal:2.6	CDS	50724	52736	.	+	0	ID=DNHCFCPL_00529;eC_number=3.4.24.70;Name=prlC_1;gene=prlC_1;inference=ab initio prediction:Prodigal:2.6,similar to AA sequence:UniProtKB:P27237;locus_tag=DNHCFCPL_00529;product=Oligopeptidase A
NODE_3_length_194221_cov_89.087198	Prodigal:2.6	CDS	52749	53687	.	+	0	ID=DNHCFCPL_00530;Name=gsiC;gene=gsiC;inference=ab initio prediction:Prodigal:2.6,similar to AA sequence:UniProtKB:P75798;locus_tag=DNHCFCPL_00530;product=Glutathione transport system permease protein GsiC
NODE_3_length_194221_cov_89.087198	Prodigal:2.6	CDS	53695	54837	.	+	0	ID=DNHCFCPL_00531;Name=oppC;gene=oppC;inference=ab initio prediction:Prodigal:2.6,similar to AA sequence:UniProtKB:P24139;locus_tag=DNHCFCPL_00531;product=Oligopeptide transport system permease protein OppC
NODE_3_length_194221_cov_89.087198	Prodigal:2.6	CDS	54850	56580	.	+	0	ID=DNHCFCPL_00532;eC_number=3.6.3.-;Name=gsiA_1;gene=gsiA_1;inference=ab initio prediction:Prodigal:2.6,similar to AA sequence:UniProtKB:P75796;locus_tag=DNHCFCPL_00532;product=Glutathione import ATP-binding protein GsiA
NODE_3_length_194221_cov_89.087198	Prodigal:2.6	CDS	56613	57347	.	+	0	ID=DNHCFCPL_00533;inference=ab initio prediction:Prodigal:2.6;locus_tag=DNHCFCPL_00533;product=hypothetical protein
NODE_3_length_194221_cov_89.087198	Prodigal:2.6	CDS	57401	57769	.	-	0	ID=DNHCFCPL_00534;inference=ab initio prediction:Prodigal:2.6;locus_tag=DNHCFCPL_00534;product=hypothetical protein
NODE_3_length_194221_cov_89.087198	Prodigal:2.6	CDS	58079	58936	.	+	0	ID=DNHCFCPL_00535;eC_number=3.1.3.7;Name=cysQ;gene=cysQ;inference=ab initio prediction:Prodigal:2.6,similar to AA sequence:UniProtKB:P26264;locus_tag=DNHCFCPL_00535;product=3'(2')%2C5'-bisphosphate nucleotidase CysQ
NODE_3_length_194221_cov_89.087198	Prodigal:2.6	CDS	58994	59728	.	+	0	ID=DNHCFCPL_00536;inference=ab initio prediction:Prodigal:2.6;locus_tag=DNHCFCPL_00536;product=hypothetical protein
NODE_3_length_194221_cov_89.087198	Prodigal:2.6	CDS	59785	60051	.	-	0	ID=DNHCFCPL_00537;Name=rpsT;gene=rpsT;inference=ab initio prediction:Prodigal:2.6,similar to AA sequence:UniProtKB:Q9HVM1;locus_tag=DNHCFCPL_00537;product=30S ribosomal protein S20
NODE_3_length_194221_cov_89.087198	Prodigal:2.6	CDS	60264	60929	.	+	0	ID=DNHCFCPL_00538;inference=ab initio prediction:Prodigal:2.6;locus_tag=DNHCFCPL_00538;product=hypothetical protein
NODE_3_length_194221_cov_89.087198	Prodigal:2.6	CDS	60942	61448	.	+	0	ID=DNHCFCPL_00539;eC_number=4.1.3.17;inference=ab initio prediction:Prodigal:2.6,similar to AA sequence:UniProtKB:Q02KR3;locus_tag=DNHCFCPL_00539;product=Putative 4-hydroxy-4-methyl-2-oxoglutarate aldolase
NODE_3_length_194221_cov_89.087198	Prodigal:2.6	CDS	61472	62251	.	+	0	ID=DNHCFCPL_00540;inference=ab initio prediction:Prodigal:2.6;locus_tag=DNHCFCPL_00540;product=hypothetical protein
NODE_3_length_194221_cov_89.087198	Prodigal:2.6	CDS	62396	63337	.	+	0	ID=DNHCFCPL_00541;eC_number=1.11.1.-;Name=yfeX_1;gene=yfeX_1;inference=ab initio prediction:Prodigal:2.6,similar to AA sequence:UniProtKB:P76536;locus_tag=DNHCFCPL_00541;product=putative deferrochelatase/peroxidase YfeX
NODE_3_length_194221_cov_89.087198	Prodigal:2.6	CDS	63418	63774	.	+	0	ID=DNHCFCPL_00542;inference=ab initio prediction:Prodigal:2.6;locus_tag=DNHCFCPL_00542;product=hypothetical protein
NODE_3_length_194221_cov_89.087198	Prodigal:2.6	CDS	63909	67370	.	+	0	ID=DNHCFCPL_00543;eC_number=3.6.4.-;Name=mfd;gene=mfd;inference=ab initio prediction:Prodigal:2.6,similar to AA sequence:UniProtKB:P30958;locus_tag=DNHCFCPL_00543;product=Transcription-repair-coupling factor
NODE_3_length_194221_cov_89.087198	Prodigal:2.6	CDS	67571	68005	.	+	0	ID=DNHCFCPL_00544;inference=ab initio prediction:Prodigal:2.6;locus_tag=DNHCFCPL_00544;product=hypothetical protein
NODE_3_length_194221_cov_89.087198	Prodigal:2.6	CDS	68058	69527	.	+	0	ID=DNHCFCPL_00545;eC_number=4.6.1.1;Name=cyaA;gene=cyaA;inference=ab initio prediction:Prodigal:2.6,similar to AA sequence:UniProtKB:P40137;locus_tag=DNHCFCPL_00545;product=Adenylate cyclase 1
NODE_3_length_194221_cov_89.087198	Prodigal:2.6	CDS	69574	69912	.	-	0	ID=DNHCFCPL_00546;Name=fdx_1;gene=fdx_1;inference=ab initio prediction:Prodigal:2.6,similar to AA sequence:UniProtKB:P0A9R4;locus_tag=DNHCFCPL_00546;product=2Fe-2S ferredoxin
NODE_3_length_194221_cov_89.087198	Prodigal:2.6	CDS	69931	71790	.	-	0	ID=DNHCFCPL_00547;Name=hscA;gene=hscA;inference=ab initio prediction:Prodigal:2.6,similar to AA sequence:UniProtKB:P0A6Z1;locus_tag=DNHCFCPL_00547;product=Chaperone protein HscA
NODE_3_length_194221_cov_89.087198	Prodigal:2.6	CDS	71829	72347	.	-	0	ID=DNHCFCPL_00548;Name=hscB;gene=hscB;inference=ab initio prediction:Prodigal:2.6,similar to AA sequence:UniProtKB:Q9KTX9;locus_tag=DNHCFCPL_00548;product=Co-chaperone protein HscB
NODE_3_length_194221_cov_89.087198	Prodigal:2.6	CDS	72433	72753	.	-	0	ID=DNHCFCPL_00549;Name=iscA;gene=iscA;inference=ab initio prediction:Prodigal:2.6,similar to AA sequence:UniProtKB:P0AAC8;locus_tag=DNHCFCPL_00549;product=Iron-binding protein IscA
NODE_3_length_194221_cov_89.087198	Prodigal:2.6	CDS	72784	73170	.	-	0	ID=DNHCFCPL_00550;Name=iscU;gene=iscU;inference=ab initio prediction:Prodigal:2.6,similar to AA sequence:UniProtKB:P0ACD6;locus_tag=DNHCFCPL_00550;product=Iron-sulfur cluster assembly scaffold protein IscU
NODE_3_length_194221_cov_89.087198	Prodigal:2.6	CDS	73237	74454	.	-	0	ID=DNHCFCPL_00551;eC_number=2.8.1.7;Name=iscS;gene=iscS;inference=ab initio prediction:Prodigal:2.6,similar to AA sequence:UniProtKB:O31269;locus_tag=DNHCFCPL_00551;product=Cysteine desulfurase IscS
NODE_3_length_194221_cov_89.087198	Prodigal:2.6	CDS	74456	74929	.	-	0	ID=DNHCFCPL_00552;Name=iscR_1;gene=iscR_1;inference=ab initio prediction:Prodigal:2.6,similar to AA sequence:UniProtKB:P0AGK8;locus_tag=DNHCFCPL_00552;product=HTH-type transcriptional regulator IscR
NODE_3_length_194221_cov_89.087198	Prodigal:2.6	CDS	75040	75687	.	-	0	ID=DNHCFCPL_00553;inference=ab initio prediction:Prodigal:2.6;locus_tag=DNHCFCPL_00553;product=hypothetical protein
NODE_3_length_194221_cov_89.087198	Prodigal:2.6	CDS	75898	76353	.	+	0	ID=DNHCFCPL_00554;inference=ab initio prediction:Prodigal:2.6;locus_tag=DNHCFCPL_00554;product=hypothetical protein
NODE_3_length_194221_cov_89.087198	Prodigal:2.6	CDS	76523	76795	.	+	0	ID=DNHCFCPL_00555;Name=hupB;gene=hupB;inference=ab initio prediction:Prodigal:2.6,similar to AA sequence:UniProtKB:P0ACF4;locus_tag=DNHCFCPL_00555;product=DNA-binding protein HU-beta
NODE_3_length_194221_cov_89.087198	Prodigal:2.6	CDS	76927	78792	.	+	0	ID=DNHCFCPL_00556;eC_number=5.2.1.8;Name=ppiD;gene=ppiD;inference=ab initio prediction:Prodigal:2.6,similar to AA sequence:UniProtKB:P0ADY1;locus_tag=DNHCFCPL_00556;product=Peptidyl-prolyl cis-trans isomerase D
NODE_3_length_194221_cov_89.087198	Prodigal:2.6	CDS	78832	79797	.	-	0	ID=DNHCFCPL_00557;Name=rclR;gene=rclR;inference=ab initio prediction:Prodigal:2.6,similar to AA sequence:UniProtKB:P77379;locus_tag=DNHCFCPL_00557;product=RCS-specific HTH-type transcriptional activator RclR
NODE_3_length_194221_cov_89.087198	Prodigal:2.6	CDS	79969	81192	.	+	0	ID=DNHCFCPL_00558;eC_number=1.14.15.3;Name=alkB;gene=alkB;inference=ab initio prediction:Prodigal:2.6,similar to AA sequence:UniProtKB:O31250;locus_tag=DNHCFCPL_00558;product=Alkane 1-monooxygenase
NODE_3_length_194221_cov_89.087198	Prodigal:2.6	CDS	81312	82517	.	-	0	ID=DNHCFCPL_00559;eC_number=1.3.8.1;Name=bcd;gene=bcd;inference=ab initio prediction:Prodigal:2.6,similar to AA sequence:UniProtKB:P52042;locus_tag=DNHCFCPL_00559;product=Acyl-CoA dehydrogenase%2C short-chain specific
NODE_3_length_194221_cov_89.087198	Prodigal:2.6	CDS	82539	83831	.	-	0	ID=DNHCFCPL_00560;eC_number=1.3.99.-;Name=acdA;gene=acdA;inference=ab initio prediction:Prodigal:2.6,similar to AA sequence:UniProtKB:P45867;locus_tag=DNHCFCPL_00560;product=Acyl-CoA dehydrogenase
NODE_3_length_194221_cov_89.087198	Prodigal:2.6	CDS	84052	85425	.	-	0	ID=DNHCFCPL_00561;eC_number=2.7.-.-;Name=ubiB_1;gene=ubiB_1;inference=ab initio prediction:Prodigal:2.6,similar to AA sequence:UniProtKB:O07443;locus_tag=DNHCFCPL_00561;product=putative protein kinase UbiB
NODE_3_length_194221_cov_89.087198	Prodigal:2.6	CDS	85662	85964	.	-	0	ID=DNHCFCPL_00562;inference=ab initio prediction:Prodigal:2.6;locus_tag=DNHCFCPL_00562;product=hypothetical protein
NODE_3_length_194221_cov_89.087198	Prodigal:2.6	CDS	86155	86619	.	+	0	ID=DNHCFCPL_00563;eC_number=4.2.-.-;Name=ybaK;gene=ybaK;inference=ab initio prediction:Prodigal:2.6,similar to AA sequence:UniProtKB:P0AAR3;locus_tag=DNHCFCPL_00563;product=Cys-tRNA(Pro)/Cys-tRNA(Cys) deacylase YbaK
NODE_3_length_194221_cov_89.087198	Prodigal:2.6	CDS	86992	88776	.	+	0	ID=DNHCFCPL_00564;eC_number=6.3.2.38;Name=iucA;gene=iucA;inference=ab initio prediction:Prodigal:2.6,similar to AA sequence:UniProtKB:Q76BS7;locus_tag=DNHCFCPL_00564;product=N(2)-citryl-N(6)-acetyl-N(6)-hydroxylysine synthase
NODE_3_length_194221_cov_89.087198	Prodigal:2.6	CDS	88769	90202	.	+	0	ID=DNHCFCPL_00565;eC_number=1.14.13.59;Name=iucD_1;gene=iucD_1;inference=ab initio prediction:Prodigal:2.6,similar to AA sequence:UniProtKB:P11295;locus_tag=DNHCFCPL_00565;product=L-lysine N6-monooxygenase
NODE_3_length_194221_cov_89.087198	Prodigal:2.6	CDS	90223	91662	.	+	0	ID=DNHCFCPL_00566;Name=ribZ;gene=ribZ;inference=ab initio prediction:Prodigal:2.6,similar to AA sequence:UniProtKB:Q180E3;locus_tag=DNHCFCPL_00566;product=Riboflavin transporter RibZ
NODE_3_length_194221_cov_89.087198	Prodigal:2.6	CDS	91674	93515	.	+	0	ID=DNHCFCPL_00567;eC_number=6.3.2.39;Name=iucC_1;gene=iucC_1;inference=ab initio prediction:Prodigal:2.6,similar to AA sequence:UniProtKB:Q47318;locus_tag=DNHCFCPL_00567;product=Aerobactin synthase
NODE_3_length_194221_cov_89.087198	Prodigal:2.6	CDS	93525	95435	.	+	0	ID=DNHCFCPL_00568;eC_number=6.3.2.39;Name=iucC_2;gene=iucC_2;inference=ab initio prediction:Prodigal:2.6,similar to AA sequence:UniProtKB:Q47318;locus_tag=DNHCFCPL_00568;product=Aerobactin synthase
NODE_3_length_194221_cov_89.087198	Prodigal:2.6	CDS	95448	96218	.	+	0	ID=DNHCFCPL_00569;inference=ab initio prediction:Prodigal:2.6;locus_tag=DNHCFCPL_00569;product=hypothetical protein
NODE_3_length_194221_cov_89.087198	Prodigal:2.6	CDS	96205	96822	.	+	0	ID=DNHCFCPL_00570;eC_number=4.1.3.17;inference=ab initio prediction:Prodigal:2.6,similar to AA sequence:UniProtKB:Q9KPK1;locus_tag=DNHCFCPL_00570;product=Putative 4-hydroxy-4-methyl-2-oxoglutarate aldolase
NODE_3_length_194221_cov_89.087198	Prodigal:2.6	CDS	96917	99226	.	+	0	ID=DNHCFCPL_00571;Name=iutA_1;gene=iutA_1;inference=ab initio prediction:Prodigal:2.6,similar to AA sequence:UniProtKB:Q6U607;locus_tag=DNHCFCPL_00571;product=Ferric aerobactin receptor
NODE_3_length_194221_cov_89.087198	Prodigal:2.6	CDS	99311	99604	.	+	0	ID=DNHCFCPL_00572;inference=ab initio prediction:Prodigal:2.6;locus_tag=DNHCFCPL_00572;product=hypothetical protein
NODE_3_length_194221_cov_89.087198	Prodigal:2.6	CDS	99605	101128	.	+	0	ID=DNHCFCPL_00573;inference=ab initio prediction:Prodigal:2.6;locus_tag=DNHCFCPL_00573;product=hypothetical protein
NODE_3_length_194221_cov_89.087198	Prodigal:2.6	CDS	101125	101463	.	+	0	ID=DNHCFCPL_00574;inference=ab initio prediction:Prodigal:2.6;locus_tag=DNHCFCPL_00574;product=hypothetical protein
NODE_3_length_194221_cov_89.087198	Prodigal:2.6	CDS	101598	102218	.	+	0	ID=DNHCFCPL_00575;eC_number=2.3.1.-;Name=mbtK;gene=mbtK;inference=ab initio prediction:Prodigal:2.6,similar to AA sequence:UniProtKB:P9WK15;locus_tag=DNHCFCPL_00575;product=Lysine N-acyltransferase MbtK
NODE_3_length_194221_cov_89.087198	Prodigal:2.6	CDS	102550	104697	.	+	0	ID=DNHCFCPL_00576;eC_number=3.1.3.-;inference=ab initio prediction:Prodigal:2.6,similar to AA sequence:UniProtKB:Q9X0Y1;locus_tag=DNHCFCPL_00576;product=Phosphorylated carbohydrates phosphatase
NODE_3_length_194221_cov_89.087198	Prodigal:2.6	CDS	104802	105428	.	+	0	ID=DNHCFCPL_00577;inference=ab initio prediction:Prodigal:2.6;locus_tag=DNHCFCPL_00577;product=hypothetical protein
NODE_3_length_194221_cov_89.087198	Prodigal:2.6	CDS	105416	105934	.	+	0	ID=DNHCFCPL_00578;eC_number=2.7.1.156;Name=cobP;gene=cobP;inference=ab initio prediction:Prodigal:2.6,similar to AA sequence:UniProtKB:P29931;locus_tag=DNHCFCPL_00578;product=Bifunctional adenosylcobalamin biosynthesis protein CobP
NODE_3_length_194221_cov_89.087198	Prodigal:2.6	CDS	105937	106992	.	+	0	ID=DNHCFCPL_00579;eC_number=2.4.2.21;Name=cobT;gene=cobT;inference=ab initio prediction:Prodigal:2.6,similar to AA sequence:UniProtKB:Q7SIC7;locus_tag=DNHCFCPL_00579;product=Nicotinate-nucleotide--dimethylbenzimidazole phosphoribosyltransferase
NODE_3_length_194221_cov_89.087198	Prodigal:2.6	CDS	107006	107584	.	+	0	ID=DNHCFCPL_00580;eC_number=3.1.3.3;Name=pspB;gene=pspB;inference=ab initio prediction:Prodigal:2.6,similar to AA sequence:UniProtKB:D3DFP8;locus_tag=DNHCFCPL_00580;product=Putative phosphoserine phosphatase 2
NODE_3_length_194221_cov_89.087198	Prodigal:2.6	CDS	107709	109277	.	+	0	ID=DNHCFCPL_00581;inference=ab initio prediction:Prodigal:2.6;locus_tag=DNHCFCPL_00581;product=hypothetical protein
NODE_3_length_194221_cov_89.087198	Prodigal:2.6	CDS	109384	110127	.	+	0	ID=DNHCFCPL_00582;eC_number=2.7.8.26;Name=cobS;gene=cobS;inference=ab initio prediction:Prodigal:2.6,similar to AA sequence:UniProtKB:P36561;locus_tag=DNHCFCPL_00582;product=Adenosylcobinamide-GDP ribazoletransferase
NODE_3_length_194221_cov_89.087198	Prodigal:2.6	CDS	110203	111345	.	-	0	ID=DNHCFCPL_00583;eC_number=2.5.1.54;Name=aroF_1;gene=aroF_1;inference=ab initio prediction:Prodigal:2.6,similar to AA sequence:UniProtKB:P00888;locus_tag=DNHCFCPL_00583;product=Phospho-2-dehydro-3-deoxyheptonate aldolase%2C Tyr-sensitive
NODE_3_length_194221_cov_89.087198	Prodigal:2.6	CDS	111409	112293	.	-	0	ID=DNHCFCPL_00584;inference=ab initio prediction:Prodigal:2.6;locus_tag=DNHCFCPL_00584;product=hypothetical protein
NODE_3_length_194221_cov_89.087198	Prodigal:2.6	CDS	112426	112728	.	-	0	ID=DNHCFCPL_00585;inference=ab initio prediction:Prodigal:2.6;locus_tag=DNHCFCPL_00585;product=hypothetical protein
NODE_3_length_194221_cov_89.087198	Prodigal:2.6	CDS	112725	114281	.	-	0	ID=DNHCFCPL_00586;inference=ab initio prediction:Prodigal:2.6;locus_tag=DNHCFCPL_00586;product=hypothetical protein
NODE_3_length_194221_cov_89.087198	Prodigal:2.6	CDS	114274	114549	.	-	0	ID=DNHCFCPL_00587;inference=ab initio prediction:Prodigal:2.6;locus_tag=DNHCFCPL_00587;product=hypothetical protein
NODE_3_length_194221_cov_89.087198	Prodigal:2.6	CDS	114636	116771	.	-	0	ID=DNHCFCPL_00588;Name=fhuE_1;gene=fhuE_1;inference=ab initio prediction:Prodigal:2.6,similar to AA sequence:UniProtKB:P16869;locus_tag=DNHCFCPL_00588;product=FhuE receptor
NODE_3_length_194221_cov_89.087198	Prodigal:2.6	CDS	116993	118168	.	+	0	ID=DNHCFCPL_00589;eC_number=2.4.1.182;Name=lpxB;gene=lpxB;inference=ab initio prediction:Prodigal:2.6,similar to AA sequence:UniProtKB:P10441;locus_tag=DNHCFCPL_00589;product=Lipid-A-disaccharide synthase
NODE_3_length_194221_cov_89.087198	Prodigal:2.6	CDS	118165	118812	.	-	0	ID=DNHCFCPL_00590;Name=yttP;gene=yttP;inference=ab initio prediction:Prodigal:2.6,similar to AA sequence:UniProtKB:O34970;locus_tag=DNHCFCPL_00590;product=putative HTH-type transcriptional regulator YttP
NODE_3_length_194221_cov_89.087198	Prodigal:2.6	CDS	118931	119953	.	+	0	ID=DNHCFCPL_00591;Name=mdtN;gene=mdtN;inference=ab initio prediction:Prodigal:2.6,similar to AA sequence:UniProtKB:P32716;locus_tag=DNHCFCPL_00591;product=Multidrug resistance protein MdtN
NODE_3_length_194221_cov_89.087198	Prodigal:2.6	CDS	119946	121703	.	+	0	ID=DNHCFCPL_00592;Name=ybhF;gene=ybhF;inference=ab initio prediction:Prodigal:2.6,similar to AA sequence:UniProtKB:P0A9U1;locus_tag=DNHCFCPL_00592;product=putative ABC transporter ATP-binding protein YbhF
NODE_3_length_194221_cov_89.087198	Prodigal:2.6	CDS	121714	122838	.	+	0	ID=DNHCFCPL_00593;Name=ybhS;gene=ybhS;inference=ab initio prediction:Prodigal:2.6,similar to AA sequence:UniProtKB:P0AFQ2;locus_tag=DNHCFCPL_00593;product=Inner membrane transport permease YbhS
NODE_3_length_194221_cov_89.087198	Prodigal:2.6	CDS	122843	123961	.	+	0	ID=DNHCFCPL_00594;Name=ybhR_2;gene=ybhR_2;inference=ab initio prediction:Prodigal:2.6,similar to AA sequence:UniProtKB:P0AFP9;locus_tag=DNHCFCPL_00594;product=Inner membrane transport permease YbhR
NODE_3_length_194221_cov_89.087198	Prodigal:2.6	CDS	124010	124879	.	-	0	ID=DNHCFCPL_00595;inference=ab initio prediction:Prodigal:2.6;locus_tag=DNHCFCPL_00595;product=hypothetical protein
NODE_3_length_194221_cov_89.087198	Prodigal:2.6	CDS	124919	125380	.	+	0	ID=DNHCFCPL_00596;inference=ab initio prediction:Prodigal:2.6;locus_tag=DNHCFCPL_00596;product=hypothetical protein
NODE_3_length_194221_cov_89.087198	Prodigal:2.6	CDS	125480	126070	.	+	0	ID=DNHCFCPL_00597;inference=ab initio prediction:Prodigal:2.6;locus_tag=DNHCFCPL_00597;product=hypothetical protein
NODE_3_length_194221_cov_89.087198	Prodigal:2.6	CDS	126174	127280	.	-	0	ID=DNHCFCPL_00598;Name=porB;gene=porB;inference=ab initio prediction:Prodigal:2.6,similar to AA sequence:UniProtKB:P30690;locus_tag=DNHCFCPL_00598;product=Major outer membrane protein P.IB
NODE_3_length_194221_cov_89.087198	Prodigal:2.6	CDS	127535	127948	.	-	0	ID=DNHCFCPL_00599;inference=ab initio prediction:Prodigal:2.6,similar to AA sequence:UniProtKB:P64382;locus_tag=DNHCFCPL_00599;product=putative HIT-like protein
NODE_3_length_194221_cov_89.087198	Prodigal:2.6	CDS	127967	128236	.	-	0	ID=DNHCFCPL_00600;inference=ab initio prediction:Prodigal:2.6;locus_tag=DNHCFCPL_00600;product=hypothetical protein
NODE_3_length_194221_cov_89.087198	Prodigal:2.6	CDS	128501	128926	.	+	0	ID=DNHCFCPL_00601;inference=ab initio prediction:Prodigal:2.6;locus_tag=DNHCFCPL_00601;product=hypothetical protein
NODE_3_length_194221_cov_89.087198	Prodigal:2.6	CDS	129057	129257	.	+	0	ID=DNHCFCPL_00602;inference=ab initio prediction:Prodigal:2.6;locus_tag=DNHCFCPL_00602;product=hypothetical protein
NODE_3_length_194221_cov_89.087198	Prodigal:2.6	CDS	129756	129980	.	+	0	ID=DNHCFCPL_00603;inference=ab initio prediction:Prodigal:2.6;locus_tag=DNHCFCPL_00603;product=hypothetical protein
NODE_3_length_194221_cov_89.087198	Prodigal:2.6	CDS	130159	130533	.	+	0	ID=DNHCFCPL_00604;inference=ab initio prediction:Prodigal:2.6;locus_tag=DNHCFCPL_00604;product=hypothetical protein
NODE_3_length_194221_cov_89.087198	Prodigal:2.6	CDS	130708	131475	.	+	0	ID=DNHCFCPL_00605;eC_number=2.1.1.-;Name=ycgJ;gene=ycgJ;inference=ab initio prediction:Prodigal:2.6,similar to AA sequence:UniProtKB:O31474;locus_tag=DNHCFCPL_00605;product=putative methyltransferase YcgJ
NODE_3_length_194221_cov_89.087198	Prodigal:2.6	CDS	131556	132641	.	-	0	ID=DNHCFCPL_00606;eC_number=2.3.1.-;Name=phaC_1;gene=phaC_1;inference=ab initio prediction:Prodigal:2.6,similar to AA sequence:UniProtKB:P45370;locus_tag=DNHCFCPL_00606;product=Poly(3-hydroxyalkanoate) polymerase subunit PhaC
NODE_3_length_194221_cov_89.087198	Prodigal:2.6	CDS	132775	133962	.	+	0	ID=DNHCFCPL_00607;eC_number=2.5.1.-;Name=metZ;gene=metZ;inference=ab initio prediction:Prodigal:2.6,similar to AA sequence:UniProtKB:P55218;locus_tag=DNHCFCPL_00607;product=O-succinylhomoserine sulfhydrylase
NODE_3_length_194221_cov_89.087198	Prodigal:2.6	CDS	134140	134376	.	+	0	ID=DNHCFCPL_00608;inference=ab initio prediction:Prodigal:2.6;locus_tag=DNHCFCPL_00608;product=hypothetical protein
NODE_3_length_194221_cov_89.087198	Prodigal:2.6	CDS	134642	134971	.	+	0	ID=DNHCFCPL_00609;Name=ybaB;gene=ybaB;inference=ab initio prediction:Prodigal:2.6,similar to AA sequence:UniProtKB:P0A8B5;locus_tag=DNHCFCPL_00609;product=Nucleoid-associated protein YbaB
NODE_3_length_194221_cov_89.087198	Prodigal:2.6	CDS	134981	135577	.	+	0	ID=DNHCFCPL_00610;Name=recR;gene=recR;inference=ab initio prediction:Prodigal:2.6,similar to AA sequence:UniProtKB:Q8RDI4;locus_tag=DNHCFCPL_00610;product=Recombination protein RecR
NODE_3_length_194221_cov_89.087198	Prodigal:2.6	CDS	135883	137007	.	+	0	ID=DNHCFCPL_00611;eC_number=3.1.13.5;Name=rnd_1;gene=rnd_1;inference=ab initio prediction:Prodigal:2.6,similar to AA sequence:UniProtKB:P09155;locus_tag=DNHCFCPL_00611;product=Ribonuclease D
NODE_3_length_194221_cov_89.087198	Prodigal:2.6	CDS	137510	137776	.	+	0	ID=DNHCFCPL_00612;inference=ab initio prediction:Prodigal:2.6;locus_tag=DNHCFCPL_00612;product=hypothetical protein
NODE_3_length_194221_cov_89.087198	Prodigal:2.6	CDS	137907	138248	.	+	0	ID=DNHCFCPL_00613;inference=ab initio prediction:Prodigal:2.6;locus_tag=DNHCFCPL_00613;product=hypothetical protein
NODE_3_length_194221_cov_89.087198	Prodigal:2.6	CDS	138321	138485	.	-	0	ID=DNHCFCPL_00614;inference=ab initio prediction:Prodigal:2.6;locus_tag=DNHCFCPL_00614;product=hypothetical protein
NODE_3_length_194221_cov_89.087198	Prodigal:2.6	CDS	138928	139233	.	+	0	ID=DNHCFCPL_00615;Name=ycgL;gene=ycgL;inference=ab initio prediction:Prodigal:2.6,protein motif:HAMAP:MF_01866;locus_tag=DNHCFCPL_00615;product=Protein YcgL
NODE_3_length_194221_cov_89.087198	Prodigal:2.6	CDS	139223	139612	.	+	0	ID=DNHCFCPL_00616;inference=ab initio prediction:Prodigal:2.6;locus_tag=DNHCFCPL_00616;product=hypothetical protein
NODE_3_length_194221_cov_89.087198	Prodigal:2.6	CDS	139642	140493	.	+	0	ID=DNHCFCPL_00617;inference=ab initio prediction:Prodigal:2.6;locus_tag=DNHCFCPL_00617;product=hypothetical protein
NODE_3_length_194221_cov_89.087198	Prodigal:2.6	CDS	140509	141696	.	+	0	ID=DNHCFCPL_00618;inference=ab initio prediction:Prodigal:2.6;locus_tag=DNHCFCPL_00618;product=hypothetical protein
NODE_3_length_194221_cov_89.087198	Prodigal:2.6	CDS	141733	142938	.	+	0	ID=DNHCFCPL_00619;eC_number=4.2.1.20;Name=trpB_1;gene=trpB_1;inference=ab initio prediction:Prodigal:2.6,similar to AA sequence:UniProtKB:P9WFX9;locus_tag=DNHCFCPL_00619;product=Tryptophan synthase beta chain
NODE_3_length_194221_cov_89.087198	Prodigal:2.6	CDS	143175	144179	.	+	0	ID=DNHCFCPL_00620;eC_number=2.1.1.298;Name=prmB;gene=prmB;inference=ab initio prediction:Prodigal:2.6,similar to AA sequence:UniProtKB:P39199;locus_tag=DNHCFCPL_00620;product=50S ribosomal protein L3 glutamine methyltransferase
NODE_3_length_194221_cov_89.087198	Prodigal:2.6	CDS	144192	145283	.	+	0	ID=DNHCFCPL_00621;eC_number=4.2.3.5;Name=aroC;gene=aroC;inference=ab initio prediction:Prodigal:2.6,similar to AA sequence:UniProtKB:P12008;locus_tag=DNHCFCPL_00621;product=Chorismate synthase
NODE_3_length_194221_cov_89.087198	Prodigal:2.6	CDS	145380	146609	.	-	0	ID=DNHCFCPL_00622;Name=cph2_1;gene=cph2_1;inference=ab initio prediction:Prodigal:2.6,similar to AA sequence:UniProtKB:Q55434;locus_tag=DNHCFCPL_00622;product=Phytochrome-like protein cph2
NODE_3_length_194221_cov_89.087198	Prodigal:2.6	CDS	146930	147682	.	+	0	ID=DNHCFCPL_00623;eC_number=3.5.99.2;Name=tenA_1;gene=tenA_1;inference=ab initio prediction:Prodigal:2.6,similar to AA sequence:UniProtKB:Q9K9G8;locus_tag=DNHCFCPL_00623;product=Aminopyrimidine aminohydrolase
NODE_3_length_194221_cov_89.087198	Prodigal:2.6	CDS	147729	148868	.	-	0	ID=DNHCFCPL_00624;Name=acoR_1;gene=acoR_1;inference=ab initio prediction:Prodigal:2.6,similar to AA sequence:UniProtKB:O31551;locus_tag=DNHCFCPL_00624;product=Acetoin dehydrogenase operon transcriptional activator AcoR
NODE_3_length_194221_cov_89.087198	Prodigal:2.6	CDS	149026	150012	.	-	0	ID=DNHCFCPL_00625;eC_number=2.8.1.8;Name=lipA_1;gene=lipA_1;inference=ab initio prediction:Prodigal:2.6,similar to AA sequence:UniProtKB:P60716;locus_tag=DNHCFCPL_00625;product=Lipoyl synthase
NODE_3_length_194221_cov_89.087198	Prodigal:2.6	CDS	150377	151339	.	+	0	ID=DNHCFCPL_00626;eC_number=1.1.1.-;Name=acoA;gene=acoA;inference=ab initio prediction:Prodigal:2.6,similar to AA sequence:UniProtKB:O31404;locus_tag=DNHCFCPL_00626;product=Acetoin:2%2C6-dichlorophenolindophenol oxidoreductase subunit alpha
NODE_3_length_194221_cov_89.087198	Prodigal:2.6	CDS	151353	152372	.	+	0	ID=DNHCFCPL_00627;eC_number=1.1.1.-;Name=acoB;gene=acoB;inference=ab initio prediction:Prodigal:2.6,similar to AA sequence:UniProtKB:P27746;locus_tag=DNHCFCPL_00627;product=Acetoin:2%2C6-dichlorophenolindophenol oxidoreductase subunit beta
NODE_3_length_194221_cov_89.087198	Prodigal:2.6	CDS	152374	153909	.	+	0	ID=DNHCFCPL_00628;eC_number=2.3.1.12;Name=pdhC;gene=pdhC;inference=ab initio prediction:Prodigal:2.6,similar to AA sequence:UniProtKB:P65636;locus_tag=DNHCFCPL_00628;product=Dihydrolipoyllysine-residue acetyltransferase component of pyruvate dehydrogenase complex
NODE_3_length_194221_cov_89.087198	Prodigal:2.6	CDS	153920	155323	.	+	0	ID=DNHCFCPL_00629;eC_number=1.8.1.4;inference=ab initio prediction:Prodigal:2.6,similar to AA sequence:UniProtKB:P18925;locus_tag=DNHCFCPL_00629;product=Dihydrolipoyl dehydrogenase
NODE_3_length_194221_cov_89.087198	Prodigal:2.6	CDS	155350	156135	.	+	0	ID=DNHCFCPL_00630;eC_number=1.1.1.304;Name=budC;gene=budC;inference=ab initio prediction:Prodigal:2.6,similar to AA sequence:UniProtKB:Q48436;locus_tag=DNHCFCPL_00630;product=Diacetyl reductase [(S)-acetoin forming]
NODE_3_length_194221_cov_89.087198	Prodigal:2.6	CDS	156165	157223	.	+	0	ID=DNHCFCPL_00631;eC_number=1.1.1.14;Name=gutB;gene=gutB;inference=ab initio prediction:Prodigal:2.6,similar to AA sequence:UniProtKB:Q06004;locus_tag=DNHCFCPL_00631;product=Sorbitol dehydrogenase
NODE_3_length_194221_cov_89.087198	Prodigal:2.6	CDS	157271	158182	.	-	0	ID=DNHCFCPL_00632;inference=ab initio prediction:Prodigal:2.6;locus_tag=DNHCFCPL_00632;product=hypothetical protein
NODE_3_length_194221_cov_89.087198	Prodigal:2.6	CDS	158252	159523	.	-	0	ID=DNHCFCPL_00633;Name=glnG_1;gene=glnG_1;inference=ab initio prediction:Prodigal:2.6,similar to AA sequence:UniProtKB:P41789;locus_tag=DNHCFCPL_00633;product=Nitrogen regulation protein NR(I)
NODE_3_length_194221_cov_89.087198	Prodigal:2.6	CDS	159715	160410	.	+	0	ID=DNHCFCPL_00634;eC_number=3.-.-.-;Name=blh_1;gene=blh_1;inference=ab initio prediction:Prodigal:2.6,similar to AA sequence:UniProtKB:Q9PFB0;locus_tag=DNHCFCPL_00634;product=Beta-lactamase hydrolase-like protein
NODE_3_length_194221_cov_89.087198	Prodigal:2.6	CDS	160420	162075	.	+	0	ID=DNHCFCPL_00635;eC_number=3.-.-.-;Name=blh_2;gene=blh_2;inference=ab initio prediction:Prodigal:2.6,similar to AA sequence:UniProtKB:Q9PFB0;locus_tag=DNHCFCPL_00635;product=Beta-lactamase hydrolase-like protein
NODE_3_length_194221_cov_89.087198	Prodigal:2.6	CDS	162347	163138	.	+	0	ID=DNHCFCPL_00636;inference=ab initio prediction:Prodigal:2.6;locus_tag=DNHCFCPL_00636;product=hypothetical protein
NODE_3_length_194221_cov_89.087198	Prodigal:2.6	CDS	163248	164252	.	+	0	ID=DNHCFCPL_00637;eC_number=1.1.1.3;Name=hom_1;gene=hom_1;inference=ab initio prediction:Prodigal:2.6,similar to AA sequence:UniProtKB:P19582;locus_tag=DNHCFCPL_00637;product=Homoserine dehydrogenase
NODE_3_length_194221_cov_89.087198	Prodigal:2.6	CDS	164285	165202	.	-	0	ID=DNHCFCPL_00638;inference=ab initio prediction:Prodigal:2.6;locus_tag=DNHCFCPL_00638;product=hypothetical protein
NODE_3_length_194221_cov_89.087198	Prodigal:2.6	CDS	165369	166223	.	+	0	ID=DNHCFCPL_00639;Name=tetD;gene=tetD;inference=ab initio prediction:Prodigal:2.6,similar to AA sequence:UniProtKB:P28816;locus_tag=DNHCFCPL_00639;product=Transposon Tn10 TetD protein
NODE_3_length_194221_cov_89.087198	Prodigal:2.6	CDS	166220	166615	.	-	0	ID=DNHCFCPL_00640;Name=hxlR_1;gene=hxlR_1;inference=ab initio prediction:Prodigal:2.6,similar to AA sequence:UniProtKB:P42406;locus_tag=DNHCFCPL_00640;product=HTH-type transcriptional activator HxlR
NODE_3_length_194221_cov_89.087198	Prodigal:2.6	CDS	166711	167319	.	+	0	ID=DNHCFCPL_00641;eC_number=1.7.-.-;Name=azoR1;gene=azoR1;inference=ab initio prediction:Prodigal:2.6,similar to AA sequence:UniProtKB:Q88IY3;locus_tag=DNHCFCPL_00641;product=FMN-dependent NADH-azoreductase 1
NODE_3_length_194221_cov_89.087198	Prodigal:2.6	CDS	167403	168752	.	-	0	ID=DNHCFCPL_00642;Name=chrA1_1;gene=chrA1_1;inference=ab initio prediction:Prodigal:2.6,similar to AA sequence:UniProtKB:P17551;locus_tag=DNHCFCPL_00642;product=Chromate transport protein
NODE_3_length_194221_cov_89.087198	Prodigal:2.6	CDS	168994	169737	.	+	0	ID=DNHCFCPL_00643;Name=yvoA_1;gene=yvoA_1;inference=ab initio prediction:Prodigal:2.6,similar to AA sequence:UniProtKB:O34817;locus_tag=DNHCFCPL_00643;product=HTH-type transcriptional repressor YvoA
NODE_3_length_194221_cov_89.087198	Prodigal:2.6	CDS	169766	171499	.	+	0	ID=DNHCFCPL_00644;eC_number=1.8.99.2;Name=aprA;gene=aprA;inference=ab initio prediction:Prodigal:2.6,similar to AA sequence:UniProtKB:T2G6Z9;locus_tag=DNHCFCPL_00644;product=Adenylylsulfate reductase subunit alpha
NODE_3_length_194221_cov_89.087198	Prodigal:2.6	CDS	171520	171765	.	+	0	ID=DNHCFCPL_00645;Name=aprB;gene=aprB;inference=ab initio prediction:Prodigal:2.6,similar to AA sequence:UniProtKB:T2G899;locus_tag=DNHCFCPL_00645;product=Adenylylsulfate reductase subunit beta
NODE_3_length_194221_cov_89.087198	Prodigal:2.6	CDS	171785	173215	.	+	0	ID=DNHCFCPL_00646;Name=ssuA_1;gene=ssuA_1;inference=ab initio prediction:Prodigal:2.6,similar to AA sequence:UniProtKB:P75853;locus_tag=DNHCFCPL_00646;product=Putative aliphatic sulfonates-binding protein
NODE_3_length_194221_cov_89.087198	Prodigal:2.6	CDS	173250	174104	.	+	0	ID=DNHCFCPL_00647;Name=cmpB;gene=cmpB;inference=ab initio prediction:Prodigal:2.6,similar to AA sequence:UniProtKB:Q55106;locus_tag=DNHCFCPL_00647;product=Bicarbonate transport system permease protein CmpB
NODE_3_length_194221_cov_89.087198	Prodigal:2.6	CDS	174106	174945	.	+	0	ID=DNHCFCPL_00648;eC_number=3.6.3.36;Name=tauB_1;gene=tauB_1;inference=ab initio prediction:Prodigal:2.6,similar to AA sequence:UniProtKB:Q47538;locus_tag=DNHCFCPL_00648;product=Taurine import ATP-binding protein TauB
NODE_3_length_194221_cov_89.087198	Prodigal:2.6	CDS	174942	175940	.	+	0	ID=DNHCFCPL_00649;inference=ab initio prediction:Prodigal:2.6;locus_tag=DNHCFCPL_00649;product=hypothetical protein
NODE_3_length_194221_cov_89.087198	Prodigal:2.6	CDS	175924	176205	.	+	0	ID=DNHCFCPL_00650;inference=ab initio prediction:Prodigal:2.6;locus_tag=DNHCFCPL_00650;product=hypothetical protein
NODE_3_length_194221_cov_89.087198	Prodigal:2.6	CDS	176245	177531	.	-	0	ID=DNHCFCPL_00651;Name=kgtP_2;gene=kgtP_2;inference=ab initio prediction:Prodigal:2.6,similar to AA sequence:UniProtKB:P0AEX3;locus_tag=DNHCFCPL_00651;product=Alpha-ketoglutarate permease
NODE_3_length_194221_cov_89.087198	Prodigal:2.6	CDS	178077	180254	.	+	0	ID=DNHCFCPL_00652;Name=fcuA_1;gene=fcuA_1;inference=ab initio prediction:Prodigal:2.6,similar to AA sequence:UniProtKB:Q05202;locus_tag=DNHCFCPL_00652;product=Ferrichrome receptor FcuA
NODE_3_length_194221_cov_89.087198	Prodigal:2.6	CDS	180312	181730	.	-	0	ID=DNHCFCPL_00653;eC_number=4.3.1.1;Name=aspA;gene=aspA;inference=ab initio prediction:Prodigal:2.6,similar to AA sequence:UniProtKB:P0AC38;locus_tag=DNHCFCPL_00653;product=Aspartate ammonia-lyase
NODE_3_length_194221_cov_89.087198	Prodigal:2.6	CDS	182144	182329	.	+	0	ID=DNHCFCPL_00654;inference=ab initio prediction:Prodigal:2.6;locus_tag=DNHCFCPL_00654;product=hypothetical protein
NODE_3_length_194221_cov_89.087198	Prodigal:2.6	CDS	182415	182642	.	+	0	ID=DNHCFCPL_00655;inference=ab initio prediction:Prodigal:2.6;locus_tag=DNHCFCPL_00655;product=hypothetical protein
NODE_3_length_194221_cov_89.087198	Prodigal:2.6	CDS	183420	184316	.	+	0	ID=DNHCFCPL_00656;Name=yjiE;gene=yjiE;inference=ab initio prediction:Prodigal:2.6,similar to AA sequence:UniProtKB:P39376;locus_tag=DNHCFCPL_00656;product=HTH-type transcriptional regulator YjiE
NODE_3_length_194221_cov_89.087198	Prodigal:2.6	CDS	184554	185450	.	+	0	ID=DNHCFCPL_00657;Name=pcpR;gene=pcpR;inference=ab initio prediction:Prodigal:2.6,similar to AA sequence:UniProtKB:P52679;locus_tag=DNHCFCPL_00657;product=PCP degradation transcriptional activation protein
NODE_3_length_194221_cov_89.087198	Prodigal:2.6	CDS	185510	186682	.	-	0	ID=DNHCFCPL_00658;eC_number=2.3.1.9;Name=thlA_1;gene=thlA_1;inference=ab initio prediction:Prodigal:2.6,similar to AA sequence:UniProtKB:P45359;locus_tag=DNHCFCPL_00658;product=Acetyl-CoA acetyltransferase
NODE_3_length_194221_cov_89.087198	Prodigal:2.6	CDS	186748	188157	.	-	0	ID=DNHCFCPL_00659;Name=atoE;gene=atoE;inference=ab initio prediction:Prodigal:2.6,similar to AA sequence:UniProtKB:P76460;locus_tag=DNHCFCPL_00659;product=Putative short-chain fatty acid transporter
NODE_3_length_194221_cov_89.087198	Prodigal:2.6	CDS	188274	188915	.	-	0	ID=DNHCFCPL_00660;eC_number=2.8.3.5;Name=scoB;gene=scoB;inference=ab initio prediction:Prodigal:2.6,similar to AA sequence:UniProtKB:P9WPW3;locus_tag=DNHCFCPL_00660;product=putative succinyl-CoA:3-ketoacid coenzyme A transferase subunit B
NODE_3_length_194221_cov_89.087198	Prodigal:2.6	CDS	188917	189621	.	-	0	ID=DNHCFCPL_00661;eC_number=2.8.3.5;Name=scoA;gene=scoA;inference=ab initio prediction:Prodigal:2.6,similar to AA sequence:UniProtKB:P42315;locus_tag=DNHCFCPL_00661;product=putative succinyl-CoA:3-ketoacid coenzyme A transferase subunit A
NODE_3_length_194221_cov_89.087198	Prodigal:2.6	CDS	189867	190748	.	-	0	ID=DNHCFCPL_00662;Name=gltC_1;gene=gltC_1;inference=ab initio prediction:Prodigal:2.6,similar to AA sequence:UniProtKB:P20668;locus_tag=DNHCFCPL_00662;product=HTH-type transcriptional regulator GltC
NODE_3_length_194221_cov_89.087198	Prodigal:2.6	CDS	191029	191487	.	+	0	ID=DNHCFCPL_00663;inference=ab initio prediction:Prodigal:2.6;locus_tag=DNHCFCPL_00663;product=hypothetical protein
NODE_3_length_194221_cov_89.087198	Prodigal:2.6	CDS	191896	193317	.	+	0	ID=DNHCFCPL_00664;inference=ab initio prediction:Prodigal:2.6;locus_tag=DNHCFCPL_00664;product=hypothetical protein
NODE_3_length_194221_cov_89.087198	Prodigal:2.6	CDS	193351	194136	.	+	0	ID=DNHCFCPL_00665;eC_number=1.1.1.30;Name=bdhA;gene=bdhA;inference=ab initio prediction:Prodigal:2.6,similar to AA sequence:UniProtKB:O86034;locus_tag=DNHCFCPL_00665;product=D-beta-hydroxybutyrate dehydrogenase
NODE_4_length_180853_cov_87.980208	Prodigal:2.6	CDS	227	748	.	-	0	ID=DNHCFCPL_00666;Name=chrA1_2;gene=chrA1_2;inference=ab initio prediction:Prodigal:2.6,similar to AA sequence:UniProtKB:P17551;locus_tag=DNHCFCPL_00666;product=Chromate transport protein
NODE_4_length_180853_cov_87.980208	Prodigal:2.6	CDS	748	1308	.	-	0	ID=DNHCFCPL_00667;Name=chrA1_3;gene=chrA1_3;inference=ab initio prediction:Prodigal:2.6,similar to AA sequence:UniProtKB:P17551;locus_tag=DNHCFCPL_00667;product=Chromate transport protein
NODE_4_length_180853_cov_87.980208	Prodigal:2.6	CDS	1410	2312	.	+	0	ID=DNHCFCPL_00668;Name=benM_1;gene=benM_1;inference=ab initio prediction:Prodigal:2.6,similar to AA sequence:UniProtKB:O68014;locus_tag=DNHCFCPL_00668;product=HTH-type transcriptional regulator BenM
NODE_4_length_180853_cov_87.980208	Prodigal:2.6	CDS	2403	3437	.	-	0	ID=DNHCFCPL_00669;Name=acr3;gene=acr3;inference=ab initio prediction:Prodigal:2.6,similar to AA sequence:UniProtKB:Q8NQC8;locus_tag=DNHCFCPL_00669;product=Arsenical-resistance protein Acr3
NODE_4_length_180853_cov_87.980208	Prodigal:2.6	CDS	3542	3871	.	-	0	ID=DNHCFCPL_00670;Name=arsR1;gene=arsR1;inference=ab initio prediction:Prodigal:2.6,similar to AA sequence:UniProtKB:Q88LK1;locus_tag=DNHCFCPL_00670;product=Arsenic resistance transcriptional regulator ArsR1
NODE_4_length_180853_cov_87.980208	Prodigal:2.6	CDS	3956	4384	.	+	0	ID=DNHCFCPL_00671;eC_number=1.20.4.1;Name=arsC;gene=arsC;inference=ab initio prediction:Prodigal:2.6,similar to AA sequence:UniProtKB:P08692;locus_tag=DNHCFCPL_00671;product=Arsenate reductase
NODE_4_length_180853_cov_87.980208	Prodigal:2.6	CDS	4453	4614	.	-	0	ID=DNHCFCPL_00672;inference=ab initio prediction:Prodigal:2.6;locus_tag=DNHCFCPL_00672;product=hypothetical protein
NODE_4_length_180853_cov_87.980208	Prodigal:2.6	CDS	4672	6546	.	-	0	ID=DNHCFCPL_00673;eC_number=3.5.1.91;Name=nfdA;gene=nfdA;inference=ab initio prediction:Prodigal:2.6,similar to AA sequence:UniProtKB:Q68AP4;locus_tag=DNHCFCPL_00673;product=N-substituted formamide deformylase
NODE_4_length_180853_cov_87.980208	Prodigal:2.6	CDS	6657	7343	.	-	0	ID=DNHCFCPL_00674;inference=ab initio prediction:Prodigal:2.6;locus_tag=DNHCFCPL_00674;product=hypothetical protein
NODE_4_length_180853_cov_87.980208	Prodigal:2.6	CDS	7539	8429	.	+	0	ID=DNHCFCPL_00675;Name=dmlR_1;gene=dmlR_1;inference=ab initio prediction:Prodigal:2.6,similar to AA sequence:UniProtKB:P76250;locus_tag=DNHCFCPL_00675;product=HTH-type transcriptional regulator DmlR
NODE_4_length_180853_cov_87.980208	Prodigal:2.6	CDS	8469	9206	.	-	0	ID=DNHCFCPL_00676;Name=rspR_1;gene=rspR_1;inference=ab initio prediction:Prodigal:2.6,similar to AA sequence:UniProtKB:P0ACM2;locus_tag=DNHCFCPL_00676;product=HTH-type transcriptional repressor RspR
NODE_4_length_180853_cov_87.980208	Prodigal:2.6	CDS	9617	11086	.	+	0	ID=DNHCFCPL_00677;Name=pucI;gene=pucI;inference=ab initio prediction:Prodigal:2.6,similar to AA sequence:UniProtKB:P94575;locus_tag=DNHCFCPL_00677;product=putative allantoin permease
NODE_4_length_180853_cov_87.980208	Prodigal:2.6	CDS	11083	11817	.	+	0	ID=DNHCFCPL_00678;eC_number=5.1.1.3;Name=murI_1;gene=murI_1;inference=ab initio prediction:Prodigal:2.6,protein motif:HAMAP:MF_00258;locus_tag=DNHCFCPL_00678;product=Glutamate racemase
NODE_4_length_180853_cov_87.980208	Prodigal:2.6	CDS	11885	12766	.	-	0	ID=DNHCFCPL_00679;eC_number=1.14.11.17;Name=tauD;gene=tauD;inference=ab initio prediction:Prodigal:2.6,similar to AA sequence:UniProtKB:P37610;locus_tag=DNHCFCPL_00679;product=Alpha-ketoglutarate-dependent taurine dioxygenase
NODE_4_length_180853_cov_87.980208	Prodigal:2.6	CDS	12775	13644	.	-	0	ID=DNHCFCPL_00680;Name=ssuC_1;gene=ssuC_1;inference=ab initio prediction:Prodigal:2.6,similar to AA sequence:UniProtKB:P75851;locus_tag=DNHCFCPL_00680;product=Putative aliphatic sulfonates transport permease protein SsuC
NODE_4_length_180853_cov_87.980208	Prodigal:2.6	CDS	13641	14435	.	-	0	ID=DNHCFCPL_00681;eC_number=3.6.3.36;Name=tauB_2;gene=tauB_2;inference=ab initio prediction:Prodigal:2.6,similar to AA sequence:UniProtKB:Q47538;locus_tag=DNHCFCPL_00681;product=Taurine import ATP-binding protein TauB
NODE_4_length_180853_cov_87.980208	Prodigal:2.6	CDS	14445	15485	.	-	0	ID=DNHCFCPL_00682;Name=tauA;gene=tauA;inference=ab initio prediction:Prodigal:2.6,similar to AA sequence:UniProtKB:Q47537;locus_tag=DNHCFCPL_00682;product=Taurine-binding periplasmic protein
NODE_4_length_180853_cov_87.980208	Prodigal:2.6	CDS	15927	16352	.	+	0	ID=DNHCFCPL_00683;inference=ab initio prediction:Prodigal:2.6;locus_tag=DNHCFCPL_00683;product=hypothetical protein
NODE_4_length_180853_cov_87.980208	Prodigal:2.6	CDS	16374	17111	.	+	0	ID=DNHCFCPL_00684;inference=ab initio prediction:Prodigal:2.6;locus_tag=DNHCFCPL_00684;product=hypothetical protein
NODE_4_length_180853_cov_87.980208	Prodigal:2.6	CDS	17173	18639	.	-	0	ID=DNHCFCPL_00685;Name=ydjE;gene=ydjE;inference=ab initio prediction:Prodigal:2.6,similar to AA sequence:UniProtKB:P38055;locus_tag=DNHCFCPL_00685;product=Inner membrane metabolite transport protein YdjE
NODE_4_length_180853_cov_87.980208	Prodigal:2.6	CDS	18835	20226	.	-	0	ID=DNHCFCPL_00686;eC_number=1.14.13.131;Name=dmoA_1;gene=dmoA_1;inference=ab initio prediction:Prodigal:2.6,similar to AA sequence:UniProtKB:E9JFX9;locus_tag=DNHCFCPL_00686;product=Dimethyl-sulfide monooxygenase
NODE_4_length_180853_cov_87.980208	Prodigal:2.6	CDS	20404	21699	.	-	0	ID=DNHCFCPL_00687;Name=soxC_1;gene=soxC_1;inference=ab initio prediction:Prodigal:2.6,similar to AA sequence:UniProtKB:P54998;locus_tag=DNHCFCPL_00687;product=Dibenzothiophene desulfurization enzyme C
NODE_4_length_180853_cov_87.980208	Prodigal:2.6	CDS	21818	22636	.	-	0	ID=DNHCFCPL_00688;inference=ab initio prediction:Prodigal:2.6;locus_tag=DNHCFCPL_00688;product=hypothetical protein
NODE_4_length_180853_cov_87.980208	Prodigal:2.6	CDS	23290	24735	.	+	0	ID=DNHCFCPL_00689;eC_number=1.10.3.14;Name=cydA_1;gene=cydA_1;inference=ab initio prediction:Prodigal:2.6,similar to AA sequence:UniProtKB:P0ABJ9;locus_tag=DNHCFCPL_00689;product=Cytochrome bd-I ubiquinol oxidase subunit 1
NODE_4_length_180853_cov_87.980208	Prodigal:2.6	CDS	24728	25732	.	+	0	ID=DNHCFCPL_00690;eC_number=1.10.3.14;Name=cydB_1;gene=cydB_1;inference=ab initio prediction:Prodigal:2.6,similar to AA sequence:UniProtKB:P0ABK2;locus_tag=DNHCFCPL_00690;product=Cytochrome bd-I ubiquinol oxidase subunit 2
NODE_4_length_180853_cov_87.980208	Prodigal:2.6	CDS	25747	25881	.	+	0	ID=DNHCFCPL_00691;inference=ab initio prediction:Prodigal:2.6;locus_tag=DNHCFCPL_00691;product=hypothetical protein
NODE_4_length_180853_cov_87.980208	Prodigal:2.6	CDS	25980	27398	.	+	0	ID=DNHCFCPL_00692;Name=norG_1;gene=norG_1;inference=ab initio prediction:Prodigal:2.6,similar to AA sequence:UniProtKB:Q2G1P1;locus_tag=DNHCFCPL_00692;product=HTH-type transcriptional regulator NorG
NODE_4_length_180853_cov_87.980208	Prodigal:2.6	CDS	27496	28413	.	+	0	ID=DNHCFCPL_00693;Name=cynR_2;gene=cynR_2;inference=ab initio prediction:Prodigal:2.6,similar to AA sequence:UniProtKB:P27111;locus_tag=DNHCFCPL_00693;product=HTH-type transcriptional regulator CynR
NODE_4_length_180853_cov_87.980208	Prodigal:2.6	CDS	28463	29227	.	-	0	ID=DNHCFCPL_00694;inference=ab initio prediction:Prodigal:2.6;locus_tag=DNHCFCPL_00694;product=hypothetical protein
NODE_4_length_180853_cov_87.980208	Prodigal:2.6	CDS	29220	29639	.	-	0	ID=DNHCFCPL_00695;inference=ab initio prediction:Prodigal:2.6;locus_tag=DNHCFCPL_00695;product=hypothetical protein
NODE_4_length_180853_cov_87.980208	Prodigal:2.6	CDS	29688	30626	.	-	0	ID=DNHCFCPL_00696;eC_number=2.3.1.39;Name=fabD_1;gene=fabD_1;inference=ab initio prediction:Prodigal:2.6,similar to AA sequence:UniProtKB:P0AAI9;locus_tag=DNHCFCPL_00696;product=Malonyl CoA-acyl carrier protein transacylase
NODE_4_length_180853_cov_87.980208	Prodigal:2.6	CDS	30639	31241	.	-	0	ID=DNHCFCPL_00697;eC_number=2.7.7.66;Name=mdcG;gene=mdcG;inference=ab initio prediction:Prodigal:2.6,similar to AA sequence:UniProtKB:P71426;locus_tag=DNHCFCPL_00697;product=Phosphoribosyl-dephospho-CoA transferase
NODE_4_length_180853_cov_87.980208	Prodigal:2.6	CDS	31238	32065	.	-	0	ID=DNHCFCPL_00698;eC_number=2.1.3.10;Name=madD;gene=madD;inference=ab initio prediction:Prodigal:2.6,similar to AA sequence:UniProtKB:O06927;locus_tag=DNHCFCPL_00698;product=Malonyl-S-ACP:biotin-protein carboxyltransferase MADD
NODE_4_length_180853_cov_87.980208	Prodigal:2.6	CDS	32062	32913	.	-	0	ID=DNHCFCPL_00699;eC_number=2.1.3.10;Name=madC;gene=madC;inference=ab initio prediction:Prodigal:2.6,similar to AA sequence:UniProtKB:O06926;locus_tag=DNHCFCPL_00699;product=Malonyl-S-ACP:biotin-protein carboxyltransferase MADC
NODE_4_length_180853_cov_87.980208	Prodigal:2.6	CDS	32906	33205	.	-	0	ID=DNHCFCPL_00700;Name=mdcC;gene=mdcC;inference=ab initio prediction:Prodigal:2.6,similar to AA sequence:UniProtKB:O32712;locus_tag=DNHCFCPL_00700;product=Malonate decarboxylase acyl carrier protein
NODE_4_length_180853_cov_87.980208	Prodigal:2.6	CDS	33208	34092	.	-	0	ID=DNHCFCPL_00701;eC_number=2.4.2.52;Name=citG;gene=citG;inference=ab initio prediction:Prodigal:2.6,similar to AA sequence:UniProtKB:P77231;locus_tag=DNHCFCPL_00701;product=2-(5''-triphosphoribosyl)-3'-dephosphocoenzyme-A synthase
NODE_4_length_180853_cov_87.980208	Prodigal:2.6	CDS	34092	35771	.	-	0	ID=DNHCFCPL_00702;eC_number=2.3.1.187;Name=madA;gene=madA;inference=ab initio prediction:Prodigal:2.6,similar to AA sequence:UniProtKB:O06924;locus_tag=DNHCFCPL_00702;product=Acetyl-S-ACP:malonate ACP transferase
NODE_4_length_180853_cov_87.980208	Prodigal:2.6	CDS	36176	37363	.	+	0	ID=DNHCFCPL_00703;Name=rfnT;gene=rfnT;inference=ab initio prediction:Prodigal:2.6,similar to AA sequence:UniProtKB:A6X7E7;locus_tag=DNHCFCPL_00703;product=Riboflavin transporter RfnT
NODE_4_length_180853_cov_87.980208	Prodigal:2.6	CDS	37371	37964	.	-	0	ID=DNHCFCPL_00704;inference=ab initio prediction:Prodigal:2.6;locus_tag=DNHCFCPL_00704;product=hypothetical protein
NODE_4_length_180853_cov_87.980208	Prodigal:2.6	CDS	38007	38642	.	-	0	ID=DNHCFCPL_00705;Name=paiB;gene=paiB;inference=ab initio prediction:Prodigal:2.6,similar to AA sequence:UniProtKB:P21341;locus_tag=DNHCFCPL_00705;product=Protease synthase and sporulation protein PAI 2
NODE_4_length_180853_cov_87.980208	Prodigal:2.6	CDS	38758	40248	.	+	0	ID=DNHCFCPL_00706;Name=gabR_1;gene=gabR_1;inference=ab initio prediction:Prodigal:2.6,similar to AA sequence:UniProtKB:P94426;locus_tag=DNHCFCPL_00706;product=HTH-type transcriptional regulatory protein GabR
NODE_4_length_180853_cov_87.980208	Prodigal:2.6	CDS	40256	40945	.	-	0	ID=DNHCFCPL_00707;Name=cidB_1;gene=cidB_1;inference=ab initio prediction:Prodigal:2.6,similar to AA sequence:UniProtKB:P60639;locus_tag=DNHCFCPL_00707;product=Holin-like protein CidB
NODE_4_length_180853_cov_87.980208	Prodigal:2.6	CDS	40959	41390	.	-	0	ID=DNHCFCPL_00708;Name=cidA;gene=cidA;inference=ab initio prediction:Prodigal:2.6,protein motif:HAMAP:MF_01143;locus_tag=DNHCFCPL_00708;product=Holin-like protein CidA
NODE_4_length_180853_cov_87.980208	Prodigal:2.6	CDS	41501	42406	.	+	0	ID=DNHCFCPL_00709;Name=gltC_2;gene=gltC_2;inference=ab initio prediction:Prodigal:2.6,similar to AA sequence:UniProtKB:P20668;locus_tag=DNHCFCPL_00709;product=HTH-type transcriptional regulator GltC
NODE_4_length_180853_cov_87.980208	Prodigal:2.6	CDS	42526	43152	.	+	0	ID=DNHCFCPL_00710;eC_number=2.5.1.18;Name=yfcF;gene=yfcF;inference=ab initio prediction:Prodigal:2.6,similar to AA sequence:UniProtKB:P77544;locus_tag=DNHCFCPL_00710;product=Glutathione S-transferase YfcF
NODE_4_length_180853_cov_87.980208	Prodigal:2.6	CDS	43186	44046	.	+	0	ID=DNHCFCPL_00711;eC_number=1.8.4.-;Name=yghU;gene=yghU;inference=ab initio prediction:Prodigal:2.6,similar to AA sequence:UniProtKB:Q46845;locus_tag=DNHCFCPL_00711;product=Disulfide-bond oxidoreductase YghU
NODE_4_length_180853_cov_87.980208	Prodigal:2.6	CDS	44084	45004	.	-	0	ID=DNHCFCPL_00712;Name=dmlR_2;gene=dmlR_2;inference=ab initio prediction:Prodigal:2.6,similar to AA sequence:UniProtKB:P76250;locus_tag=DNHCFCPL_00712;product=HTH-type transcriptional regulator DmlR
NODE_4_length_180853_cov_87.980208	Prodigal:2.6	CDS	45130	45867	.	+	0	ID=DNHCFCPL_00713;eC_number=1.1.1.100;Name=fabG_3;gene=fabG_3;inference=ab initio prediction:Prodigal:2.6,similar to AA sequence:UniProtKB:P0A0H9;locus_tag=DNHCFCPL_00713;product=3-oxoacyl-[acyl-carrier-protein] reductase FabG
NODE_4_length_180853_cov_87.980208	Prodigal:2.6	CDS	46106	46615	.	+	0	ID=DNHCFCPL_00714;eC_number=2.8.1.1;Name=glpE_1;gene=glpE_1;inference=ab initio prediction:Prodigal:2.6,similar to AA sequence:UniProtKB:P0A6V5;locus_tag=DNHCFCPL_00714;product=Thiosulfate sulfurtransferase GlpE
NODE_4_length_180853_cov_87.980208	Prodigal:2.6	CDS	46652	47575	.	+	0	ID=DNHCFCPL_00715;eC_number=2.3.1.30;Name=cysE_1;gene=cysE_1;inference=ab initio prediction:Prodigal:2.6,similar to AA sequence:UniProtKB:Q06750;locus_tag=DNHCFCPL_00715;product=Serine acetyltransferase
NODE_4_length_180853_cov_87.980208	Prodigal:2.6	CDS	47816	48748	.	+	0	ID=DNHCFCPL_00716;Name=mmpI;gene=mmpI;inference=ab initio prediction:Prodigal:2.6,similar to AA sequence:UniProtKB:P46841;locus_tag=DNHCFCPL_00716;product=Major membrane protein I
NODE_4_length_180853_cov_87.980208	Prodigal:2.6	CDS	48723	50684	.	+	0	ID=DNHCFCPL_00717;eC_number=2.8.1.7;Name=sufS;gene=sufS;inference=ab initio prediction:Prodigal:2.6,similar to AA sequence:UniProtKB:P77444;locus_tag=DNHCFCPL_00717;product=Cysteine desulfurase
NODE_4_length_180853_cov_87.980208	Prodigal:2.6	CDS	51151	51789	.	-	0	ID=DNHCFCPL_00718;Name=rhtC_2;gene=rhtC_2;inference=ab initio prediction:Prodigal:2.6,similar to AA sequence:UniProtKB:P0AG38;locus_tag=DNHCFCPL_00718;product=Threonine efflux protein
NODE_4_length_180853_cov_87.980208	Prodigal:2.6	CDS	51881	52816	.	+	0	ID=DNHCFCPL_00719;Name=dmlR_3;gene=dmlR_3;inference=ab initio prediction:Prodigal:2.6,similar to AA sequence:UniProtKB:P76250;locus_tag=DNHCFCPL_00719;product=HTH-type transcriptional regulator DmlR
NODE_4_length_180853_cov_87.980208	Prodigal:2.6	CDS	53064	53930	.	-	0	ID=DNHCFCPL_00720;Name=glnH_1;gene=glnH_1;inference=ab initio prediction:Prodigal:2.6,similar to AA sequence:UniProtKB:O34563;locus_tag=DNHCFCPL_00720;product=ABC transporter glutamine-binding protein GlnH
NODE_4_length_180853_cov_87.980208	Prodigal:2.6	CDS	54013	54873	.	-	0	ID=DNHCFCPL_00721;Name=glnH_2;gene=glnH_2;inference=ab initio prediction:Prodigal:2.6,similar to AA sequence:UniProtKB:O34563;locus_tag=DNHCFCPL_00721;product=ABC transporter glutamine-binding protein GlnH
NODE_4_length_180853_cov_87.980208	Prodigal:2.6	CDS	54904	55635	.	-	0	ID=DNHCFCPL_00722;Name=glnQ_1;gene=glnQ_1;inference=ab initio prediction:Prodigal:2.6,similar to AA sequence:UniProtKB:P27675;locus_tag=DNHCFCPL_00722;product=Glutamine transport ATP-binding protein GlnQ
NODE_4_length_180853_cov_87.980208	Prodigal:2.6	CDS	55638	56303	.	-	0	ID=DNHCFCPL_00723;Name=glnP;gene=glnP;inference=ab initio prediction:Prodigal:2.6,similar to AA sequence:UniProtKB:O34606;locus_tag=DNHCFCPL_00723;product=putative glutamine ABC transporter permease protein GlnP
NODE_4_length_180853_cov_87.980208	Prodigal:2.6	CDS	56293	56952	.	-	0	ID=DNHCFCPL_00724;Name=glnM;gene=glnM;inference=ab initio prediction:Prodigal:2.6,similar to AA sequence:UniProtKB:O34671;locus_tag=DNHCFCPL_00724;product=putative glutamine ABC transporter permease protein GlnM
NODE_4_length_180853_cov_87.980208	Prodigal:2.6	CDS	57240	57524	.	-	0	ID=DNHCFCPL_00725;inference=ab initio prediction:Prodigal:2.6;locus_tag=DNHCFCPL_00725;product=hypothetical protein
NODE_4_length_180853_cov_87.980208	Prodigal:2.6	CDS	57668	58627	.	-	0	ID=DNHCFCPL_00726;Name=pleD_1;gene=pleD_1;inference=ab initio prediction:Prodigal:2.6,similar to AA sequence:UniProtKB:B8GZM2;locus_tag=DNHCFCPL_00726;product=Response regulator PleD
NODE_4_length_180853_cov_87.980208	Prodigal:2.6	CDS	58624	62088	.	-	0	ID=DNHCFCPL_00727;eC_number=2.7.13.3;Name=luxQ;gene=luxQ;inference=ab initio prediction:Prodigal:2.6,similar to AA sequence:UniProtKB:P54302;locus_tag=DNHCFCPL_00727;product=Autoinducer 2 sensor kinase/phosphatase LuxQ
NODE_4_length_180853_cov_87.980208	Prodigal:2.6	CDS	62284	63900	.	+	0	ID=DNHCFCPL_00728;inference=ab initio prediction:Prodigal:2.6;locus_tag=DNHCFCPL_00728;product=hypothetical protein
NODE_4_length_180853_cov_87.980208	Prodigal:2.6	CDS	63959	64414	.	-	0	ID=DNHCFCPL_00729;Name=lrp_2;gene=lrp_2;inference=ab initio prediction:Prodigal:2.6,similar to AA sequence:UniProtKB:P0ACJ0;locus_tag=DNHCFCPL_00729;product=Leucine-responsive regulatory protein
NODE_4_length_180853_cov_87.980208	Prodigal:2.6	CDS	64571	65182	.	+	0	ID=DNHCFCPL_00730;Name=rhtB_2;gene=rhtB_2;inference=ab initio prediction:Prodigal:2.6,similar to AA sequence:UniProtKB:P0AG34;locus_tag=DNHCFCPL_00730;product=Homoserine/homoserine lactone efflux protein
NODE_4_length_180853_cov_87.980208	Prodigal:2.6	CDS	65253	65864	.	-	0	ID=DNHCFCPL_00731;eC_number=3.4.21.88;Name=lexA;gene=lexA;inference=ab initio prediction:Prodigal:2.6,similar to AA sequence:UniProtKB:P0A7C2;locus_tag=DNHCFCPL_00731;product=LexA repressor
NODE_4_length_180853_cov_87.980208	Prodigal:2.6	CDS	66147	66383	.	+	0	ID=DNHCFCPL_00732;inference=ab initio prediction:Prodigal:2.6;locus_tag=DNHCFCPL_00732;product=hypothetical protein
NODE_4_length_180853_cov_87.980208	Prodigal:2.6	CDS	66444	67616	.	-	0	ID=DNHCFCPL_00733;inference=ab initio prediction:Prodigal:2.6;locus_tag=DNHCFCPL_00733;product=hypothetical protein
NODE_4_length_180853_cov_87.980208	Prodigal:2.6	CDS	68101	68514	.	+	0	ID=DNHCFCPL_00734;inference=ab initio prediction:Prodigal:2.6;locus_tag=DNHCFCPL_00734;product=hypothetical protein
NODE_4_length_180853_cov_87.980208	Prodigal:2.6	CDS	68656	69534	.	+	0	ID=DNHCFCPL_00735;eC_number=1.-.-.-;Name=ydaD;gene=ydaD;inference=ab initio prediction:Prodigal:2.6,similar to AA sequence:UniProtKB:P80873;locus_tag=DNHCFCPL_00735;product=General stress protein 39
NODE_4_length_180853_cov_87.980208	Prodigal:2.6	CDS	69591	71729	.	-	0	ID=DNHCFCPL_00736;eC_number=1.11.1.6;Name=katE;gene=katE;inference=ab initio prediction:Prodigal:2.6,similar to AA sequence:UniProtKB:P21179;locus_tag=DNHCFCPL_00736;product=Catalase HPII
NODE_4_length_180853_cov_87.980208	Prodigal:2.6	CDS	71790	73199	.	-	0	ID=DNHCFCPL_00737;inference=ab initio prediction:Prodigal:2.6;locus_tag=DNHCFCPL_00737;product=hypothetical protein
NODE_4_length_180853_cov_87.980208	Prodigal:2.6	CDS	73515	73994	.	+	0	ID=DNHCFCPL_00738;Name=cinA;gene=cinA;inference=ab initio prediction:Prodigal:2.6,similar to AA sequence:UniProtKB:P9WPE3;locus_tag=DNHCFCPL_00738;product=CinA-like protein
NODE_4_length_180853_cov_87.980208	Prodigal:2.6	CDS	74279	74500	.	+	0	ID=DNHCFCPL_00739;inference=ab initio prediction:Prodigal:2.6;locus_tag=DNHCFCPL_00739;product=hypothetical protein
NODE_4_length_180853_cov_87.980208	Prodigal:2.6	CDS	74606	74923	.	+	0	ID=DNHCFCPL_00740;inference=ab initio prediction:Prodigal:2.6;locus_tag=DNHCFCPL_00740;product=hypothetical protein
NODE_4_length_180853_cov_87.980208	Prodigal:2.6	CDS	75008	75229	.	-	0	ID=DNHCFCPL_00741;inference=ab initio prediction:Prodigal:2.6;locus_tag=DNHCFCPL_00741;product=hypothetical protein
NODE_4_length_180853_cov_87.980208	Prodigal:2.6	CDS	75317	75745	.	-	0	ID=DNHCFCPL_00742;inference=ab initio prediction:Prodigal:2.6;locus_tag=DNHCFCPL_00742;product=hypothetical protein
NODE_4_length_180853_cov_87.980208	Prodigal:2.6	CDS	76015	76158	.	-	0	ID=DNHCFCPL_00743;inference=ab initio prediction:Prodigal:2.6;locus_tag=DNHCFCPL_00743;product=hypothetical protein
NODE_4_length_180853_cov_87.980208	Prodigal:2.6	CDS	76853	76999	.	+	0	ID=DNHCFCPL_00744;inference=ab initio prediction:Prodigal:2.6;locus_tag=DNHCFCPL_00744;product=hypothetical protein
NODE_4_length_180853_cov_87.980208	Prodigal:2.6	CDS	77128	77418	.	+	0	ID=DNHCFCPL_00745;inference=ab initio prediction:Prodigal:2.6;locus_tag=DNHCFCPL_00745;product=hypothetical protein
NODE_4_length_180853_cov_87.980208	Prodigal:2.6	CDS	77420	78325	.	-	0	ID=DNHCFCPL_00746;Name=dmlR_4;gene=dmlR_4;inference=ab initio prediction:Prodigal:2.6,similar to AA sequence:UniProtKB:P76250;locus_tag=DNHCFCPL_00746;product=HTH-type transcriptional regulator DmlR
NODE_4_length_180853_cov_87.980208	Prodigal:2.6	CDS	78437	79675	.	+	0	ID=DNHCFCPL_00747;inference=ab initio prediction:Prodigal:2.6;locus_tag=DNHCFCPL_00747;product=hypothetical protein
NODE_4_length_180853_cov_87.980208	Prodigal:2.6	CDS	79721	81007	.	-	0	ID=DNHCFCPL_00748;inference=ab initio prediction:Prodigal:2.6;locus_tag=DNHCFCPL_00748;product=hypothetical protein
NODE_4_length_180853_cov_87.980208	Prodigal:2.6	CDS	81248	81919	.	-	0	ID=DNHCFCPL_00749;eC_number=2.1.3.-;Name=cmoA_1;gene=cmoA_1;inference=ab initio prediction:Prodigal:2.6,similar to AA sequence:UniProtKB:P76290;locus_tag=DNHCFCPL_00749;product=Carboxy-S-adenosyl-L-methionine synthase
NODE_4_length_180853_cov_87.980208	Prodigal:2.6	CDS	81990	83684	.	-	0	ID=DNHCFCPL_00750;eC_number=6.2.1.41;Name=fadD3;gene=fadD3;inference=ab initio prediction:Prodigal:2.6,similar to AA sequence:UniProtKB:Q0S7V5;locus_tag=DNHCFCPL_00750;product=3-[(3aS%2C4S%2C7aS)-7a-methyl-1%2C5-dioxo-octahydro-1H-inden-4-yl]propanoyl:CoA ligase
NODE_4_length_180853_cov_87.980208	Prodigal:2.6	CDS	83796	84413	.	-	0	ID=DNHCFCPL_00751;Name=fadR;gene=fadR;inference=ab initio prediction:Prodigal:2.6,similar to AA sequence:UniProtKB:P94548;locus_tag=DNHCFCPL_00751;product=Fatty acid metabolism regulator protein
NODE_4_length_180853_cov_87.980208	Prodigal:2.6	CDS	84558	85730	.	+	0	ID=DNHCFCPL_00752;eC_number=1.3.99.-;Name=mmgC_1;gene=mmgC_1;inference=ab initio prediction:Prodigal:2.6,similar to AA sequence:UniProtKB:P45857;locus_tag=DNHCFCPL_00752;product=Acyl-CoA dehydrogenase
NODE_4_length_180853_cov_87.980208	Prodigal:2.6	CDS	85755	87356	.	+	0	ID=DNHCFCPL_00753;eC_number=2.1.3.1;inference=ab initio prediction:Prodigal:2.6,similar to AA sequence:UniProtKB:Q8GBW6;locus_tag=DNHCFCPL_00753;product=Methylmalonyl-CoA carboxyltransferase 12S subunit
NODE_4_length_180853_cov_87.980208	Prodigal:2.6	CDS	87366	88169	.	+	0	ID=DNHCFCPL_00754;eC_number=4.2.1.17;Name=dpgD;gene=dpgD;inference=ab initio prediction:Prodigal:2.6,similar to AA sequence:UniProtKB:G4V4T7;locus_tag=DNHCFCPL_00754;product=Enoyl-CoA-hydratase
NODE_4_length_180853_cov_87.980208	Prodigal:2.6	CDS	88181	90172	.	+	0	ID=DNHCFCPL_00755;Name=accA1_1;gene=accA1_1;inference=ab initio prediction:Prodigal:2.6,similar to AA sequence:UniProtKB:P9WPQ3;locus_tag=DNHCFCPL_00755;product=Acetyl-/propionyl-coenzyme A carboxylase alpha chain
NODE_4_length_180853_cov_87.980208	Prodigal:2.6	CDS	90169	91071	.	+	0	ID=DNHCFCPL_00756;eC_number=4.1.3.26;Name=liuE;gene=liuE;inference=ab initio prediction:Prodigal:2.6,similar to AA sequence:UniProtKB:Q9I2A0;locus_tag=DNHCFCPL_00756;product=3-hydroxy-3-isohexenylglutaryl-CoA/hydroxy-methylglutaryl-CoA lyase
NODE_4_length_180853_cov_87.980208	Prodigal:2.6	CDS	91323	92264	.	-	0	ID=DNHCFCPL_00757;Name=dmlR_5;gene=dmlR_5;inference=ab initio prediction:Prodigal:2.6,similar to AA sequence:UniProtKB:P76250;locus_tag=DNHCFCPL_00757;product=HTH-type transcriptional regulator DmlR
NODE_4_length_180853_cov_87.980208	Prodigal:2.6	CDS	92469	95951	.	+	0	ID=DNHCFCPL_00758;inference=ab initio prediction:Prodigal:2.6;locus_tag=DNHCFCPL_00758;product=hypothetical protein
NODE_4_length_180853_cov_87.980208	Prodigal:2.6	CDS	96013	96816	.	-	0	ID=DNHCFCPL_00759;inference=ab initio prediction:Prodigal:2.6;locus_tag=DNHCFCPL_00759;product=hypothetical protein
NODE_4_length_180853_cov_87.980208	Prodigal:2.6	CDS	97013	98815	.	-	0	ID=DNHCFCPL_00760;eC_number=1.3.8.-;Name=dmdC_1;gene=dmdC_1;inference=ab initio prediction:Prodigal:2.6,similar to AA sequence:UniProtKB:Q5LLW7;locus_tag=DNHCFCPL_00760;product=3-methylmercaptopropionyl-CoA dehydrogenase
NODE_4_length_180853_cov_87.980208	Prodigal:2.6	CDS	99135	99569	.	+	0	ID=DNHCFCPL_00761;inference=ab initio prediction:Prodigal:2.6;locus_tag=DNHCFCPL_00761;product=hypothetical protein
NODE_4_length_180853_cov_87.980208	Prodigal:2.6	CDS	99590	100807	.	-	0	ID=DNHCFCPL_00762;inference=ab initio prediction:Prodigal:2.6,similar to AA sequence:UniProtKB:Q9ADP8;locus_tag=DNHCFCPL_00762;product=putative transporter
NODE_4_length_180853_cov_87.980208	Prodigal:2.6	CDS	100826	102142	.	-	0	ID=DNHCFCPL_00763;inference=ab initio prediction:Prodigal:2.6;locus_tag=DNHCFCPL_00763;product=hypothetical protein
NODE_4_length_180853_cov_87.980208	Prodigal:2.6	CDS	102179	102832	.	-	0	ID=DNHCFCPL_00764;eC_number=2.8.3.6;Name=pcaJ_1;gene=pcaJ_1;inference=ab initio prediction:Prodigal:2.6,similar to AA sequence:UniProtKB:Q59091;locus_tag=DNHCFCPL_00764;product=3-oxoadipate CoA-transferase subunit B
NODE_4_length_180853_cov_87.980208	Prodigal:2.6	CDS	102832	103500	.	-	0	ID=DNHCFCPL_00765;eC_number=2.8.3.6;Name=pcaI_1;gene=pcaI_1;inference=ab initio prediction:Prodigal:2.6,similar to AA sequence:UniProtKB:Q43973;locus_tag=DNHCFCPL_00765;product=3-oxoadipate CoA-transferase subunit A
NODE_4_length_180853_cov_87.980208	Prodigal:2.6	CDS	103548	104861	.	-	0	ID=DNHCFCPL_00766;Name=yjhB_1;gene=yjhB_1;inference=ab initio prediction:Prodigal:2.6,similar to AA sequence:UniProtKB:P39352;locus_tag=DNHCFCPL_00766;product=Putative metabolite transport protein YjhB
NODE_4_length_180853_cov_87.980208	Prodigal:2.6	CDS	104890	106044	.	-	0	ID=DNHCFCPL_00767;eC_number=1.3.99.-;Name=mmgC_2;gene=mmgC_2;inference=ab initio prediction:Prodigal:2.6,similar to AA sequence:UniProtKB:P45857;locus_tag=DNHCFCPL_00767;product=Acyl-CoA dehydrogenase
NODE_4_length_180853_cov_87.980208	Prodigal:2.6	CDS	106356	107144	.	+	0	ID=DNHCFCPL_00768;eC_number=4.2.1.17;Name=paaF_3;gene=paaF_3;inference=ab initio prediction:Prodigal:2.6,similar to AA sequence:UniProtKB:P76082;locus_tag=DNHCFCPL_00768;product=2%2C3-dehydroadipyl-CoA hydratase
NODE_4_length_180853_cov_87.980208	Prodigal:2.6	CDS	107174	107935	.	+	0	ID=DNHCFCPL_00769;eC_number=1.1.1.385;Name=bacC_1;gene=bacC_1;inference=ab initio prediction:Prodigal:2.6,similar to AA sequence:UniProtKB:Q8KWT4;locus_tag=DNHCFCPL_00769;product=Dihydroanticapsin 7-dehydrogenase
NODE_4_length_180853_cov_87.980208	Prodigal:2.6	CDS	107997	109520	.	+	0	ID=DNHCFCPL_00770;eC_number=1.1.1.-;Name=paaH_1;gene=paaH_1;inference=ab initio prediction:Prodigal:2.6,similar to AA sequence:UniProtKB:P76083;locus_tag=DNHCFCPL_00770;product=3-hydroxyadipyl-CoA dehydrogenase
NODE_4_length_180853_cov_87.980208	Prodigal:2.6	CDS	109535	110740	.	+	0	ID=DNHCFCPL_00771;eC_number=2.3.1.174;Name=pcaF_1;gene=pcaF_1;inference=ab initio prediction:Prodigal:2.6,similar to AA sequence:UniProtKB:Q43974;locus_tag=DNHCFCPL_00771;product=Beta-ketoadipyl-CoA thiolase
NODE_4_length_180853_cov_87.980208	Prodigal:2.6	CDS	110850	111692	.	+	0	ID=DNHCFCPL_00772;Name=tsaQ1_1;gene=tsaQ1_1;inference=ab initio prediction:Prodigal:2.6,similar to AA sequence:UniProtKB:Q6XL52;locus_tag=DNHCFCPL_00772;product=HTH-type transcriptional regulator TsaQ1/TsaQ2
NODE_4_length_180853_cov_87.980208	Prodigal:2.6	CDS	111744	112928	.	+	0	ID=DNHCFCPL_00773;inference=ab initio prediction:Prodigal:2.6,similar to AA sequence:UniProtKB:Q9ADP8;locus_tag=DNHCFCPL_00773;product=putative transporter
NODE_4_length_180853_cov_87.980208	Prodigal:2.6	CDS	112964	113935	.	-	0	ID=DNHCFCPL_00774;eC_number=1.13.12.16;inference=ab initio prediction:Prodigal:2.6,similar to AA sequence:UniProtKB:Q9I4V0;locus_tag=DNHCFCPL_00774;product=Nitronate monooxygenase
NODE_4_length_180853_cov_87.980208	Prodigal:2.6	CDS	114157	114966	.	+	0	ID=DNHCFCPL_00775;eC_number=4.2.1.17;Name=paaF_4;gene=paaF_4;inference=ab initio prediction:Prodigal:2.6,similar to AA sequence:UniProtKB:P76082;locus_tag=DNHCFCPL_00775;product=2%2C3-dehydroadipyl-CoA hydratase
NODE_4_length_180853_cov_87.980208	Prodigal:2.6	CDS	115034	115885	.	-	0	ID=DNHCFCPL_00776;Name=tsaQ1_2;gene=tsaQ1_2;inference=ab initio prediction:Prodigal:2.6,similar to AA sequence:UniProtKB:Q6XL52;locus_tag=DNHCFCPL_00776;product=HTH-type transcriptional regulator TsaQ1/TsaQ2
NODE_4_length_180853_cov_87.980208	Prodigal:2.6	CDS	116066	117283	.	-	0	ID=DNHCFCPL_00777;eC_number=2.8.3.19;Name=uctC_1;gene=uctC_1;inference=ab initio prediction:Prodigal:2.6,similar to AA sequence:UniProtKB:A9X6P9;locus_tag=DNHCFCPL_00777;product=Acetyl-CoA:oxalate CoA-transferase
NODE_4_length_180853_cov_87.980208	Prodigal:2.6	CDS	117615	118766	.	+	0	ID=DNHCFCPL_00778;eC_number=1.3.1.108;Name=carC_1;gene=carC_1;inference=ab initio prediction:Prodigal:2.6,similar to AA sequence:UniProtKB:H6LGM6;locus_tag=DNHCFCPL_00778;product=Caffeyl-CoA reductase-Etf complex subunit CarC
NODE_4_length_180853_cov_87.980208	Prodigal:2.6	CDS	118828	120078	.	+	0	ID=DNHCFCPL_00779;Name=yjhB_2;gene=yjhB_2;inference=ab initio prediction:Prodigal:2.6,similar to AA sequence:UniProtKB:P39352;locus_tag=DNHCFCPL_00779;product=Putative metabolite transport protein YjhB
NODE_4_length_180853_cov_87.980208	Prodigal:2.6	CDS	120293	121108	.	-	0	ID=DNHCFCPL_00780;eC_number=3.11.1.1;Name=phnX;gene=phnX;inference=ab initio prediction:Prodigal:2.6,similar to AA sequence:UniProtKB:Q7ZAP3;locus_tag=DNHCFCPL_00780;product=Phosphonoacetaldehyde hydrolase
NODE_4_length_180853_cov_87.980208	Prodigal:2.6	CDS	121135	122322	.	-	0	ID=DNHCFCPL_00781;eC_number=2.6.1.37;Name=phnW;gene=phnW;inference=ab initio prediction:Prodigal:2.6,similar to AA sequence:UniProtKB:P96060;locus_tag=DNHCFCPL_00781;product=2-aminoethylphosphonate--pyruvate transaminase
NODE_4_length_180853_cov_87.980208	Prodigal:2.6	CDS	122349	123503	.	-	0	ID=DNHCFCPL_00782;eC_number=1.5.3.1;Name=soxA;gene=soxA;inference=ab initio prediction:Prodigal:2.6,similar to AA sequence:UniProtKB:P40859;locus_tag=DNHCFCPL_00782;product=Monomeric sarcosine oxidase
NODE_4_length_180853_cov_87.980208	Prodigal:2.6	CDS	123605	125314	.	-	0	ID=DNHCFCPL_00783;Name=phnU;gene=phnU;inference=ab initio prediction:Prodigal:2.6,similar to AA sequence:UniProtKB:P96064;locus_tag=DNHCFCPL_00783;product=Putative 2-aminoethylphosphonate transport system permease protein PhnU
NODE_4_length_180853_cov_87.980208	Prodigal:2.6	CDS	125308	126510	.	-	0	ID=DNHCFCPL_00784;eC_number=3.6.3.25;Name=cysA_2;gene=cysA_2;inference=ab initio prediction:Prodigal:2.6,similar to AA sequence:UniProtKB:P14788;locus_tag=DNHCFCPL_00784;product=Sulfate/thiosulfate import ATP-binding protein CysA
NODE_4_length_180853_cov_87.980208	Prodigal:2.6	CDS	126533	127570	.	-	0	ID=DNHCFCPL_00785;Name=futA1;gene=futA1;inference=ab initio prediction:Prodigal:2.6,similar to AA sequence:UniProtKB:P72827;locus_tag=DNHCFCPL_00785;product=Iron uptake protein A1
NODE_4_length_180853_cov_87.980208	Prodigal:2.6	CDS	127662	128384	.	-	0	ID=DNHCFCPL_00786;Name=phnR;gene=phnR;inference=ab initio prediction:Prodigal:2.6,similar to AA sequence:UniProtKB:Q7CR30;locus_tag=DNHCFCPL_00786;product=Putative transcriptional regulator of 2-aminoethylphosphonate degradation operons
NODE_4_length_180853_cov_87.980208	Prodigal:2.6	CDS	128560	129774	.	-	0	ID=DNHCFCPL_00787;eC_number=1.14.13.2;Name=pobA;gene=pobA;inference=ab initio prediction:Prodigal:2.6,similar to AA sequence:UniProtKB:P00438;locus_tag=DNHCFCPL_00787;product=p-hydroxybenzoate hydroxylase
NODE_4_length_180853_cov_87.980208	Prodigal:2.6	CDS	129916	130731	.	+	0	ID=DNHCFCPL_00788;Name=pobR;gene=pobR;inference=ab initio prediction:Prodigal:2.6,similar to AA sequence:UniProtKB:Q43992;locus_tag=DNHCFCPL_00788;product=p-hydroxybenzoate hydroxylase transcriptional activator
NODE_4_length_180853_cov_87.980208	Prodigal:2.6	CDS	130788	131384	.	-	0	ID=DNHCFCPL_00789;eC_number=1.7.-.-;Name=azoR;gene=azoR;inference=ab initio prediction:Prodigal:2.6,similar to AA sequence:UniProtKB:P63462;locus_tag=DNHCFCPL_00789;product=FMN-dependent NADH-azoreductase
NODE_4_length_180853_cov_87.980208	Prodigal:2.6	CDS	131483	132388	.	+	0	ID=DNHCFCPL_00790;Name=pgrR_1;gene=pgrR_1;inference=ab initio prediction:Prodigal:2.6,similar to AA sequence:UniProtKB:P77333;locus_tag=DNHCFCPL_00790;product=HTH-type transcriptional regulator PgrR
NODE_4_length_180853_cov_87.980208	Prodigal:2.6	CDS	132452	132835	.	-	0	ID=DNHCFCPL_00791;inference=ab initio prediction:Prodigal:2.6;locus_tag=DNHCFCPL_00791;product=hypothetical protein
NODE_4_length_180853_cov_87.980208	Prodigal:2.6	CDS	132832	134289	.	-	0	ID=DNHCFCPL_00792;eC_number=1.2.1.20;Name=davD;gene=davD;inference=ab initio prediction:Prodigal:2.6,similar to AA sequence:UniProtKB:Q9I6M5;locus_tag=DNHCFCPL_00792;product=Glutarate-semialdehyde dehydrogenase DavD
NODE_4_length_180853_cov_87.980208	Prodigal:2.6	CDS	134428	135597	.	-	0	ID=DNHCFCPL_00793;inference=ab initio prediction:Prodigal:2.6;locus_tag=DNHCFCPL_00793;product=hypothetical protein
NODE_4_length_180853_cov_87.980208	Prodigal:2.6	CDS	135623	137029	.	-	0	ID=DNHCFCPL_00794;inference=ab initio prediction:Prodigal:2.6;locus_tag=DNHCFCPL_00794;product=hypothetical protein
NODE_4_length_180853_cov_87.980208	Prodigal:2.6	CDS	137334	138803	.	-	0	ID=DNHCFCPL_00795;eC_number=1.2.1.8;Name=betB_3;gene=betB_3;inference=ab initio prediction:Prodigal:2.6,similar to AA sequence:UniProtKB:Q9HTJ1;locus_tag=DNHCFCPL_00795;product=NAD/NADP-dependent betaine aldehyde dehydrogenase
NODE_4_length_180853_cov_87.980208	Prodigal:2.6	CDS	138815	139852	.	-	0	ID=DNHCFCPL_00796;eC_number=1.14.14.3;Name=luxA;gene=luxA;inference=ab initio prediction:Prodigal:2.6,similar to AA sequence:UniProtKB:P23146;locus_tag=DNHCFCPL_00796;product=Alkanal monooxygenase alpha chain
NODE_4_length_180853_cov_87.980208	Prodigal:2.6	CDS	139855	140787	.	-	0	ID=DNHCFCPL_00797;eC_number=1.5.1.36;Name=C1-hpah_1;gene=C1-hpah_1;inference=ab initio prediction:Prodigal:2.6,similar to AA sequence:UniProtKB:Q6Q271;locus_tag=DNHCFCPL_00797;product=p-hydroxyphenylacetate 3-hydroxylase%2C reductase component
NODE_4_length_180853_cov_87.980208	Prodigal:2.6	CDS	140818	141609	.	-	0	ID=DNHCFCPL_00798;eC_number=3.1.1.24;Name=catD_2;gene=catD_2;inference=ab initio prediction:Prodigal:2.6,similar to AA sequence:UniProtKB:P00632;locus_tag=DNHCFCPL_00798;product=3-oxoadipate enol-lactonase 2
NODE_4_length_180853_cov_87.980208	Prodigal:2.6	CDS	141578	142180	.	-	0	ID=DNHCFCPL_00799;inference=ab initio prediction:Prodigal:2.6;locus_tag=DNHCFCPL_00799;product=hypothetical protein
NODE_4_length_180853_cov_87.980208	Prodigal:2.6	CDS	142333	142995	.	+	0	ID=DNHCFCPL_00800;Name=mcbR;gene=mcbR;inference=ab initio prediction:Prodigal:2.6,similar to AA sequence:UniProtKB:P76114;locus_tag=DNHCFCPL_00800;product=HTH-type transcriptional regulator McbR
NODE_4_length_180853_cov_87.980208	Prodigal:2.6	CDS	143058	143342	.	+	0	ID=DNHCFCPL_00801;inference=ab initio prediction:Prodigal:2.6;locus_tag=DNHCFCPL_00801;product=hypothetical protein
NODE_4_length_180853_cov_87.980208	Prodigal:2.6	CDS	143482	144054	.	-	0	ID=DNHCFCPL_00802;Name=yceJ_1;gene=yceJ_1;inference=ab initio prediction:Prodigal:2.6,similar to AA sequence:UniProtKB:P75925;locus_tag=DNHCFCPL_00802;product=Cytochrome b561
NODE_4_length_180853_cov_87.980208	Prodigal:2.6	CDS	144067	145131	.	-	0	ID=DNHCFCPL_00803;eC_number=1.11.1.-;Name=srpA;gene=srpA;inference=ab initio prediction:Prodigal:2.6,similar to AA sequence:UniProtKB:Q55025;locus_tag=DNHCFCPL_00803;product=Catalase-related peroxidase
NODE_4_length_180853_cov_87.980208	Prodigal:2.6	CDS	145250	145876	.	-	0	ID=DNHCFCPL_00804;inference=ab initio prediction:Prodigal:2.6;locus_tag=DNHCFCPL_00804;product=hypothetical protein
NODE_4_length_180853_cov_87.980208	Prodigal:2.6	CDS	146077	146679	.	-	0	ID=DNHCFCPL_00805;inference=ab initio prediction:Prodigal:2.6;locus_tag=DNHCFCPL_00805;product=hypothetical protein
NODE_4_length_180853_cov_87.980208	Prodigal:2.6	CDS	147752	148087	.	+	0	ID=DNHCFCPL_00806;inference=ab initio prediction:Prodigal:2.6;locus_tag=DNHCFCPL_00806;product=hypothetical protein
NODE_4_length_180853_cov_87.980208	Prodigal:2.6	CDS	148142	149338	.	+	0	ID=DNHCFCPL_00807;Name=ltrA;gene=ltrA;inference=ab initio prediction:Prodigal:2.6,similar to AA sequence:UniProtKB:P0A3U0;locus_tag=DNHCFCPL_00807;product=Group II intron-encoded protein LtrA
NODE_4_length_180853_cov_87.980208	Prodigal:2.6	CDS	149393	150241	.	-	0	ID=DNHCFCPL_00808;inference=ab initio prediction:Prodigal:2.6;locus_tag=DNHCFCPL_00808;product=hypothetical protein
NODE_4_length_180853_cov_87.980208	Prodigal:2.6	CDS	150216	150713	.	-	0	ID=DNHCFCPL_00809;inference=ab initio prediction:Prodigal:2.6;locus_tag=DNHCFCPL_00809;product=hypothetical protein
NODE_4_length_180853_cov_87.980208	Prodigal:2.6	CDS	150892	151275	.	-	0	ID=DNHCFCPL_00810;eC_number=3.1.2.-;Name=paaI;gene=paaI;inference=ab initio prediction:Prodigal:2.6,similar to AA sequence:UniProtKB:P76084;locus_tag=DNHCFCPL_00810;product=Acyl-coenzyme A thioesterase PaaI
NODE_4_length_180853_cov_87.980208	Prodigal:2.6	CDS	151353	151958	.	-	0	ID=DNHCFCPL_00811;eC_number=2.3.1.18;Name=lacA;gene=lacA;inference=ab initio prediction:Prodigal:2.6,similar to AA sequence:UniProtKB:P07464;locus_tag=DNHCFCPL_00811;product=Galactoside O-acetyltransferase
NODE_4_length_180853_cov_87.980208	Prodigal:2.6	CDS	151945	152910	.	-	0	ID=DNHCFCPL_00812;Name=paaX;gene=paaX;inference=ab initio prediction:Prodigal:2.6,similar to AA sequence:UniProtKB:P76086;locus_tag=DNHCFCPL_00812;product=Transcriptional repressor PaaX
NODE_4_length_180853_cov_87.980208	Prodigal:2.6	CDS	152964	154253	.	-	0	ID=DNHCFCPL_00813;eC_number=6.2.1.30;Name=paaK;gene=paaK;inference=ab initio prediction:Prodigal:2.6,similar to AA sequence:UniProtKB:P76085;locus_tag=DNHCFCPL_00813;product=Phenylacetate-coenzyme A ligase
NODE_4_length_180853_cov_87.980208	Prodigal:2.6	CDS	154294	155502	.	-	0	ID=DNHCFCPL_00814;eC_number=2.3.1.174;Name=paaJ;gene=paaJ;inference=ab initio prediction:Prodigal:2.6,similar to AA sequence:UniProtKB:P0C7L2;locus_tag=DNHCFCPL_00814;product=3-oxoadipyl-CoA/3-oxo-5%2C6-dehydrosuberyl-CoA thiolase
NODE_4_length_180853_cov_87.980208	Prodigal:2.6	CDS	155515	157053	.	-	0	ID=DNHCFCPL_00815;eC_number=1.1.1.-;Name=paaH_2;gene=paaH_2;inference=ab initio prediction:Prodigal:2.6,similar to AA sequence:UniProtKB:P76083;locus_tag=DNHCFCPL_00815;product=3-hydroxyadipyl-CoA dehydrogenase
NODE_4_length_180853_cov_87.980208	Prodigal:2.6	CDS	157056	157847	.	-	0	ID=DNHCFCPL_00816;eC_number=5.3.3.18;Name=paaG;gene=paaG;inference=ab initio prediction:Prodigal:2.6,similar to AA sequence:UniProtKB:P77467;locus_tag=DNHCFCPL_00816;product=1%2C2-epoxyphenylacetyl-CoA isomerase
NODE_4_length_180853_cov_87.980208	Prodigal:2.6	CDS	157847	158620	.	-	0	ID=DNHCFCPL_00817;eC_number=4.2.1.17;Name=paaF_5;gene=paaF_5;inference=ab initio prediction:Prodigal:2.6,similar to AA sequence:UniProtKB:P76082;locus_tag=DNHCFCPL_00817;product=2%2C3-dehydroadipyl-CoA hydratase
NODE_4_length_180853_cov_87.980208	Prodigal:2.6	CDS	158629	159690	.	-	0	ID=DNHCFCPL_00818;eC_number=1.-.-.-;Name=paaE;gene=paaE;inference=ab initio prediction:Prodigal:2.6,similar to AA sequence:UniProtKB:P76081;locus_tag=DNHCFCPL_00818;product=1%2C2-phenylacetyl-CoA epoxidase%2C subunit E
NODE_4_length_180853_cov_87.980208	Prodigal:2.6	CDS	159714	160214	.	-	0	ID=DNHCFCPL_00819;Name=paaD;gene=paaD;inference=ab initio prediction:Prodigal:2.6,similar to AA sequence:UniProtKB:P76080;locus_tag=DNHCFCPL_00819;product=Putative 1%2C2-phenylacetyl-CoA epoxidase%2C subunit D
NODE_4_length_180853_cov_87.980208	Prodigal:2.6	CDS	160231	160986	.	-	0	ID=DNHCFCPL_00820;Name=paaC;gene=paaC;inference=ab initio prediction:Prodigal:2.6,similar to AA sequence:UniProtKB:P76079;locus_tag=DNHCFCPL_00820;product=1%2C2-phenylacetyl-CoA epoxidase%2C subunit C
NODE_4_length_180853_cov_87.980208	Prodigal:2.6	CDS	160999	161289	.	-	0	ID=DNHCFCPL_00821;Name=paaB;gene=paaB;inference=ab initio prediction:Prodigal:2.6,similar to AA sequence:UniProtKB:P76078;locus_tag=DNHCFCPL_00821;product=1%2C2-phenylacetyl-CoA epoxidase%2C subunit B
NODE_4_length_180853_cov_87.980208	Prodigal:2.6	CDS	161322	162260	.	-	0	ID=DNHCFCPL_00822;eC_number=1.14.13.149;Name=paaA;gene=paaA;inference=ab initio prediction:Prodigal:2.6,similar to AA sequence:UniProtKB:P76077;locus_tag=DNHCFCPL_00822;product=1%2C2-phenylacetyl-CoA epoxidase%2C subunit A
NODE_4_length_180853_cov_87.980208	Prodigal:2.6	CDS	162526	164628	.	+	0	ID=DNHCFCPL_00823;Name=paaZ;gene=paaZ;inference=ab initio prediction:Prodigal:2.6,similar to AA sequence:UniProtKB:P77455;locus_tag=DNHCFCPL_00823;product=Bifunctional protein PaaZ
NODE_4_length_180853_cov_87.980208	Prodigal:2.6	CDS	164672	166051	.	-	0	ID=DNHCFCPL_00824;eC_number=4.3.1.17;Name=sdaA;gene=sdaA;inference=ab initio prediction:Prodigal:2.6,similar to AA sequence:UniProtKB:P16095;locus_tag=DNHCFCPL_00824;product=L-serine dehydratase 1
NODE_4_length_180853_cov_87.980208	Prodigal:2.6	CDS	166501	168072	.	+	0	ID=DNHCFCPL_00825;Name=yveA;gene=yveA;inference=ab initio prediction:Prodigal:2.6,similar to AA sequence:UniProtKB:O07002;locus_tag=DNHCFCPL_00825;product=Aspartate-proton symporter
NODE_4_length_180853_cov_87.980208	Prodigal:2.6	CDS	168225	169805	.	+	0	ID=DNHCFCPL_00826;eC_number=1.2.1.26;inference=ab initio prediction:Prodigal:2.6,similar to AA sequence:UniProtKB:Q6FFQ0;locus_tag=DNHCFCPL_00826;product=Alpha-ketoglutaric semialdehyde dehydrogenase
NODE_4_length_180853_cov_87.980208	Prodigal:2.6	CDS	169964	171253	.	+	0	ID=DNHCFCPL_00827;Name=proP_2;gene=proP_2;inference=ab initio prediction:Prodigal:2.6,similar to AA sequence:UniProtKB:P0C0L7;locus_tag=DNHCFCPL_00827;product=Proline/betaine transporter
NODE_4_length_180853_cov_87.980208	Prodigal:2.6	CDS	171319	172071	.	-	0	ID=DNHCFCPL_00828;Name=btr_1;gene=btr_1;inference=ab initio prediction:Prodigal:2.6,similar to AA sequence:UniProtKB:P40408;locus_tag=DNHCFCPL_00828;product=HTH-type transcriptional activator Btr
NODE_4_length_180853_cov_87.980208	Prodigal:2.6	CDS	172116	173378	.	-	0	ID=DNHCFCPL_00829;eC_number=1.4.99.5;Name=hcnB;gene=hcnB;inference=ab initio prediction:Prodigal:2.6,similar to AA sequence:UniProtKB:O85227;locus_tag=DNHCFCPL_00829;product=Hydrogen cyanide synthase subunit HcnB
NODE_4_length_180853_cov_87.980208	Prodigal:2.6	CDS	173378	173608	.	-	0	ID=DNHCFCPL_00830;eC_number=1.4.99.5;Name=hcnA;gene=hcnA;inference=ab initio prediction:Prodigal:2.6,similar to AA sequence:UniProtKB:G3XD67;locus_tag=DNHCFCPL_00830;product=Hydrogen cyanide synthase subunit HcnA
NODE_4_length_180853_cov_87.980208	Prodigal:2.6	CDS	173609	174712	.	-	0	ID=DNHCFCPL_00831;eC_number=1.4.99.5;Name=hcnC;gene=hcnC;inference=ab initio prediction:Prodigal:2.6,similar to AA sequence:UniProtKB:G3XD12;locus_tag=DNHCFCPL_00831;product=Hydrogen cyanide synthase subunit HcnC
NODE_4_length_180853_cov_87.980208	Prodigal:2.6	CDS	174709	175641	.	-	0	ID=DNHCFCPL_00832;eC_number=5.1.1.8;inference=ab initio prediction:Prodigal:2.6,similar to AA sequence:UniProtKB:B0VB44;locus_tag=DNHCFCPL_00832;product=4-hydroxyproline 2-epimerase
NODE_4_length_180853_cov_87.980208	Prodigal:2.6	CDS	175810	176493	.	-	0	ID=DNHCFCPL_00833;Name=gntR_1;gene=gntR_1;inference=ab initio prediction:Prodigal:2.6,similar to AA sequence:UniProtKB:Q8GAL4;locus_tag=DNHCFCPL_00833;product=putative D-xylose utilization operon transcriptional repressor
NODE_4_length_180853_cov_87.980208	Prodigal:2.6	CDS	176911	177819	.	+	0	ID=DNHCFCPL_00834;inference=ab initio prediction:Prodigal:2.6;locus_tag=DNHCFCPL_00834;product=hypothetical protein
NODE_4_length_180853_cov_87.980208	Prodigal:2.6	CDS	177877	178812	.	-	0	ID=DNHCFCPL_00835;eC_number=4.3.3.7;Name=dapA_2;gene=dapA_2;inference=ab initio prediction:Prodigal:2.6,similar to AA sequence:UniProtKB:O67216;locus_tag=DNHCFCPL_00835;product=4-hydroxy-tetrahydrodipicolinate synthase
NODE_4_length_180853_cov_87.980208	Prodigal:2.6	CDS	179374	179472	.	-	0	ID=DNHCFCPL_00836;inference=ab initio prediction:Prodigal:2.6;locus_tag=DNHCFCPL_00836;product=hypothetical protein
NODE_4_length_180853_cov_87.980208	Prodigal:2.6	CDS	179673	180107	.	-	0	ID=DNHCFCPL_00837;inference=ab initio prediction:Prodigal:2.6;locus_tag=DNHCFCPL_00837;product=hypothetical protein
NODE_4_length_180853_cov_87.980208	Prodigal:2.6	CDS	180269	180721	.	-	0	ID=DNHCFCPL_00838;Name=soxR;gene=soxR;inference=ab initio prediction:Prodigal:2.6,similar to AA sequence:UniProtKB:P0ACS2;locus_tag=DNHCFCPL_00838;product=Redox-sensitive transcriptional activator SoxR
NODE_5_length_167907_cov_99.574665	Prodigal:2.6	CDS	104	517	.	-	0	ID=DNHCFCPL_00839;Name=lrpC;gene=lrpC;inference=ab initio prediction:Prodigal:2.6,similar to AA sequence:UniProtKB:P96582;locus_tag=DNHCFCPL_00839;product=HTH-type transcriptional regulator LrpC
NODE_5_length_167907_cov_99.574665	Prodigal:2.6	CDS	623	1165	.	+	0	ID=DNHCFCPL_00840;eC_number=3.5.2.19;Name=sttH;gene=sttH;inference=ab initio prediction:Prodigal:2.6,similar to AA sequence:UniProtKB:Q1MW86;locus_tag=DNHCFCPL_00840;product=Streptothricin hydrolase
NODE_5_length_167907_cov_99.574665	Prodigal:2.6	CDS	1212	3161	.	-	0	ID=DNHCFCPL_00841;eC_number=6.2.1.1;Name=acsA_1;gene=acsA_1;inference=ab initio prediction:Prodigal:2.6,similar to AA sequence:UniProtKB:Q89WV5;locus_tag=DNHCFCPL_00841;product=Acetyl-coenzyme A synthetase
NODE_5_length_167907_cov_99.574665	Prodigal:2.6	CDS	3456	4031	.	+	0	ID=DNHCFCPL_00842;Name=yhaI_1;gene=yhaI_1;inference=ab initio prediction:Prodigal:2.6,similar to AA sequence:UniProtKB:P64592;locus_tag=DNHCFCPL_00842;product=Inner membrane protein YhaI
NODE_5_length_167907_cov_99.574665	Prodigal:2.6	CDS	4144	5124	.	+	0	ID=DNHCFCPL_00843;Name=mscS_1;gene=mscS_1;inference=ab initio prediction:Prodigal:2.6,similar to AA sequence:UniProtKB:P0C0S1;locus_tag=DNHCFCPL_00843;product=Small-conductance mechanosensitive channel
NODE_5_length_167907_cov_99.574665	Prodigal:2.6	CDS	5104	5811	.	-	0	ID=DNHCFCPL_00844;eC_number=2.1.1.193;Name=rsmE_1;gene=rsmE_1;inference=ab initio prediction:Prodigal:2.6,similar to AA sequence:UniProtKB:P44627;locus_tag=DNHCFCPL_00844;product=Ribosomal RNA small subunit methyltransferase E
NODE_5_length_167907_cov_99.574665	Prodigal:2.6	CDS	5808	7100	.	-	0	ID=DNHCFCPL_00845;eC_number=2.4.99.12;Name=waaA;gene=waaA;inference=ab initio prediction:Prodigal:2.6,similar to AA sequence:UniProtKB:P0AC75;locus_tag=DNHCFCPL_00845;product=3-deoxy-D-manno-octulosonic acid transferase
NODE_5_length_167907_cov_99.574665	Prodigal:2.6	CDS	7269	8327	.	-	0	ID=DNHCFCPL_00846;eC_number=1.-.-.-;Name=nemA;gene=nemA;inference=ab initio prediction:Prodigal:2.6,similar to AA sequence:UniProtKB:P77258;locus_tag=DNHCFCPL_00846;product=N-ethylmaleimide reductase
NODE_5_length_167907_cov_99.574665	Prodigal:2.6	CDS	8356	8658	.	-	0	ID=DNHCFCPL_00847;Name=sdpR;gene=sdpR;inference=ab initio prediction:Prodigal:2.6,similar to AA sequence:UniProtKB:O32242;locus_tag=DNHCFCPL_00847;product=Transcriptional repressor SdpR
NODE_5_length_167907_cov_99.574665	Prodigal:2.6	CDS	8628	8759	.	-	0	ID=DNHCFCPL_00848;inference=ab initio prediction:Prodigal:2.6;locus_tag=DNHCFCPL_00848;product=hypothetical protein
NODE_5_length_167907_cov_99.574665	Prodigal:2.6	CDS	8858	9790	.	-	0	ID=DNHCFCPL_00849;Name=prfB;gene=prfB;inference=ab initio prediction:Prodigal:2.6,similar to AA sequence:UniProtKB:P07012;locus_tag=DNHCFCPL_00849;product=Peptide chain release factor RF2
NODE_5_length_167907_cov_99.574665	Prodigal:2.6	CDS	10346	11113	.	+	0	ID=DNHCFCPL_00850;inference=ab initio prediction:Prodigal:2.6;locus_tag=DNHCFCPL_00850;product=hypothetical protein
NODE_5_length_167907_cov_99.574665	Prodigal:2.6	CDS	11158	12858	.	-	0	ID=DNHCFCPL_00851;eC_number=3.1.-.-;Name=recJ;gene=recJ;inference=ab initio prediction:Prodigal:2.6,similar to AA sequence:UniProtKB:P21893;locus_tag=DNHCFCPL_00851;product=Single-stranded-DNA-specific exonuclease RecJ
NODE_5_length_167907_cov_99.574665	Prodigal:2.6	CDS	12859	13515	.	-	0	ID=DNHCFCPL_00852;eC_number=1.4.3.5;Name=pdxH;gene=pdxH;inference=ab initio prediction:Prodigal:2.6,similar to AA sequence:UniProtKB:P0AFI7;locus_tag=DNHCFCPL_00852;product=Pyridoxine/pyridoxamine 5'-phosphate oxidase
NODE_5_length_167907_cov_99.574665	Prodigal:2.6	CDS	13526	14863	.	-	0	ID=DNHCFCPL_00853;eC_number=5.4.2.10;Name=glmM_1;gene=glmM_1;inference=ab initio prediction:Prodigal:2.6,similar to AA sequence:UniProtKB:P31120;locus_tag=DNHCFCPL_00853;product=Phosphoglucosamine mutase
NODE_5_length_167907_cov_99.574665	Prodigal:2.6	CDS	15013	16479	.	-	0	ID=DNHCFCPL_00854;eC_number=1.1.1.205;Name=guaB_1;gene=guaB_1;inference=ab initio prediction:Prodigal:2.6,similar to AA sequence:UniProtKB:P0ADG7;locus_tag=DNHCFCPL_00854;product=Inosine-5'-monophosphate dehydrogenase
NODE_5_length_167907_cov_99.574665	Prodigal:2.6	CDS	16615	16980	.	-	0	ID=DNHCFCPL_00855;inference=ab initio prediction:Prodigal:2.6;locus_tag=DNHCFCPL_00855;product=hypothetical protein
NODE_5_length_167907_cov_99.574665	Prodigal:2.6	CDS	17072	17869	.	-	0	ID=DNHCFCPL_00856;inference=ab initio prediction:Prodigal:2.6;locus_tag=DNHCFCPL_00856;product=hypothetical protein
NODE_5_length_167907_cov_99.574665	Prodigal:2.6	CDS	18097	20253	.	+	0	ID=DNHCFCPL_00857;Name=fhuA_1;gene=fhuA_1;inference=ab initio prediction:Prodigal:2.6,similar to AA sequence:UniProtKB:P06971;locus_tag=DNHCFCPL_00857;product=Ferrichrome-iron receptor
NODE_5_length_167907_cov_99.574665	Prodigal:2.6	CDS	20313	20888	.	-	0	ID=DNHCFCPL_00858;inference=ab initio prediction:Prodigal:2.6;locus_tag=DNHCFCPL_00858;product=hypothetical protein
NODE_5_length_167907_cov_99.574665	Prodigal:2.6	CDS	21137	21409	.	-	0	ID=DNHCFCPL_00859;inference=ab initio prediction:Prodigal:2.6;locus_tag=DNHCFCPL_00859;product=hypothetical protein
NODE_5_length_167907_cov_99.574665	Prodigal:2.6	CDS	21558	23537	.	-	0	ID=DNHCFCPL_00860;eC_number=2.3.1.12;inference=ab initio prediction:Prodigal:2.6,similar to AA sequence:UniProtKB:P10802;locus_tag=DNHCFCPL_00860;product=Dihydrolipoyllysine-residue acetyltransferase component of pyruvate dehydrogenase complex
NODE_5_length_167907_cov_99.574665	Prodigal:2.6	CDS	23540	26257	.	-	0	ID=DNHCFCPL_00861;eC_number=1.2.4.1;Name=aceE;gene=aceE;inference=ab initio prediction:Prodigal:2.6,similar to AA sequence:UniProtKB:P0AFG9;locus_tag=DNHCFCPL_00861;product=Pyruvate dehydrogenase E1 component
NODE_5_length_167907_cov_99.574665	Prodigal:2.6	CDS	26508	27200	.	-	0	ID=DNHCFCPL_00862;eC_number=3.4.24.-;Name=mepM_1;gene=mepM_1;inference=ab initio prediction:Prodigal:2.6,similar to AA sequence:UniProtKB:P0AFS9;locus_tag=DNHCFCPL_00862;product=Murein DD-endopeptidase MepM
NODE_5_length_167907_cov_99.574665	Prodigal:2.6	CDS	27308	27748	.	+	0	ID=DNHCFCPL_00863;inference=ab initio prediction:Prodigal:2.6;locus_tag=DNHCFCPL_00863;product=hypothetical protein
NODE_5_length_167907_cov_99.574665	Prodigal:2.6	CDS	27846	28748	.	-	0	ID=DNHCFCPL_00864;eC_number=3.5.1.108;Name=lpxC;gene=lpxC;inference=ab initio prediction:Prodigal:2.6,similar to AA sequence:UniProtKB:P47205;locus_tag=DNHCFCPL_00864;product=UDP-3-O-acyl-N-acetylglucosamine deacetylase
NODE_5_length_167907_cov_99.574665	Prodigal:2.6	CDS	28859	30034	.	-	0	ID=DNHCFCPL_00865;Name=ftsZ;gene=ftsZ;inference=ab initio prediction:Prodigal:2.6,similar to AA sequence:UniProtKB:P77817;locus_tag=DNHCFCPL_00865;product=Cell division protein FtsZ
NODE_5_length_167907_cov_99.574665	Prodigal:2.6	CDS	30199	31461	.	-	0	ID=DNHCFCPL_00866;Name=ftsA_1;gene=ftsA_1;inference=ab initio prediction:Prodigal:2.6,similar to AA sequence:UniProtKB:P0ABH0;locus_tag=DNHCFCPL_00866;product=Cell division protein FtsA
NODE_5_length_167907_cov_99.574665	Prodigal:2.6	CDS	31522	32376	.	-	0	ID=DNHCFCPL_00867;Name=ftsQ;gene=ftsQ;inference=ab initio prediction:Prodigal:2.6,similar to AA sequence:UniProtKB:P06136;locus_tag=DNHCFCPL_00867;product=Cell division protein FtsQ
NODE_5_length_167907_cov_99.574665	Prodigal:2.6	CDS	32379	33305	.	-	0	ID=DNHCFCPL_00868;eC_number=6.3.2.4;Name=ddl;gene=ddl;inference=ab initio prediction:Prodigal:2.6,similar to AA sequence:UniProtKB:B2I1J3;locus_tag=DNHCFCPL_00868;product=D-alanine--D-alanine ligase
NODE_5_length_167907_cov_99.574665	Prodigal:2.6	CDS	33343	34791	.	-	0	ID=DNHCFCPL_00869;eC_number=6.3.2.8;Name=murC;gene=murC;inference=ab initio prediction:Prodigal:2.6,similar to AA sequence:UniProtKB:P45066;locus_tag=DNHCFCPL_00869;product=UDP-N-acetylmuramate--L-alanine ligase
NODE_5_length_167907_cov_99.574665	Prodigal:2.6	CDS	34803	35900	.	-	0	ID=DNHCFCPL_00870;eC_number=2.4.1.227;Name=murG;gene=murG;inference=ab initio prediction:Prodigal:2.6,similar to AA sequence:UniProtKB:Q9HW01;locus_tag=DNHCFCPL_00870;product=UDP-N-acetylglucosamine--N-acetylmuramyl-(pentapeptide) pyrophosphoryl-undecaprenol N-acetylglucosamine transferase
NODE_5_length_167907_cov_99.574665	Prodigal:2.6	CDS	36138	37082	.	-	0	ID=DNHCFCPL_00871;eC_number=6.3.2.3;Name=gshB;gene=gshB;inference=ab initio prediction:Prodigal:2.6,similar to AA sequence:UniProtKB:P04425;locus_tag=DNHCFCPL_00871;product=Glutathione synthetase
NODE_5_length_167907_cov_99.574665	Prodigal:2.6	CDS	37243	37455	.	+	0	ID=DNHCFCPL_00872;inference=ab initio prediction:Prodigal:2.6;locus_tag=DNHCFCPL_00872;product=hypothetical protein
NODE_5_length_167907_cov_99.574665	Prodigal:2.6	CDS	37685	39874	.	+	0	ID=DNHCFCPL_00873;Name=fhuA_2;gene=fhuA_2;inference=ab initio prediction:Prodigal:2.6,similar to AA sequence:UniProtKB:P06971;locus_tag=DNHCFCPL_00873;product=Ferrichrome-iron receptor
NODE_5_length_167907_cov_99.574665	Prodigal:2.6	CDS	39924	40574	.	-	0	ID=DNHCFCPL_00874;eC_number=2.4.2.10;Name=pyrE_1;gene=pyrE_1;inference=ab initio prediction:Prodigal:2.6,similar to AA sequence:UniProtKB:P0A7E3;locus_tag=DNHCFCPL_00874;product=Orotate phosphoribosyltransferase
NODE_5_length_167907_cov_99.574665	Prodigal:2.6	CDS	40613	41437	.	+	0	ID=DNHCFCPL_00875;eC_number=3.1.11.2;Name=exoA;gene=exoA;inference=ab initio prediction:Prodigal:2.6,similar to AA sequence:UniProtKB:P37454;locus_tag=DNHCFCPL_00875;product=Exodeoxyribonuclease
NODE_5_length_167907_cov_99.574665	Prodigal:2.6	CDS	41893	42243	.	+	0	ID=DNHCFCPL_00876;Name=spxA;gene=spxA;inference=ab initio prediction:Prodigal:2.6,protein motif:HAMAP:MF_01132;locus_tag=DNHCFCPL_00876;product=Regulatory protein Spx
NODE_5_length_167907_cov_99.574665	Prodigal:2.6	CDS	42281	42718	.	-	0	ID=DNHCFCPL_00877;inference=ab initio prediction:Prodigal:2.6;locus_tag=DNHCFCPL_00877;product=hypothetical protein
NODE_5_length_167907_cov_99.574665	Prodigal:2.6	CDS	42868	43779	.	+	0	ID=DNHCFCPL_00878;eC_number=3.1.1.-;Name=lipR;gene=lipR;inference=ab initio prediction:Prodigal:2.6,similar to AA sequence:UniProtKB:P9WK85;locus_tag=DNHCFCPL_00878;product=Putative acetyl-hydrolase LipR
NODE_5_length_167907_cov_99.574665	Prodigal:2.6	CDS	43955	45148	.	+	0	ID=DNHCFCPL_00879;eC_number=2.7.7.65;Name=ycdT;gene=ycdT;inference=ab initio prediction:Prodigal:2.6,similar to AA sequence:UniProtKB:P75908;locus_tag=DNHCFCPL_00879;product=putative diguanylate cyclase YcdT
NODE_5_length_167907_cov_99.574665	Prodigal:2.6	CDS	45140	46954	.	-	0	ID=DNHCFCPL_00880;eC_number=1.8.1.8;Name=dsbD;gene=dsbD;inference=ab initio prediction:Prodigal:2.6,similar to AA sequence:UniProtKB:P36655;locus_tag=DNHCFCPL_00880;product=Thiol:disulfide interchange protein DsbD
NODE_5_length_167907_cov_99.574665	Prodigal:2.6	CDS	46983	47750	.	-	0	ID=DNHCFCPL_00881;inference=ab initio prediction:Prodigal:2.6;locus_tag=DNHCFCPL_00881;product=hypothetical protein
NODE_5_length_167907_cov_99.574665	Prodigal:2.6	CDS	47763	48308	.	-	0	ID=DNHCFCPL_00882;inference=ab initio prediction:Prodigal:2.6;locus_tag=DNHCFCPL_00882;product=hypothetical protein
NODE_5_length_167907_cov_99.574665	Prodigal:2.6	CDS	48467	48817	.	-	0	ID=DNHCFCPL_00883;inference=ab initio prediction:Prodigal:2.6;locus_tag=DNHCFCPL_00883;product=hypothetical protein
NODE_5_length_167907_cov_99.574665	Prodigal:2.6	CDS	49070	50035	.	+	0	ID=DNHCFCPL_00884;inference=ab initio prediction:Prodigal:2.6;locus_tag=DNHCFCPL_00884;product=hypothetical protein
NODE_5_length_167907_cov_99.574665	Prodigal:2.6	CDS	50135	50638	.	+	0	ID=DNHCFCPL_00885;Name=uao;gene=uao;inference=ab initio prediction:Prodigal:2.6,similar to AA sequence:UniProtKB:Q45697;locus_tag=DNHCFCPL_00885;product=Uric acid degradation bifunctional protein
NODE_5_length_167907_cov_99.574665	Prodigal:2.6	CDS	50635	50958	.	+	0	ID=DNHCFCPL_00886;eC_number=3.5.2.17;Name=hiuH;gene=hiuH;inference=ab initio prediction:Prodigal:2.6,similar to AA sequence:UniProtKB:Q4VYA5;locus_tag=DNHCFCPL_00886;product=5-hydroxyisourate hydrolase
NODE_5_length_167907_cov_99.574665	Prodigal:2.6	CDS	50983	52350	.	+	0	ID=DNHCFCPL_00887;Name=pucK;gene=pucK;inference=ab initio prediction:Prodigal:2.6,similar to AA sequence:UniProtKB:O32140;locus_tag=DNHCFCPL_00887;product=Uric acid permease PucK
NODE_5_length_167907_cov_99.574665	Prodigal:2.6	CDS	52473	53198	.	+	0	ID=DNHCFCPL_00888;inference=ab initio prediction:Prodigal:2.6;locus_tag=DNHCFCPL_00888;product=hypothetical protein
NODE_5_length_167907_cov_99.574665	Prodigal:2.6	CDS	53252	54409	.	-	0	ID=DNHCFCPL_00889;eC_number=1.14.13.113;Name=hpxO_1;gene=hpxO_1;inference=ab initio prediction:Prodigal:2.6,similar to AA sequence:UniProtKB:Q6F6Y2;locus_tag=DNHCFCPL_00889;product=FAD-dependent urate hydroxylase
NODE_5_length_167907_cov_99.574665	Prodigal:2.6	CDS	54609	55619	.	+	0	ID=DNHCFCPL_00890;eC_number=3.5.3.4;Name=alc;gene=alc;inference=ab initio prediction:Prodigal:2.6,protein motif:HAMAP:MF_00813;locus_tag=DNHCFCPL_00890;product=allantoicase
NODE_5_length_167907_cov_99.574665	Prodigal:2.6	CDS	55616	56119	.	+	0	ID=DNHCFCPL_00891;eC_number=4.3.2.3;Name=allA;gene=allA;inference=ab initio prediction:Prodigal:2.6,similar to AA sequence:UniProtKB:P59285;locus_tag=DNHCFCPL_00891;product=Ureidoglycolate lyase
NODE_5_length_167907_cov_99.574665	Prodigal:2.6	CDS	56223	57017	.	-	0	ID=DNHCFCPL_00892;eC_number=1.1.1.100;Name=fabG_4;gene=fabG_4;inference=ab initio prediction:Prodigal:2.6,similar to AA sequence:UniProtKB:O67610;locus_tag=DNHCFCPL_00892;product=3-oxoacyl-[acyl-carrier-protein] reductase FabG
NODE_5_length_167907_cov_99.574665	Prodigal:2.6	CDS	57476	59359	.	-	0	ID=DNHCFCPL_00893;eC_number=5.99.1.3;Name=parE;gene=parE;inference=ab initio prediction:Prodigal:2.6,similar to AA sequence:UniProtKB:P20083;locus_tag=DNHCFCPL_00893;product=DNA topoisomerase 4 subunit B
NODE_5_length_167907_cov_99.574665	Prodigal:2.6	CDS	59374	59955	.	-	0	ID=DNHCFCPL_00894;inference=ab initio prediction:Prodigal:2.6;locus_tag=DNHCFCPL_00894;product=hypothetical protein
NODE_5_length_167907_cov_99.574665	Prodigal:2.6	CDS	60168	61511	.	+	0	ID=DNHCFCPL_00895;inference=ab initio prediction:Prodigal:2.6;locus_tag=DNHCFCPL_00895;product=hypothetical protein
NODE_5_length_167907_cov_99.574665	Prodigal:2.6	CDS	61544	62242	.	-	0	ID=DNHCFCPL_00896;inference=ab initio prediction:Prodigal:2.6;locus_tag=DNHCFCPL_00896;product=hypothetical protein
NODE_5_length_167907_cov_99.574665	Prodigal:2.6	CDS	62256	64280	.	-	0	ID=DNHCFCPL_00897;inference=ab initio prediction:Prodigal:2.6;locus_tag=DNHCFCPL_00897;product=hypothetical protein
NODE_5_length_167907_cov_99.574665	Prodigal:2.6	CDS	64290	67616	.	-	0	ID=DNHCFCPL_00898;eC_number=6.3.2.-;Name=vgrG1_1;gene=vgrG1_1;inference=ab initio prediction:Prodigal:2.6,similar to AA sequence:UniProtKB:A0A0H3AIG7;locus_tag=DNHCFCPL_00898;product=Actin cross-linking toxin VgrG1
NODE_5_length_167907_cov_99.574665	Prodigal:2.6	CDS	67782	68297	.	-	0	ID=DNHCFCPL_00899;Name=dsbB;gene=dsbB;inference=ab initio prediction:Prodigal:2.6,similar to AA sequence:UniProtKB:P0A6M2;locus_tag=DNHCFCPL_00899;product=Disulfide bond formation protein B
NODE_5_length_167907_cov_99.574665	Prodigal:2.6	CDS	68312	69889	.	-	0	ID=DNHCFCPL_00900;eC_number=6.3.2.2;Name=gshA;gene=gshA;inference=ab initio prediction:Prodigal:2.6,similar to AA sequence:UniProtKB:P0A6W9;locus_tag=DNHCFCPL_00900;product=Glutamate--cysteine ligase
NODE_5_length_167907_cov_99.574665	Prodigal:2.6	CDS	70058	70597	.	+	0	ID=DNHCFCPL_00901;inference=ab initio prediction:Prodigal:2.6;locus_tag=DNHCFCPL_00901;product=hypothetical protein
NODE_5_length_167907_cov_99.574665	Prodigal:2.6	CDS	70657	71220	.	+	0	ID=DNHCFCPL_00902;inference=ab initio prediction:Prodigal:2.6;locus_tag=DNHCFCPL_00902;product=hypothetical protein
NODE_5_length_167907_cov_99.574665	Prodigal:2.6	CDS	71234	72544	.	+	0	ID=DNHCFCPL_00903;inference=ab initio prediction:Prodigal:2.6;locus_tag=DNHCFCPL_00903;product=hypothetical protein
NODE_5_length_167907_cov_99.574665	Prodigal:2.6	CDS	72572	73726	.	+	0	ID=DNHCFCPL_00904;eC_number=2.6.1.88;Name=ybdL;gene=ybdL;inference=ab initio prediction:Prodigal:2.6,similar to AA sequence:UniProtKB:P77806;locus_tag=DNHCFCPL_00904;product=Methionine aminotransferase
NODE_5_length_167907_cov_99.574665	Prodigal:2.6	CDS	73833	75200	.	+	0	ID=DNHCFCPL_00905;Name=mepA;gene=mepA;inference=ab initio prediction:Prodigal:2.6,similar to AA sequence:UniProtKB:Q7A7N0;locus_tag=DNHCFCPL_00905;product=Multidrug export protein MepA
NODE_5_length_167907_cov_99.574665	Prodigal:2.6	CDS	75257	76090	.	-	0	ID=DNHCFCPL_00906;eC_number=1.-.-.-;Name=sadH;gene=sadH;inference=ab initio prediction:Prodigal:2.6,similar to AA sequence:UniProtKB:P9WGP9;locus_tag=DNHCFCPL_00906;product=Putative oxidoreductase SadH
NODE_5_length_167907_cov_99.574665	Prodigal:2.6	CDS	76287	76958	.	+	0	ID=DNHCFCPL_00907;Name=betI_2;gene=betI_2;inference=ab initio prediction:Prodigal:2.6,protein motif:HAMAP:MF_00768;locus_tag=DNHCFCPL_00907;product=HTH-type transcriptional regulator BetI
NODE_5_length_167907_cov_99.574665	Prodigal:2.6	CDS	77214	77924	.	+	0	ID=DNHCFCPL_00908;Name=phoB;gene=phoB;inference=ab initio prediction:Prodigal:2.6,similar to AA sequence:UniProtKB:P0AFJ5;locus_tag=DNHCFCPL_00908;product=Phosphate regulon transcriptional regulatory protein PhoB
NODE_5_length_167907_cov_99.574665	Prodigal:2.6	CDS	77934	79292	.	+	0	ID=DNHCFCPL_00909;eC_number=2.7.13.3;Name=phoR;gene=phoR;inference=ab initio prediction:Prodigal:2.6,similar to AA sequence:UniProtKB:P08400;locus_tag=DNHCFCPL_00909;product=Phosphate regulon sensor protein PhoR
NODE_5_length_167907_cov_99.574665	Prodigal:2.6	CDS	79362	80558	.	-	0	ID=DNHCFCPL_00910;inference=ab initio prediction:Prodigal:2.6;locus_tag=DNHCFCPL_00910;product=hypothetical protein
NODE_5_length_167907_cov_99.574665	Prodigal:2.6	CDS	80796	81554	.	+	0	ID=DNHCFCPL_00911;inference=ab initio prediction:Prodigal:2.6;locus_tag=DNHCFCPL_00911;product=hypothetical protein
NODE_5_length_167907_cov_99.574665	Prodigal:2.6	CDS	81625	82044	.	-	0	ID=DNHCFCPL_00912;inference=ab initio prediction:Prodigal:2.6;locus_tag=DNHCFCPL_00912;product=hypothetical protein
NODE_5_length_167907_cov_99.574665	Prodigal:2.6	CDS	82175	83395	.	-	0	ID=DNHCFCPL_00913;eC_number=3.5.1.49;Name=fmdA;gene=fmdA;inference=ab initio prediction:Prodigal:2.6,similar to AA sequence:UniProtKB:Q50228;locus_tag=DNHCFCPL_00913;product=Formamidase
NODE_5_length_167907_cov_99.574665	Prodigal:2.6	CDS	83824	84675	.	-	0	ID=DNHCFCPL_00914;eC_number=4.1.1.65;Name=psd;gene=psd;inference=ab initio prediction:Prodigal:2.6,similar to AA sequence:UniProtKB:P0A8K1;locus_tag=DNHCFCPL_00914;product=Phosphatidylserine decarboxylase proenzyme
NODE_5_length_167907_cov_99.574665	Prodigal:2.6	CDS	84672	85526	.	-	0	ID=DNHCFCPL_00915;eC_number=2.8.1.1;Name=rhdA;gene=rhdA;inference=ab initio prediction:Prodigal:2.6,similar to AA sequence:UniProtKB:P52197;locus_tag=DNHCFCPL_00915;product=Thiosulfate sulfurtransferase
NODE_5_length_167907_cov_99.574665	Prodigal:2.6	CDS	85671	86885	.	-	0	ID=DNHCFCPL_00916;eC_number=6.3.4.21;Name=pncB2;gene=pncB2;inference=ab initio prediction:Prodigal:2.6,similar to AA sequence:UniProtKB:Q9HW26;locus_tag=DNHCFCPL_00916;product=Nicotinate phosphoribosyltransferase 2
NODE_5_length_167907_cov_99.574665	Prodigal:2.6	CDS	87054	87497	.	+	0	ID=DNHCFCPL_00917;eC_number=3.1.1.96;Name=dtd;gene=dtd;inference=ab initio prediction:Prodigal:2.6,similar to AA sequence:UniProtKB:P0A6M4;locus_tag=DNHCFCPL_00917;product=D-aminoacyl-tRNA deacylase
NODE_5_length_167907_cov_99.574665	Prodigal:2.6	CDS	87537	88022	.	-	0	ID=DNHCFCPL_00918;inference=ab initio prediction:Prodigal:2.6;locus_tag=DNHCFCPL_00918;product=hypothetical protein
NODE_5_length_167907_cov_99.574665	Prodigal:2.6	CDS	88270	88605	.	-	0	ID=DNHCFCPL_00919;inference=ab initio prediction:Prodigal:2.6;locus_tag=DNHCFCPL_00919;product=hypothetical protein
NODE_5_length_167907_cov_99.574665	Prodigal:2.6	CDS	89015	90238	.	-	0	ID=DNHCFCPL_00920;eC_number=3.1.3.3;Name=serB2;gene=serB2;inference=ab initio prediction:Prodigal:2.6,similar to AA sequence:UniProtKB:O53289;locus_tag=DNHCFCPL_00920;product=Phosphoserine phosphatase SerB2
NODE_5_length_167907_cov_99.574665	Prodigal:2.6	CDS	90316	91605	.	+	0	ID=DNHCFCPL_00921;inference=ab initio prediction:Prodigal:2.6;locus_tag=DNHCFCPL_00921;product=hypothetical protein
NODE_5_length_167907_cov_99.574665	Prodigal:2.6	CDS	91845	92966	.	+	0	ID=DNHCFCPL_00922;Name=ribBA;gene=ribBA;inference=ab initio prediction:Prodigal:2.6,similar to AA sequence:UniProtKB:A5U2B7;locus_tag=DNHCFCPL_00922;product=Riboflavin biosynthesis protein RibBA
NODE_5_length_167907_cov_99.574665	Prodigal:2.6	CDS	92978	93448	.	+	0	ID=DNHCFCPL_00923;eC_number=2.5.1.78;Name=ribH;gene=ribH;inference=ab initio prediction:Prodigal:2.6,similar to AA sequence:UniProtKB:Q02SM0;locus_tag=DNHCFCPL_00923;product=6%2C7-dimethyl-8-ribityllumazine synthase
NODE_5_length_167907_cov_99.574665	Prodigal:2.6	CDS	93452	93901	.	+	0	ID=DNHCFCPL_00924;Name=nusB;gene=nusB;inference=ab initio prediction:Prodigal:2.6,similar to AA sequence:UniProtKB:P0A780;locus_tag=DNHCFCPL_00924;product=N utilization substance protein B
NODE_5_length_167907_cov_99.574665	Prodigal:2.6	CDS	93917	94834	.	+	0	ID=DNHCFCPL_00925;eC_number=2.7.4.16;Name=thiL;gene=thiL;inference=ab initio prediction:Prodigal:2.6,similar to AA sequence:UniProtKB:P0AGG0;locus_tag=DNHCFCPL_00925;product=Thiamine-monophosphate kinase
NODE_5_length_167907_cov_99.574665	Prodigal:2.6	CDS	94812	95327	.	+	0	ID=DNHCFCPL_00926;eC_number=3.1.3.27;Name=pgpA;gene=pgpA;inference=ab initio prediction:Prodigal:2.6,similar to AA sequence:UniProtKB:P18200;locus_tag=DNHCFCPL_00926;product=Phosphatidylglycerophosphatase A
NODE_5_length_167907_cov_99.574665	Prodigal:2.6	CDS	95344	96708	.	+	0	ID=DNHCFCPL_00927;Name=glmU;gene=glmU;inference=ab initio prediction:Prodigal:2.6,similar to AA sequence:UniProtKB:Q8Z9S7;locus_tag=DNHCFCPL_00927;product=Bifunctional protein GlmU
NODE_5_length_167907_cov_99.574665	Prodigal:2.6	CDS	96721	98559	.	+	0	ID=DNHCFCPL_00928;eC_number=2.6.1.16;Name=glmS;gene=glmS;inference=ab initio prediction:Prodigal:2.6,similar to AA sequence:UniProtKB:P17169;locus_tag=DNHCFCPL_00928;product=Glutamine--fructose-6-phosphate aminotransferase [isomerizing]
NODE_5_length_167907_cov_99.574665	Prodigal:2.6	CDS	98645	99445	.	-	0	ID=DNHCFCPL_00929;eC_number=5.1.1.3;Name=racE;gene=racE;inference=ab initio prediction:Prodigal:2.6,similar to AA sequence:UniProtKB:P94556;locus_tag=DNHCFCPL_00929;product=Glutamate racemase 1
NODE_5_length_167907_cov_99.574665	Prodigal:2.6	CDS	99469	100107	.	-	0	ID=DNHCFCPL_00930;eC_number=3.1.3.5;inference=ab initio prediction:Prodigal:2.6,similar to AA sequence:UniProtKB:Q9I767;locus_tag=DNHCFCPL_00930;product=5'-nucleotidase
NODE_5_length_167907_cov_99.574665	Prodigal:2.6	CDS	100207	102033	.	-	0	ID=DNHCFCPL_00931;inference=ab initio prediction:Prodigal:2.6;locus_tag=DNHCFCPL_00931;product=hypothetical protein
NODE_5_length_167907_cov_99.574665	Prodigal:2.6	CDS	102287	103240	.	-	0	ID=DNHCFCPL_00932;eC_number=3.5.3.8;Name=hutG;gene=hutG;inference=ab initio prediction:Prodigal:2.6,similar to AA sequence:UniProtKB:Q9KSQ2;locus_tag=DNHCFCPL_00932;product=Formimidoylglutamase
NODE_5_length_167907_cov_99.574665	Prodigal:2.6	CDS	103218	104423	.	-	0	ID=DNHCFCPL_00933;eC_number=3.5.2.7;Name=hutI;gene=hutI;inference=ab initio prediction:Prodigal:2.6,similar to AA sequence:UniProtKB:Q8U8Z6;locus_tag=DNHCFCPL_00933;product=Imidazolonepropionase
NODE_5_length_167907_cov_99.574665	Prodigal:2.6	CDS	104475	105887	.	-	0	ID=DNHCFCPL_00934;Name=proY;gene=proY;inference=ab initio prediction:Prodigal:2.6,similar to AA sequence:UniProtKB:P0AAE2;locus_tag=DNHCFCPL_00934;product=Proline-specific permease ProY
NODE_5_length_167907_cov_99.574665	Prodigal:2.6	CDS	105952	107490	.	-	0	ID=DNHCFCPL_00935;eC_number=4.3.1.3;Name=hutH_1;gene=hutH_1;inference=ab initio prediction:Prodigal:2.6,similar to AA sequence:UniProtKB:P21310;locus_tag=DNHCFCPL_00935;product=Histidine ammonia-lyase
NODE_5_length_167907_cov_99.574665	Prodigal:2.6	CDS	107578	109254	.	-	0	ID=DNHCFCPL_00936;eC_number=4.2.1.49;Name=hutU;gene=hutU;inference=ab initio prediction:Prodigal:2.6,similar to AA sequence:UniProtKB:Q9HU83;locus_tag=DNHCFCPL_00936;product=Urocanate hydratase
NODE_5_length_167907_cov_99.574665	Prodigal:2.6	CDS	109505	110080	.	-	0	ID=DNHCFCPL_00937;Name=ves;gene=ves;inference=ab initio prediction:Prodigal:2.6,protein motif:HAMAP:MF_01591;locus_tag=DNHCFCPL_00937;product=Protein Ves
NODE_5_length_167907_cov_99.574665	Prodigal:2.6	CDS	110077	110829	.	-	0	ID=DNHCFCPL_00938;Name=yvoA_2;gene=yvoA_2;inference=ab initio prediction:Prodigal:2.6,similar to AA sequence:UniProtKB:O34817;locus_tag=DNHCFCPL_00938;product=HTH-type transcriptional repressor YvoA
NODE_5_length_167907_cov_99.574665	Prodigal:2.6	CDS	111182	112294	.	+	0	ID=DNHCFCPL_00939;eC_number=2.3.1.-;Name=oatA;gene=oatA;inference=ab initio prediction:Prodigal:2.6,similar to AA sequence:UniProtKB:Q7A3D6;locus_tag=DNHCFCPL_00939;product=O-acetyltransferase OatA
NODE_5_length_167907_cov_99.574665	Prodigal:2.6	CDS	112328	113593	.	-	0	ID=DNHCFCPL_00940;Name=yciC;gene=yciC;inference=ab initio prediction:Prodigal:2.6,similar to AA sequence:UniProtKB:P94400;locus_tag=DNHCFCPL_00940;product=Putative metal chaperone YciC
NODE_5_length_167907_cov_99.574665	Prodigal:2.6	CDS	113736	114419	.	-	0	ID=DNHCFCPL_00941;inference=ab initio prediction:Prodigal:2.6;locus_tag=DNHCFCPL_00941;product=hypothetical protein
NODE_5_length_167907_cov_99.574665	Prodigal:2.6	CDS	114579	115967	.	-	0	ID=DNHCFCPL_00942;Name=aroP_2;gene=aroP_2;inference=ab initio prediction:Prodigal:2.6,similar to AA sequence:UniProtKB:P15993;locus_tag=DNHCFCPL_00942;product=Aromatic amino acid transport protein AroP
NODE_5_length_167907_cov_99.574665	Prodigal:2.6	CDS	116326	117633	.	+	0	ID=DNHCFCPL_00943;inference=ab initio prediction:Prodigal:2.6;locus_tag=DNHCFCPL_00943;product=hypothetical protein
NODE_5_length_167907_cov_99.574665	Prodigal:2.6	CDS	117620	118252	.	+	0	ID=DNHCFCPL_00944;eC_number=5.2.1.4;Name=nagL;gene=nagL;inference=ab initio prediction:Prodigal:2.6,similar to AA sequence:UniProtKB:O86043;locus_tag=DNHCFCPL_00944;product=Maleylpyruvate isomerase
NODE_5_length_167907_cov_99.574665	Prodigal:2.6	CDS	118270	118818	.	+	0	ID=DNHCFCPL_00945;eC_number=2.5.1.-;Name=fosB;gene=fosB;inference=ab initio prediction:Prodigal:2.6,protein motif:HAMAP:MF_01512;locus_tag=DNHCFCPL_00945;product=Metallothiol transferase FosB
NODE_5_length_167907_cov_99.574665	Prodigal:2.6	CDS	119118	119897	.	+	0	ID=DNHCFCPL_00946;Name=iclR;gene=iclR;inference=ab initio prediction:Prodigal:2.6,similar to AA sequence:UniProtKB:P16528;locus_tag=DNHCFCPL_00946;product=Transcriptional repressor IclR
NODE_5_length_167907_cov_99.574665	Prodigal:2.6	CDS	119962	121017	.	-	0	ID=DNHCFCPL_00947;eC_number=1.13.11.27;Name=hpd;gene=hpd;inference=ab initio prediction:Prodigal:2.6,similar to AA sequence:UniProtKB:P80064;locus_tag=DNHCFCPL_00947;product=4-hydroxyphenylpyruvate dioxygenase
NODE_5_length_167907_cov_99.574665	Prodigal:2.6	CDS	121540	122010	.	+	0	ID=DNHCFCPL_00948;inference=ab initio prediction:Prodigal:2.6;locus_tag=DNHCFCPL_00948;product=hypothetical protein
NODE_5_length_167907_cov_99.574665	Prodigal:2.6	CDS	122031	123374	.	-	0	ID=DNHCFCPL_00949;Name=norM_1;gene=norM_1;inference=ab initio prediction:Prodigal:2.6,similar to AA sequence:UniProtKB:O82855;locus_tag=DNHCFCPL_00949;product=Multidrug resistance protein NorM
NODE_5_length_167907_cov_99.574665	Prodigal:2.6	CDS	123556	124491	.	-	0	ID=DNHCFCPL_00950;Name=panS;gene=panS;inference=ab initio prediction:Prodigal:2.6,similar to AA sequence:UniProtKB:Q8ZKL0;locus_tag=DNHCFCPL_00950;product=Pantothenate precursors transporter PanS
NODE_5_length_167907_cov_99.574665	Prodigal:2.6	CDS	124546	125190	.	-	0	ID=DNHCFCPL_00951;eC_number=3.5.1.19;Name=pncA;gene=pncA;inference=ab initio prediction:Prodigal:2.6,similar to AA sequence:UniProtKB:P21369;locus_tag=DNHCFCPL_00951;product=Nicotinamidase
NODE_5_length_167907_cov_99.574665	Prodigal:2.6	CDS	125520	126413	.	+	0	ID=DNHCFCPL_00952;eC_number=4.3.3.7;Name=dapA_3;gene=dapA_3;inference=ab initio prediction:Prodigal:2.6,similar to AA sequence:UniProtKB:Q9I4W3;locus_tag=DNHCFCPL_00952;product=4-hydroxy-tetrahydrodipicolinate synthase
NODE_5_length_167907_cov_99.574665	Prodigal:2.6	CDS	126426	127031	.	+	0	ID=DNHCFCPL_00953;inference=ab initio prediction:Prodigal:2.6;locus_tag=DNHCFCPL_00953;product=hypothetical protein
NODE_5_length_167907_cov_99.574665	Prodigal:2.6	CDS	127068	127787	.	+	0	ID=DNHCFCPL_00954;eC_number=6.3.2.6;Name=purC;gene=purC;inference=ab initio prediction:Prodigal:2.6,similar to AA sequence:UniProtKB:P0A7D7;locus_tag=DNHCFCPL_00954;product=Phosphoribosylaminoimidazole-succinocarboxamide synthase
NODE_5_length_167907_cov_99.574665	Prodigal:2.6	CDS	127980	128183	.	+	0	ID=DNHCFCPL_00955;inference=ab initio prediction:Prodigal:2.6;locus_tag=DNHCFCPL_00955;product=hypothetical protein
NODE_5_length_167907_cov_99.574665	Prodigal:2.6	CDS	128469	129308	.	+	0	ID=DNHCFCPL_00956;Name=yfdC;gene=yfdC;inference=ab initio prediction:Prodigal:2.6,similar to AA sequence:UniProtKB:P37327;locus_tag=DNHCFCPL_00956;product=Inner membrane protein YfdC
NODE_5_length_167907_cov_99.574665	Prodigal:2.6	CDS	129324	130589	.	-	0	ID=DNHCFCPL_00957;Name=rarA;gene=rarA;inference=ab initio prediction:Prodigal:2.6,similar to AA sequence:UniProtKB:P0AAZ4;locus_tag=DNHCFCPL_00957;product=Replication-associated recombination protein A
NODE_5_length_167907_cov_99.574665	Prodigal:2.6	CDS	130695	131867	.	-	0	ID=DNHCFCPL_00958;eC_number=1.1.5.-;Name=yliI;gene=yliI;inference=ab initio prediction:Prodigal:2.6,similar to AA sequence:UniProtKB:P75804;locus_tag=DNHCFCPL_00958;product=Aldose sugar dehydrogenase YliI
NODE_5_length_167907_cov_99.574665	Prodigal:2.6	CDS	131977	132435	.	-	0	ID=DNHCFCPL_00959;inference=ab initio prediction:Prodigal:2.6;locus_tag=DNHCFCPL_00959;product=hypothetical protein
NODE_5_length_167907_cov_99.574665	Prodigal:2.6	CDS	132630	132788	.	+	0	ID=DNHCFCPL_00960;inference=ab initio prediction:Prodigal:2.6;locus_tag=DNHCFCPL_00960;product=hypothetical protein
NODE_5_length_167907_cov_99.574665	Prodigal:2.6	CDS	132960	133697	.	+	0	ID=DNHCFCPL_00961;eC_number=3.1.1.45;Name=clcD_1;gene=clcD_1;inference=ab initio prediction:Prodigal:2.6,similar to AA sequence:UniProtKB:P0A115;locus_tag=DNHCFCPL_00961;product=Carboxymethylenebutenolidase
NODE_5_length_167907_cov_99.574665	Prodigal:2.6	CDS	133883	134245	.	+	0	ID=DNHCFCPL_00962;eC_number=2.7.7.53;inference=ab initio prediction:Prodigal:2.6,similar to AA sequence:UniProtKB:P9WMK9;locus_tag=DNHCFCPL_00962;product=AP-4-A phosphorylase
NODE_5_length_167907_cov_99.574665	Prodigal:2.6	CDS	134386	135420	.	+	0	ID=DNHCFCPL_00963;eC_number=3.2.2.-;Name=mutY;gene=mutY;inference=ab initio prediction:Prodigal:2.6,similar to AA sequence:UniProtKB:P17802;locus_tag=DNHCFCPL_00963;product=Adenine DNA glycosylase
NODE_5_length_167907_cov_99.574665	Prodigal:2.6	CDS	135468	136004	.	+	0	ID=DNHCFCPL_00964;eC_number=3.4.-.-;Name=lytH;gene=lytH;inference=ab initio prediction:Prodigal:2.6,similar to AA sequence:UniProtKB:O32130;locus_tag=DNHCFCPL_00964;product=L-Ala--D-Glu endopeptidase
NODE_5_length_167907_cov_99.574665	Prodigal:2.6	CDS	136014	136259	.	+	0	ID=DNHCFCPL_00965;inference=ab initio prediction:Prodigal:2.6;locus_tag=DNHCFCPL_00965;product=hypothetical protein
NODE_5_length_167907_cov_99.574665	Prodigal:2.6	CDS	136290	136850	.	+	0	ID=DNHCFCPL_00966;eC_number=3.2.2.20;Name=tag;gene=tag;inference=ab initio prediction:Prodigal:2.6,similar to AA sequence:UniProtKB:P05100;locus_tag=DNHCFCPL_00966;product=DNA-3-methyladenine glycosylase 1
NODE_5_length_167907_cov_99.574665	Prodigal:2.6	CDS	136889	137917	.	+	0	ID=DNHCFCPL_00967;eC_number=1.1.1.2;Name=ahr;gene=ahr;inference=ab initio prediction:Prodigal:2.6,similar to AA sequence:UniProtKB:P27250;locus_tag=DNHCFCPL_00967;product=Aldehyde reductase Ahr
NODE_5_length_167907_cov_99.574665	Prodigal:2.6	CDS	137920	139344	.	-	0	ID=DNHCFCPL_00968;Name=norG_2;gene=norG_2;inference=ab initio prediction:Prodigal:2.6,similar to AA sequence:UniProtKB:Q2G1P1;locus_tag=DNHCFCPL_00968;product=HTH-type transcriptional regulator NorG
NODE_5_length_167907_cov_99.574665	Prodigal:2.6	CDS	139435	139809	.	+	0	ID=DNHCFCPL_00969;inference=ab initio prediction:Prodigal:2.6;locus_tag=DNHCFCPL_00969;product=hypothetical protein
NODE_5_length_167907_cov_99.574665	Prodigal:2.6	CDS	139793	140695	.	-	0	ID=DNHCFCPL_00970;Name=dmlR_6;gene=dmlR_6;inference=ab initio prediction:Prodigal:2.6,similar to AA sequence:UniProtKB:P76250;locus_tag=DNHCFCPL_00970;product=HTH-type transcriptional regulator DmlR
NODE_5_length_167907_cov_99.574665	Prodigal:2.6	CDS	140816	141619	.	+	0	ID=DNHCFCPL_00971;eC_number=1.1.1.346;Name=dkgB;gene=dkgB;inference=ab initio prediction:Prodigal:2.6,similar to AA sequence:UniProtKB:P30863;locus_tag=DNHCFCPL_00971;product=2%2C5-diketo-D-gluconic acid reductase B
NODE_5_length_167907_cov_99.574665	Prodigal:2.6	CDS	141624	142814	.	+	0	ID=DNHCFCPL_00972;Name=ydhP_1;gene=ydhP_1;inference=ab initio prediction:Prodigal:2.6,similar to AA sequence:UniProtKB:P77389;locus_tag=DNHCFCPL_00972;product=Inner membrane transport protein YdhP
NODE_5_length_167907_cov_99.574665	Prodigal:2.6	CDS	142855	143508	.	-	0	ID=DNHCFCPL_00973;inference=ab initio prediction:Prodigal:2.6;locus_tag=DNHCFCPL_00973;product=hypothetical protein
NODE_5_length_167907_cov_99.574665	Prodigal:2.6	CDS	143560	144381	.	-	0	ID=DNHCFCPL_00974;eC_number=1.17.1.8;Name=dapB;gene=dapB;inference=ab initio prediction:Prodigal:2.6,similar to AA sequence:UniProtKB:P38103;locus_tag=DNHCFCPL_00974;product=4-hydroxy-tetrahydrodipicolinate reductase
NODE_5_length_167907_cov_99.574665	Prodigal:2.6	CDS	144566	144916	.	+	0	ID=DNHCFCPL_00975;inference=ab initio prediction:Prodigal:2.6;locus_tag=DNHCFCPL_00975;product=hypothetical protein
NODE_5_length_167907_cov_99.574665	Prodigal:2.6	CDS	145031	146143	.	-	0	ID=DNHCFCPL_00976;Name=dnaJ;gene=dnaJ;inference=ab initio prediction:Prodigal:2.6,similar to AA sequence:UniProtKB:P08622;locus_tag=DNHCFCPL_00976;product=Chaperone protein DnaJ
NODE_5_length_167907_cov_99.574665	Prodigal:2.6	CDS	146248	146625	.	-	0	ID=DNHCFCPL_00977;inference=ab initio prediction:Prodigal:2.6;locus_tag=DNHCFCPL_00977;product=hypothetical protein
NODE_5_length_167907_cov_99.574665	Prodigal:2.6	CDS	146765	149890	.	-	0	ID=DNHCFCPL_00978;Name=czcA_1;gene=czcA_1;inference=ab initio prediction:Prodigal:2.6,similar to AA sequence:UniProtKB:P13511;locus_tag=DNHCFCPL_00978;product=Cobalt-zinc-cadmium resistance protein CzcA
NODE_5_length_167907_cov_99.574665	Prodigal:2.6	CDS	149893	150993	.	-	0	ID=DNHCFCPL_00979;Name=macA_1;gene=macA_1;inference=ab initio prediction:Prodigal:2.6,similar to AA sequence:UniProtKB:P75830;locus_tag=DNHCFCPL_00979;product=Macrolide export protein MacA
NODE_5_length_167907_cov_99.574665	Prodigal:2.6	CDS	151143	151766	.	+	0	ID=DNHCFCPL_00980;Name=acrR;gene=acrR;inference=ab initio prediction:Prodigal:2.6,similar to AA sequence:UniProtKB:P0ACS9;locus_tag=DNHCFCPL_00980;product=HTH-type transcriptional regulator AcrR
NODE_5_length_167907_cov_99.574665	Prodigal:2.6	CDS	151937	154621	.	+	0	ID=DNHCFCPL_00981;eC_number=4.1.1.31;Name=ppc;gene=ppc;inference=ab initio prediction:Prodigal:2.6,similar to AA sequence:UniProtKB:P00864;locus_tag=DNHCFCPL_00981;product=Phosphoenolpyruvate carboxylase
NODE_5_length_167907_cov_99.574665	Prodigal:2.6	CDS	154922	156217	.	+	0	ID=DNHCFCPL_00982;Name=rutG;gene=rutG;inference=ab initio prediction:Prodigal:2.6,similar to AA sequence:UniProtKB:P75892;locus_tag=DNHCFCPL_00982;product=Putative pyrimidine permease RutG
NODE_5_length_167907_cov_99.574665	Prodigal:2.6	CDS	156297	157187	.	+	0	ID=DNHCFCPL_00983;Name=cysL;gene=cysL;inference=ab initio prediction:Prodigal:2.6,similar to AA sequence:UniProtKB:P39647;locus_tag=DNHCFCPL_00983;product=HTH-type transcriptional regulator CysL
NODE_5_length_167907_cov_99.574665	Prodigal:2.6	CDS	157196	157927	.	-	0	ID=DNHCFCPL_00984;inference=ab initio prediction:Prodigal:2.6;locus_tag=DNHCFCPL_00984;product=hypothetical protein
NODE_5_length_167907_cov_99.574665	Prodigal:2.6	CDS	158006	159295	.	-	0	ID=DNHCFCPL_00985;inference=ab initio prediction:Prodigal:2.6;locus_tag=DNHCFCPL_00985;product=hypothetical protein
NODE_5_length_167907_cov_99.574665	Prodigal:2.6	CDS	159609	161438	.	-	0	ID=DNHCFCPL_00986;eC_number=4.2.1.9;Name=ilvD;gene=ilvD;inference=ab initio prediction:Prodigal:2.6,similar to AA sequence:UniProtKB:P55186;locus_tag=DNHCFCPL_00986;product=Dihydroxy-acid dehydratase
NODE_5_length_167907_cov_99.574665	Prodigal:2.6	CDS	161787	162749	.	+	0	ID=DNHCFCPL_00987;eC_number=2.1.2.9;Name=fmt;gene=fmt;inference=ab initio prediction:Prodigal:2.6,similar to AA sequence:UniProtKB:Q9KVU4;locus_tag=DNHCFCPL_00987;product=Methionyl-tRNA formyltransferase
NODE_5_length_167907_cov_99.574665	Prodigal:2.6	CDS	162746	164050	.	+	0	ID=DNHCFCPL_00988;eC_number=2.1.1.176;Name=rsmB;gene=rsmB;inference=ab initio prediction:Prodigal:2.6,similar to AA sequence:UniProtKB:P36929;locus_tag=DNHCFCPL_00988;product=Ribosomal RNA small subunit methyltransferase B
NODE_5_length_167907_cov_99.574665	Prodigal:2.6	CDS	164093	164236	.	-	0	ID=DNHCFCPL_00989;inference=ab initio prediction:Prodigal:2.6;locus_tag=DNHCFCPL_00989;product=hypothetical protein
NODE_5_length_167907_cov_99.574665	Prodigal:2.6	CDS	164249	165727	.	-	0	ID=DNHCFCPL_00990;inference=ab initio prediction:Prodigal:2.6;locus_tag=DNHCFCPL_00990;product=hypothetical protein
NODE_5_length_167907_cov_99.574665	Prodigal:2.6	CDS	166359	167051	.	+	0	ID=DNHCFCPL_00991;inference=ab initio prediction:Prodigal:2.6;locus_tag=DNHCFCPL_00991;product=hypothetical protein
NODE_5_length_167907_cov_99.574665	Prodigal:2.6	CDS	167109	167708	.	-	0	ID=DNHCFCPL_00992;eC_number=1.8.4.-;Name=yfcG_1;gene=yfcG_1;inference=ab initio prediction:Prodigal:2.6,similar to AA sequence:UniProtKB:P77526;locus_tag=DNHCFCPL_00992;product=Disulfide-bond oxidoreductase YfcG
NODE_6_length_164819_cov_98.121475	Prodigal:2.6	CDS	16	126	.	+	0	ID=DNHCFCPL_00993;Name=tufB_2;gene=tufB_2;inference=ab initio prediction:Prodigal:2.6,similar to AA sequence:UniProtKB:P0CE48;locus_tag=DNHCFCPL_00993;product=Elongation factor Tu 2
NODE_6_length_164819_cov_98.121475	Aragorn:1.2	tRNA	187	262	.	+	.	ID=DNHCFCPL_00994;inference=COORDINATES:profile:Aragorn:1.2;locus_tag=DNHCFCPL_00994;product=tRNA-Trp(cca)
NODE_6_length_164819_cov_98.121475	Prodigal:2.6	CDS	338	778	.	+	0	ID=DNHCFCPL_00995;Name=secE;gene=secE;inference=ab initio prediction:Prodigal:2.6,protein motif:HAMAP:MF_00422;locus_tag=DNHCFCPL_00995;product=Protein translocase subunit SecE
NODE_6_length_164819_cov_98.121475	Prodigal:2.6	CDS	786	1319	.	+	0	ID=DNHCFCPL_00996;Name=nusG;gene=nusG;inference=ab initio prediction:Prodigal:2.6,similar to AA sequence:UniProtKB:P0AFG1;locus_tag=DNHCFCPL_00996;product=Transcription termination/antitermination protein NusG
NODE_6_length_164819_cov_98.121475	Prodigal:2.6	CDS	1428	1856	.	+	0	ID=DNHCFCPL_00997;Name=rplK;gene=rplK;inference=ab initio prediction:Prodigal:2.6,similar to AA sequence:UniProtKB:P0A7J7;locus_tag=DNHCFCPL_00997;product=50S ribosomal protein L11
NODE_6_length_164819_cov_98.121475	Prodigal:2.6	CDS	1860	2555	.	+	0	ID=DNHCFCPL_00998;Name=rplA;gene=rplA;inference=ab initio prediction:Prodigal:2.6,similar to AA sequence:UniProtKB:P0A7L0;locus_tag=DNHCFCPL_00998;product=50S ribosomal protein L1
NODE_6_length_164819_cov_98.121475	Prodigal:2.6	CDS	2875	3381	.	+	0	ID=DNHCFCPL_00999;Name=rplJ;gene=rplJ;inference=ab initio prediction:Prodigal:2.6,similar to AA sequence:UniProtKB:P44350;locus_tag=DNHCFCPL_00999;product=50S ribosomal protein L10
NODE_6_length_164819_cov_98.121475	Prodigal:2.6	CDS	3424	3795	.	+	0	ID=DNHCFCPL_01000;Name=rplL;gene=rplL;inference=ab initio prediction:Prodigal:2.6,similar to AA sequence:UniProtKB:P07472;locus_tag=DNHCFCPL_01000;product=50S ribosomal protein L7/L12
NODE_6_length_164819_cov_98.121475	Prodigal:2.6	CDS	4101	8189	.	+	0	ID=DNHCFCPL_01001;eC_number=2.7.7.6;Name=rpoB;gene=rpoB;inference=ab initio prediction:Prodigal:2.6,similar to AA sequence:UniProtKB:A7ZUK1;locus_tag=DNHCFCPL_01001;product=DNA-directed RNA polymerase subunit beta
NODE_6_length_164819_cov_98.121475	Prodigal:2.6	CDS	8297	12469	.	+	0	ID=DNHCFCPL_01002;eC_number=2.7.7.6;Name=rpoC;gene=rpoC;inference=ab initio prediction:Prodigal:2.6,similar to AA sequence:UniProtKB:A7ZUK2;locus_tag=DNHCFCPL_01002;product=DNA-directed RNA polymerase subunit beta'
NODE_6_length_164819_cov_98.121475	Prodigal:2.6	CDS	12637	13002	.	+	0	ID=DNHCFCPL_01003;inference=ab initio prediction:Prodigal:2.6;locus_tag=DNHCFCPL_01003;product=hypothetical protein
NODE_6_length_164819_cov_98.121475	Prodigal:2.6	CDS	13216	13572	.	+	0	ID=DNHCFCPL_01004;inference=ab initio prediction:Prodigal:2.6;locus_tag=DNHCFCPL_01004;product=hypothetical protein
NODE_6_length_164819_cov_98.121475	Prodigal:2.6	CDS	13601	14098	.	-	0	ID=DNHCFCPL_01005;inference=ab initio prediction:Prodigal:2.6;locus_tag=DNHCFCPL_01005;product=hypothetical protein
NODE_6_length_164819_cov_98.121475	Prodigal:2.6	CDS	14222	15094	.	+	0	ID=DNHCFCPL_01006;eC_number=1.-.-.-;Name=ephD_1;gene=ephD_1;inference=ab initio prediction:Prodigal:2.6,similar to AA sequence:UniProtKB:P9WGS3;locus_tag=DNHCFCPL_01006;product=putative oxidoreductase EphD
NODE_6_length_164819_cov_98.121475	Prodigal:2.6	CDS	15199	16623	.	+	0	ID=DNHCFCPL_01007;inference=ab initio prediction:Prodigal:2.6;locus_tag=DNHCFCPL_01007;product=hypothetical protein
NODE_6_length_164819_cov_98.121475	Prodigal:2.6	CDS	16950	17531	.	+	0	ID=DNHCFCPL_01008;Name=ompW;gene=ompW;inference=ab initio prediction:Prodigal:2.6,similar to AA sequence:UniProtKB:P0A915;locus_tag=DNHCFCPL_01008;product=Outer membrane protein W
NODE_6_length_164819_cov_98.121475	Prodigal:2.6	CDS	17713	18069	.	+	0	ID=DNHCFCPL_01009;inference=ab initio prediction:Prodigal:2.6;locus_tag=DNHCFCPL_01009;product=hypothetical protein
NODE_6_length_164819_cov_98.121475	Prodigal:2.6	CDS	18172	20091	.	+	0	ID=DNHCFCPL_01010;Name=htpG;gene=htpG;inference=ab initio prediction:Prodigal:2.6,similar to AA sequence:UniProtKB:P22359;locus_tag=DNHCFCPL_01010;product=Chaperone protein HtpG
NODE_6_length_164819_cov_98.121475	Prodigal:2.6	CDS	20175	21077	.	-	0	ID=DNHCFCPL_01011;inference=ab initio prediction:Prodigal:2.6;locus_tag=DNHCFCPL_01011;product=hypothetical protein
NODE_6_length_164819_cov_98.121475	Prodigal:2.6	CDS	21199	22338	.	-	0	ID=DNHCFCPL_01012;inference=ab initio prediction:Prodigal:2.6;locus_tag=DNHCFCPL_01012;product=hypothetical protein
NODE_6_length_164819_cov_98.121475	Prodigal:2.6	CDS	22697	23401	.	-	0	ID=DNHCFCPL_01013;inference=ab initio prediction:Prodigal:2.6;locus_tag=DNHCFCPL_01013;product=hypothetical protein
NODE_6_length_164819_cov_98.121475	Prodigal:2.6	CDS	23579	24337	.	+	0	ID=DNHCFCPL_01014;inference=ab initio prediction:Prodigal:2.6;locus_tag=DNHCFCPL_01014;product=hypothetical protein
NODE_6_length_164819_cov_98.121475	Prodigal:2.6	CDS	24358	24765	.	-	0	ID=DNHCFCPL_01015;Name=hmrR_1;gene=hmrR_1;inference=ab initio prediction:Prodigal:2.6,similar to AA sequence:UniProtKB:Q9X5X4;locus_tag=DNHCFCPL_01015;product=HTH-type transcriptional regulator HmrR
NODE_6_length_164819_cov_98.121475	Prodigal:2.6	CDS	24883	25440	.	+	0	ID=DNHCFCPL_01016;eC_number=3.-.-.-;Name=ydeN;gene=ydeN;inference=ab initio prediction:Prodigal:2.6,similar to AA sequence:UniProtKB:P96671;locus_tag=DNHCFCPL_01016;product=Putative hydrolase YdeN
NODE_6_length_164819_cov_98.121475	Prodigal:2.6	CDS	25509	26225	.	-	0	ID=DNHCFCPL_01017;inference=ab initio prediction:Prodigal:2.6;locus_tag=DNHCFCPL_01017;product=hypothetical protein
NODE_6_length_164819_cov_98.121475	Prodigal:2.6	CDS	26501	26992	.	+	0	ID=DNHCFCPL_01018;inference=ab initio prediction:Prodigal:2.6;locus_tag=DNHCFCPL_01018;product=hypothetical protein
NODE_6_length_164819_cov_98.121475	Prodigal:2.6	CDS	27037	28209	.	-	0	ID=DNHCFCPL_01019;eC_number=2.3.1.16;Name=fadA_1;gene=fadA_1;inference=ab initio prediction:Prodigal:2.6,similar to AA sequence:UniProtKB:P28790;locus_tag=DNHCFCPL_01019;product=3-ketoacyl-CoA thiolase
NODE_6_length_164819_cov_98.121475	Prodigal:2.6	CDS	28222	30375	.	-	0	ID=DNHCFCPL_01020;Name=fadB;gene=fadB;inference=ab initio prediction:Prodigal:2.6,similar to AA sequence:UniProtKB:P28793;locus_tag=DNHCFCPL_01020;product=Fatty acid oxidation complex subunit alpha
NODE_6_length_164819_cov_98.121475	Prodigal:2.6	CDS	30947	31861	.	+	0	ID=DNHCFCPL_01021;inference=ab initio prediction:Prodigal:2.6;locus_tag=DNHCFCPL_01021;product=hypothetical protein
NODE_6_length_164819_cov_98.121475	Prodigal:2.6	CDS	31938	32027	.	-	0	ID=DNHCFCPL_01022;inference=ab initio prediction:Prodigal:2.6;locus_tag=DNHCFCPL_01022;product=hypothetical protein
NODE_6_length_164819_cov_98.121475	Prodigal:2.6	CDS	32209	32580	.	-	0	ID=DNHCFCPL_01023;inference=ab initio prediction:Prodigal:2.6;locus_tag=DNHCFCPL_01023;product=hypothetical protein
NODE_6_length_164819_cov_98.121475	Prodigal:2.6	CDS	32721	33251	.	+	0	ID=DNHCFCPL_01024;inference=ab initio prediction:Prodigal:2.6;locus_tag=DNHCFCPL_01024;product=hypothetical protein
NODE_6_length_164819_cov_98.121475	Prodigal:2.6	CDS	33376	35184	.	+	0	ID=DNHCFCPL_01025;Name=uvrC;gene=uvrC;inference=ab initio prediction:Prodigal:2.6,similar to AA sequence:UniProtKB:P0A8G0;locus_tag=DNHCFCPL_01025;product=UvrABC system protein C
NODE_6_length_164819_cov_98.121475	Prodigal:2.6	CDS	35305	36099	.	+	0	ID=DNHCFCPL_01026;inference=ab initio prediction:Prodigal:2.6;locus_tag=DNHCFCPL_01026;product=hypothetical protein
NODE_6_length_164819_cov_98.121475	Prodigal:2.6	CDS	36218	36805	.	+	0	ID=DNHCFCPL_01027;eC_number=2.7.8.5;Name=pgsA;gene=pgsA;inference=ab initio prediction:Prodigal:2.6,similar to AA sequence:UniProtKB:P0ABF8;locus_tag=DNHCFCPL_01027;product=CDP-diacylglycerol--glycerol-3-phosphate 3-phosphatidyltransferase
NODE_6_length_164819_cov_98.121475	Prodigal:2.6	CDS	36928	37782	.	+	0	ID=DNHCFCPL_01028;Name=ada_1;gene=ada_1;inference=ab initio prediction:Prodigal:2.6,similar to AA sequence:UniProtKB:P06134;locus_tag=DNHCFCPL_01028;product=Bifunctional transcriptional activator/DNA repair enzyme Ada
NODE_6_length_164819_cov_98.121475	Prodigal:2.6	CDS	37779	38390	.	+	0	ID=DNHCFCPL_01029;inference=ab initio prediction:Prodigal:2.6;locus_tag=DNHCFCPL_01029;product=hypothetical protein
NODE_6_length_164819_cov_98.121475	Prodigal:2.6	CDS	38585	39358	.	-	0	ID=DNHCFCPL_01030;Name=pcaU_1;gene=pcaU_1;inference=ab initio prediction:Prodigal:2.6,similar to AA sequence:UniProtKB:O83046;locus_tag=DNHCFCPL_01030;product=Pca operon regulatory protein
NODE_6_length_164819_cov_98.121475	Prodigal:2.6	CDS	39854	41953	.	+	0	ID=DNHCFCPL_01031;Name=aaeB;gene=aaeB;inference=ab initio prediction:Prodigal:2.6,similar to AA sequence:UniProtKB:P46481;locus_tag=DNHCFCPL_01031;product=p-hydroxybenzoic acid efflux pump subunit AaeB
NODE_6_length_164819_cov_98.121475	Prodigal:2.6	CDS	41946	42152	.	+	0	ID=DNHCFCPL_01032;inference=ab initio prediction:Prodigal:2.6;locus_tag=DNHCFCPL_01032;product=hypothetical protein
NODE_6_length_164819_cov_98.121475	Prodigal:2.6	CDS	42192	43193	.	+	0	ID=DNHCFCPL_01033;Name=aaeA;gene=aaeA;inference=ab initio prediction:Prodigal:2.6,similar to AA sequence:UniProtKB:P46482;locus_tag=DNHCFCPL_01033;product=p-hydroxybenzoic acid efflux pump subunit AaeA
NODE_6_length_164819_cov_98.121475	Prodigal:2.6	CDS	43250	43690	.	-	0	ID=DNHCFCPL_01034;eC_number=3.1.-.-;Name=yqgF;gene=yqgF;inference=ab initio prediction:Prodigal:2.6,similar to AA sequence:UniProtKB:P0A8I1;locus_tag=DNHCFCPL_01034;product=Putative pre-16S rRNA nuclease
NODE_6_length_164819_cov_98.121475	Prodigal:2.6	CDS	43690	44244	.	-	0	ID=DNHCFCPL_01035;inference=ab initio prediction:Prodigal:2.6;locus_tag=DNHCFCPL_01035;product=hypothetical protein
NODE_6_length_164819_cov_98.121475	Prodigal:2.6	CDS	44371	46038	.	-	0	ID=DNHCFCPL_01036;Name=recN;gene=recN;inference=ab initio prediction:Prodigal:2.6,similar to AA sequence:UniProtKB:P05824;locus_tag=DNHCFCPL_01036;product=DNA repair protein RecN
NODE_6_length_164819_cov_98.121475	Prodigal:2.6	CDS	46153	47463	.	+	0	ID=DNHCFCPL_01037;inference=ab initio prediction:Prodigal:2.6;locus_tag=DNHCFCPL_01037;product=hypothetical protein
NODE_6_length_164819_cov_98.121475	Prodigal:2.6	CDS	47540	47866	.	+	0	ID=DNHCFCPL_01038;inference=ab initio prediction:Prodigal:2.6;locus_tag=DNHCFCPL_01038;product=hypothetical protein
NODE_6_length_164819_cov_98.121475	Prodigal:2.6	CDS	47968	48717	.	+	0	ID=DNHCFCPL_01039;eC_number=2.1.1.185;Name=rlmB_2;gene=rlmB_2;inference=ab initio prediction:Prodigal:2.6,similar to AA sequence:UniProtKB:P44906;locus_tag=DNHCFCPL_01039;product=23S rRNA (guanosine-2'-O-)-methyltransferase RlmB
NODE_6_length_164819_cov_98.121475	Prodigal:2.6	CDS	48753	49667	.	+	0	ID=DNHCFCPL_01040;inference=ab initio prediction:Prodigal:2.6;locus_tag=DNHCFCPL_01040;product=hypothetical protein
NODE_6_length_164819_cov_98.121475	Prodigal:2.6	CDS	49664	50260	.	-	0	ID=DNHCFCPL_01041;eC_number=2.7.1.24;Name=coaE;gene=coaE;inference=ab initio prediction:Prodigal:2.6,similar to AA sequence:UniProtKB:P0A6I9;locus_tag=DNHCFCPL_01041;product=Dephospho-CoA kinase
NODE_6_length_164819_cov_98.121475	Prodigal:2.6	CDS	50262	51122	.	-	0	ID=DNHCFCPL_01042;Name=outO;gene=outO;inference=ab initio prediction:Prodigal:2.6,similar to AA sequence:UniProtKB:P31712;locus_tag=DNHCFCPL_01042;product=Type 4 prepilin-like proteins leader peptide-processing enzyme
NODE_6_length_164819_cov_98.121475	Prodigal:2.6	CDS	51122	52348	.	-	0	ID=DNHCFCPL_01043;Name=epsF_1;gene=epsF_1;inference=ab initio prediction:Prodigal:2.6,similar to AA sequence:UniProtKB:P45780;locus_tag=DNHCFCPL_01043;product=Type II secretion system protein F
NODE_6_length_164819_cov_98.121475	Prodigal:2.6	CDS	52378	54090	.	-	0	ID=DNHCFCPL_01044;Name=epsE_1;gene=epsE_1;inference=ab initio prediction:Prodigal:2.6,similar to AA sequence:UniProtKB:P37093;locus_tag=DNHCFCPL_01044;product=Type II secretion system protein E
NODE_6_length_164819_cov_98.121475	Prodigal:2.6	CDS	54382	55176	.	+	0	ID=DNHCFCPL_01045;eC_number=5.3.1.1;Name=tpiA;gene=tpiA;inference=ab initio prediction:Prodigal:2.6,similar to AA sequence:UniProtKB:P00943;locus_tag=DNHCFCPL_01045;product=Triosephosphate isomerase
NODE_6_length_164819_cov_98.121475	Prodigal:2.6	CDS	55189	55518	.	+	0	ID=DNHCFCPL_01046;Name=secG;gene=secG;inference=ab initio prediction:Prodigal:2.6,similar to AA sequence:UniProtKB:P0AG99;locus_tag=DNHCFCPL_01046;product=Protein-export membrane protein SecG
NODE_6_length_164819_cov_98.121475	Aragorn:1.2	tRNA	55575	55659	.	+	.	ID=DNHCFCPL_01047;inference=COORDINATES:profile:Aragorn:1.2;locus_tag=DNHCFCPL_01047;product=tRNA-Leu(gag)
NODE_6_length_164819_cov_98.121475	Aragorn:1.2	tRNA	55802	55878	.	+	.	ID=DNHCFCPL_01048;inference=COORDINATES:profile:Aragorn:1.2;locus_tag=DNHCFCPL_01048;product=tRNA-Met(cat)
NODE_6_length_164819_cov_98.121475	Aragorn:1.2	tRNA	55968	56044	.	+	.	ID=DNHCFCPL_01049;inference=COORDINATES:profile:Aragorn:1.2;locus_tag=DNHCFCPL_01049;product=tRNA-Met(cat)
NODE_6_length_164819_cov_98.121475	Prodigal:2.6	CDS	56260	56784	.	+	0	ID=DNHCFCPL_01050;Name=rimP;gene=rimP;inference=ab initio prediction:Prodigal:2.6,similar to AA sequence:UniProtKB:P0A8A8;locus_tag=DNHCFCPL_01050;product=Ribosome maturation factor RimP
NODE_6_length_164819_cov_98.121475	Prodigal:2.6	CDS	56822	58306	.	+	0	ID=DNHCFCPL_01051;Name=nusA;gene=nusA;inference=ab initio prediction:Prodigal:2.6,similar to AA sequence:UniProtKB:P0AFF6;locus_tag=DNHCFCPL_01051;product=Transcription termination/antitermination protein NusA
NODE_6_length_164819_cov_98.121475	Prodigal:2.6	CDS	58317	61016	.	+	0	ID=DNHCFCPL_01052;Name=infB;gene=infB;inference=ab initio prediction:Prodigal:2.6,similar to AA sequence:UniProtKB:P0A705;locus_tag=DNHCFCPL_01052;product=Translation initiation factor IF-2
NODE_6_length_164819_cov_98.121475	Prodigal:2.6	CDS	61016	61417	.	+	0	ID=DNHCFCPL_01053;Name=rbfA;gene=rbfA;inference=ab initio prediction:Prodigal:2.6,similar to AA sequence:UniProtKB:P0A7G2;locus_tag=DNHCFCPL_01053;product=30S ribosome-binding factor
NODE_6_length_164819_cov_98.121475	Prodigal:2.6	CDS	61474	61878	.	-	0	ID=DNHCFCPL_01054;Name=mrpG;gene=mrpG;inference=ab initio prediction:Prodigal:2.6,similar to AA sequence:UniProtKB:Q9RGY9;locus_tag=DNHCFCPL_01054;product=Na(+)/H(+) antiporter subunit G
NODE_6_length_164819_cov_98.121475	Prodigal:2.6	CDS	61891	62166	.	-	0	ID=DNHCFCPL_01055;Name=mrpF;gene=mrpF;inference=ab initio prediction:Prodigal:2.6,similar to AA sequence:UniProtKB:Q9RGZ0;locus_tag=DNHCFCPL_01055;product=Na(+)/H(+) antiporter subunit F
NODE_6_length_164819_cov_98.121475	Prodigal:2.6	CDS	62163	62690	.	-	0	ID=DNHCFCPL_01056;Name=mnhE1;gene=mnhE1;inference=ab initio prediction:Prodigal:2.6,similar to AA sequence:UniProtKB:P60689;locus_tag=DNHCFCPL_01056;product=Na(+)/H(+) antiporter subunit E1
NODE_6_length_164819_cov_98.121475	Prodigal:2.6	CDS	62693	64504	.	-	0	ID=DNHCFCPL_01057;Name=mrpD;gene=mrpD;inference=ab initio prediction:Prodigal:2.6,similar to AA sequence:UniProtKB:Q9RGZ2;locus_tag=DNHCFCPL_01057;product=Na(+)/H(+) antiporter subunit D
NODE_6_length_164819_cov_98.121475	Prodigal:2.6	CDS	64504	64872	.	-	0	ID=DNHCFCPL_01058;Name=mnhC1;gene=mnhC1;inference=ab initio prediction:Prodigal:2.6,similar to AA sequence:UniProtKB:P60682;locus_tag=DNHCFCPL_01058;product=Na(+)/H(+) antiporter subunit C1
NODE_6_length_164819_cov_98.121475	Prodigal:2.6	CDS	64869	67706	.	-	0	ID=DNHCFCPL_01059;Name=mrpA;gene=mrpA;inference=ab initio prediction:Prodigal:2.6,similar to AA sequence:UniProtKB:Q9RGZ5;locus_tag=DNHCFCPL_01059;product=Na(+)/H(+) antiporter subunit A
NODE_6_length_164819_cov_98.121475	Prodigal:2.6	CDS	68033	69415	.	-	0	ID=DNHCFCPL_01060;inference=ab initio prediction:Prodigal:2.6;locus_tag=DNHCFCPL_01060;product=hypothetical protein
NODE_6_length_164819_cov_98.121475	Prodigal:2.6	CDS	69439	70941	.	-	0	ID=DNHCFCPL_01061;eC_number=3.6.4.12;Name=rep_2;gene=rep_2;inference=ab initio prediction:Prodigal:2.6,protein motif:HAMAP:MF_01920;locus_tag=DNHCFCPL_01061;product=ATP-dependent DNA helicase Rep
NODE_6_length_164819_cov_98.121475	Prodigal:2.6	CDS	70951	71724	.	-	0	ID=DNHCFCPL_01062;eC_number=3.5.4.19;Name=hisI;gene=hisI;inference=ab initio prediction:Prodigal:2.6,similar to AA sequence:UniProtKB:P9WMM7;locus_tag=DNHCFCPL_01062;product=Phosphoribosyl-AMP cyclohydrolase
NODE_6_length_164819_cov_98.121475	Prodigal:2.6	CDS	71878	73191	.	-	0	ID=DNHCFCPL_01063;eC_number=1.14.13.113;Name=hpxO_2;gene=hpxO_2;inference=ab initio prediction:Prodigal:2.6,similar to AA sequence:UniProtKB:Q6F6Y2;locus_tag=DNHCFCPL_01063;product=FAD-dependent urate hydroxylase
NODE_6_length_164819_cov_98.121475	Prodigal:2.6	CDS	73316	74935	.	-	0	ID=DNHCFCPL_01064;eC_number=2.7.-.-;Name=ubiB_2;gene=ubiB_2;inference=ab initio prediction:Prodigal:2.6,similar to AA sequence:UniProtKB:P0A6A0;locus_tag=DNHCFCPL_01064;product=putative protein kinase UbiB
NODE_6_length_164819_cov_98.121475	Prodigal:2.6	CDS	74948	75616	.	-	0	ID=DNHCFCPL_01065;inference=ab initio prediction:Prodigal:2.6;locus_tag=DNHCFCPL_01065;product=hypothetical protein
NODE_6_length_164819_cov_98.121475	Prodigal:2.6	CDS	75628	76575	.	-	0	ID=DNHCFCPL_01066;eC_number=2.1.1.163;Name=ubiE_1;gene=ubiE_1;inference=ab initio prediction:Prodigal:2.6,similar to AA sequence:UniProtKB:P0A887;locus_tag=DNHCFCPL_01066;product=Ubiquinone/menaquinone biosynthesis C-methyltransferase UbiE
NODE_6_length_164819_cov_98.121475	Prodigal:2.6	CDS	76724	77431	.	-	0	ID=DNHCFCPL_01067;inference=ab initio prediction:Prodigal:2.6;locus_tag=DNHCFCPL_01067;product=hypothetical protein
NODE_6_length_164819_cov_98.121475	Prodigal:2.6	CDS	77639	79057	.	+	0	ID=DNHCFCPL_01068;eC_number=2.7.4.9;Name=tmk_2;gene=tmk_2;inference=ab initio prediction:Prodigal:2.6,protein motif:HAMAP:MF_00165;locus_tag=DNHCFCPL_01068;product=Thymidylate kinase
NODE_6_length_164819_cov_98.121475	Prodigal:2.6	CDS	79080	79586	.	-	0	ID=DNHCFCPL_01069;inference=ab initio prediction:Prodigal:2.6;locus_tag=DNHCFCPL_01069;product=hypothetical protein
NODE_6_length_164819_cov_98.121475	Prodigal:2.6	CDS	79758	83393	.	+	0	ID=DNHCFCPL_01070;eC_number=3.1.11.5;Name=recC;gene=recC;inference=ab initio prediction:Prodigal:2.6,similar to AA sequence:UniProtKB:P07648;locus_tag=DNHCFCPL_01070;product=RecBCD enzyme subunit RecC
NODE_6_length_164819_cov_98.121475	Prodigal:2.6	CDS	83397	87095	.	+	0	ID=DNHCFCPL_01071;eC_number=3.1.11.5;Name=recB;gene=recB;inference=ab initio prediction:Prodigal:2.6,similar to AA sequence:UniProtKB:P08394;locus_tag=DNHCFCPL_01071;product=RecBCD enzyme subunit RecB
NODE_6_length_164819_cov_98.121475	Prodigal:2.6	CDS	87192	88955	.	+	0	ID=DNHCFCPL_01072;eC_number=3.1.11.5;Name=recD;gene=recD;inference=ab initio prediction:Prodigal:2.6,similar to AA sequence:UniProtKB:P04993;locus_tag=DNHCFCPL_01072;product=RecBCD enzyme subunit RecD
NODE_6_length_164819_cov_98.121475	Prodigal:2.6	CDS	89672	90970	.	-	0	ID=DNHCFCPL_01073;eC_number=3.1.1.-;Name=estB;gene=estB;inference=ab initio prediction:Prodigal:2.6,similar to AA sequence:UniProtKB:Q9KX40;locus_tag=DNHCFCPL_01073;product=Esterase EstB
NODE_6_length_164819_cov_98.121475	Prodigal:2.6	CDS	91183	91452	.	+	0	ID=DNHCFCPL_01074;Name=rpsO;gene=rpsO;inference=ab initio prediction:Prodigal:2.6,similar to AA sequence:UniProtKB:P0ADZ4;locus_tag=DNHCFCPL_01074;product=30S ribosomal protein S15
NODE_6_length_164819_cov_98.121475	Prodigal:2.6	CDS	91704	93797	.	+	0	ID=DNHCFCPL_01075;eC_number=2.7.7.8;Name=pnp;gene=pnp;inference=ab initio prediction:Prodigal:2.6,similar to AA sequence:UniProtKB:P05055;locus_tag=DNHCFCPL_01075;product=Polyribonucleotide nucleotidyltransferase
NODE_6_length_164819_cov_98.121475	Prodigal:2.6	CDS	93882	95093	.	+	0	ID=DNHCFCPL_01076;Name=corA_1;gene=corA_1;inference=ab initio prediction:Prodigal:2.6,similar to AA sequence:UniProtKB:Q9WZ31;locus_tag=DNHCFCPL_01076;product=Cobalt/magnesium transport protein CorA
NODE_6_length_164819_cov_98.121475	Prodigal:2.6	CDS	95340	95669	.	-	0	ID=DNHCFCPL_01077;Name=cbpM;gene=cbpM;inference=ab initio prediction:Prodigal:2.6,protein motif:HAMAP:MF_01155;locus_tag=DNHCFCPL_01077;product=Chaperone modulatory protein CbpM
NODE_6_length_164819_cov_98.121475	Prodigal:2.6	CDS	95681	96637	.	-	0	ID=DNHCFCPL_01078;Name=cbpA;gene=cbpA;inference=ab initio prediction:Prodigal:2.6,similar to AA sequence:UniProtKB:P36659;locus_tag=DNHCFCPL_01078;product=Curved DNA-binding protein
NODE_6_length_164819_cov_98.121475	Prodigal:2.6	CDS	96788	97399	.	-	0	ID=DNHCFCPL_01079;Name=leuE_1;gene=leuE_1;inference=ab initio prediction:Prodigal:2.6,similar to AA sequence:UniProtKB:P76249;locus_tag=DNHCFCPL_01079;product=Leucine efflux protein
NODE_6_length_164819_cov_98.121475	Prodigal:2.6	CDS	97538	98413	.	-	0	ID=DNHCFCPL_01080;Name=hslO;gene=hslO;inference=ab initio prediction:Prodigal:2.6,similar to AA sequence:UniProtKB:P0A6Y5;locus_tag=DNHCFCPL_01080;product=33 kDa chaperonin
NODE_6_length_164819_cov_98.121475	Prodigal:2.6	CDS	98579	100420	.	-	0	ID=DNHCFCPL_01081;Name=kefC_1;gene=kefC_1;inference=ab initio prediction:Prodigal:2.6,similar to AA sequence:UniProtKB:P03819;locus_tag=DNHCFCPL_01081;product=Glutathione-regulated potassium-efflux system protein KefC
NODE_6_length_164819_cov_98.121475	Prodigal:2.6	CDS	100497	102725	.	-	0	ID=DNHCFCPL_01082;eC_number=3.6.4.-;Name=priA;gene=priA;inference=ab initio prediction:Prodigal:2.6,similar to AA sequence:UniProtKB:P17888;locus_tag=DNHCFCPL_01082;product=Primosomal protein N'
NODE_6_length_164819_cov_98.121475	Prodigal:2.6	CDS	102874	104079	.	+	0	ID=DNHCFCPL_01083;Name=epsF_2;gene=epsF_2;inference=ab initio prediction:Prodigal:2.6,similar to AA sequence:UniProtKB:P45780;locus_tag=DNHCFCPL_01083;product=Type II secretion system protein F
NODE_6_length_164819_cov_98.121475	Prodigal:2.6	CDS	104103	104684	.	+	0	ID=DNHCFCPL_01084;Name=xcpT_1;gene=xcpT_1;inference=ab initio prediction:Prodigal:2.6,similar to AA sequence:UniProtKB:Q00514;locus_tag=DNHCFCPL_01084;product=Type II secretion system protein G
NODE_6_length_164819_cov_98.121475	Prodigal:2.6	CDS	104951	105295	.	+	0	ID=DNHCFCPL_01085;inference=ab initio prediction:Prodigal:2.6;locus_tag=DNHCFCPL_01085;product=hypothetical protein
NODE_6_length_164819_cov_98.121475	Prodigal:2.6	CDS	105440	105778	.	+	0	ID=DNHCFCPL_01086;Name=csaA;gene=csaA;inference=ab initio prediction:Prodigal:2.6,similar to AA sequence:UniProtKB:P37584;locus_tag=DNHCFCPL_01086;product=putative chaperone CsaA
NODE_6_length_164819_cov_98.121475	Prodigal:2.6	CDS	105780	107339	.	-	0	ID=DNHCFCPL_01087;eC_number=2.3.1.-;Name=lnt;gene=lnt;inference=ab initio prediction:Prodigal:2.6,similar to AA sequence:UniProtKB:P23930;locus_tag=DNHCFCPL_01087;product=Apolipoprotein N-acyltransferase
NODE_6_length_164819_cov_98.121475	Prodigal:2.6	CDS	107336	108175	.	-	0	ID=DNHCFCPL_01088;Name=corC_1;gene=corC_1;inference=ab initio prediction:Prodigal:2.6,similar to AA sequence:UniProtKB:P0AE78;locus_tag=DNHCFCPL_01088;product=Magnesium and cobalt efflux protein CorC
NODE_6_length_164819_cov_98.121475	Prodigal:2.6	CDS	108360	108617	.	+	0	ID=DNHCFCPL_01089;eC_number=2.8.1.-;Name=tusA_1;gene=tusA_1;inference=ab initio prediction:Prodigal:2.6,similar to AA sequence:UniProtKB:P0A892;locus_tag=DNHCFCPL_01089;product=Sulfurtransferase TusA
NODE_6_length_164819_cov_98.121475	Prodigal:2.6	CDS	108713	110425	.	-	0	ID=DNHCFCPL_01090;eC_number=1.5.5.1;inference=ab initio prediction:Prodigal:2.6,similar to AA sequence:UniProtKB:Q9HZP5;locus_tag=DNHCFCPL_01090;product=Electron transfer flavoprotein-ubiquinone oxidoreductase
NODE_6_length_164819_cov_98.121475	Prodigal:2.6	CDS	110612	111223	.	+	0	ID=DNHCFCPL_01091;inference=ab initio prediction:Prodigal:2.6;locus_tag=DNHCFCPL_01091;product=hypothetical protein
NODE_6_length_164819_cov_98.121475	Prodigal:2.6	CDS	111272	112138	.	+	0	ID=DNHCFCPL_01092;eC_number=5.1.1.3;Name=murI_2;gene=murI_2;inference=ab initio prediction:Prodigal:2.6,similar to AA sequence:UniProtKB:O31332;locus_tag=DNHCFCPL_01092;product=Glutamate racemase
NODE_6_length_164819_cov_98.121475	Prodigal:2.6	CDS	112259	113263	.	+	0	ID=DNHCFCPL_01093;inference=ab initio prediction:Prodigal:2.6;locus_tag=DNHCFCPL_01093;product=hypothetical protein
NODE_6_length_164819_cov_98.121475	Prodigal:2.6	CDS	113337	114353	.	+	0	ID=DNHCFCPL_01094;eC_number=4.99.1.1;Name=hemH;gene=hemH;inference=ab initio prediction:Prodigal:2.6,similar to AA sequence:UniProtKB:P23871;locus_tag=DNHCFCPL_01094;product=Ferrochelatase
NODE_6_length_164819_cov_98.121475	Prodigal:2.6	CDS	114377	115021	.	+	0	ID=DNHCFCPL_01095;eC_number=3.1.2.6;Name=gloC;gene=gloC;inference=ab initio prediction:Prodigal:2.6,similar to AA sequence:UniProtKB:P75849;locus_tag=DNHCFCPL_01095;product=Hydroxyacylglutathione hydrolase GloC
NODE_6_length_164819_cov_98.121475	Prodigal:2.6	CDS	115018	115212	.	-	0	ID=DNHCFCPL_01096;Name=yacG;gene=yacG;inference=ab initio prediction:Prodigal:2.6,similar to AA sequence:UniProtKB:P0A8H8;locus_tag=DNHCFCPL_01096;product=DNA gyrase inhibitor YacG
NODE_6_length_164819_cov_98.121475	Prodigal:2.6	CDS	115306	115938	.	+	0	ID=DNHCFCPL_01097;eC_number=2.1.1.33;Name=trmB_1;gene=trmB_1;inference=ab initio prediction:Prodigal:2.6,similar to AA sequence:UniProtKB:O66479;locus_tag=DNHCFCPL_01097;product=tRNA (guanine-N(7)-)-methyltransferase
NODE_6_length_164819_cov_98.121475	Prodigal:2.6	CDS	115928	117133	.	+	0	ID=DNHCFCPL_01098;eC_number=1.14.13.9;Name=kmo_1;gene=kmo_1;inference=ab initio prediction:Prodigal:2.6,protein motif:HAMAP:MF_01971;locus_tag=DNHCFCPL_01098;product=Kynurenine 3-monooxygenase
NODE_6_length_164819_cov_98.121475	Prodigal:2.6	CDS	117211	117621	.	+	0	ID=DNHCFCPL_01099;eC_number=4.4.1.22;Name=gfa_1;gene=gfa_1;inference=ab initio prediction:Prodigal:2.6,protein motif:HAMAP:MF_00723;locus_tag=DNHCFCPL_01099;product=Glutathione-dependent formaldehyde-activating enzyme
NODE_6_length_164819_cov_98.121475	Prodigal:2.6	CDS	117857	118237	.	+	0	ID=DNHCFCPL_01100;Name=crcB;gene=crcB;inference=ab initio prediction:Prodigal:2.6,similar to AA sequence:UniProtKB:P37002;locus_tag=DNHCFCPL_01100;product=Putative fluoride ion transporter CrcB
NODE_6_length_164819_cov_98.121475	Prodigal:2.6	CDS	118666	118998	.	-	0	ID=DNHCFCPL_01101;inference=ab initio prediction:Prodigal:2.6;locus_tag=DNHCFCPL_01101;product=hypothetical protein
NODE_6_length_164819_cov_98.121475	Prodigal:2.6	CDS	119251	119505	.	-	0	ID=DNHCFCPL_01102;Name=rpmE2;gene=rpmE2;inference=ab initio prediction:Prodigal:2.6,similar to AA sequence:UniProtKB:Q9KTM4;locus_tag=DNHCFCPL_01102;product=50S ribosomal protein L31 type B
NODE_6_length_164819_cov_98.121475	Prodigal:2.6	CDS	119606	120904	.	-	0	ID=DNHCFCPL_01103;eC_number=2.7.-.-;Name=ubiB_3;gene=ubiB_3;inference=ab initio prediction:Prodigal:2.6,similar to AA sequence:UniProtKB:P0A6A0;locus_tag=DNHCFCPL_01103;product=putative protein kinase UbiB
NODE_6_length_164819_cov_98.121475	Prodigal:2.6	CDS	121162	122409	.	+	0	ID=DNHCFCPL_01104;Name=soxC_2;gene=soxC_2;inference=ab initio prediction:Prodigal:2.6,similar to AA sequence:UniProtKB:P54998;locus_tag=DNHCFCPL_01104;product=Dibenzothiophene desulfurization enzyme C
NODE_6_length_164819_cov_98.121475	Prodigal:2.6	CDS	122443	123693	.	+	0	ID=DNHCFCPL_01105;Name=soxC_3;gene=soxC_3;inference=ab initio prediction:Prodigal:2.6,similar to AA sequence:UniProtKB:P54998;locus_tag=DNHCFCPL_01105;product=Dibenzothiophene desulfurization enzyme C
NODE_6_length_164819_cov_98.121475	Prodigal:2.6	CDS	123728	125074	.	-	0	ID=DNHCFCPL_01106;Name=norM_2;gene=norM_2;inference=ab initio prediction:Prodigal:2.6,similar to AA sequence:UniProtKB:O82855;locus_tag=DNHCFCPL_01106;product=Multidrug resistance protein NorM
NODE_6_length_164819_cov_98.121475	Prodigal:2.6	CDS	125108	125569	.	-	0	ID=DNHCFCPL_01107;inference=ab initio prediction:Prodigal:2.6;locus_tag=DNHCFCPL_01107;product=hypothetical protein
NODE_6_length_164819_cov_98.121475	Prodigal:2.6	CDS	125687	126841	.	+	0	ID=DNHCFCPL_01108;eC_number=1.3.99.-;Name=hemN;gene=hemN;inference=ab initio prediction:Prodigal:2.6,similar to AA sequence:UniProtKB:Q9CGF7;locus_tag=DNHCFCPL_01108;product=Oxygen-independent coproporphyrinogen-III oxidase-like protein
NODE_6_length_164819_cov_98.121475	Prodigal:2.6	CDS	126892	127647	.	-	0	ID=DNHCFCPL_01109;eC_number=1.1.1.100;Name=fabG_5;gene=fabG_5;inference=ab initio prediction:Prodigal:2.6,similar to AA sequence:UniProtKB:P0A0H9;locus_tag=DNHCFCPL_01109;product=3-oxoacyl-[acyl-carrier-protein] reductase FabG
NODE_6_length_164819_cov_98.121475	Prodigal:2.6	CDS	127760	128656	.	+	0	ID=DNHCFCPL_01110;Name=pgrR_2;gene=pgrR_2;inference=ab initio prediction:Prodigal:2.6,similar to AA sequence:UniProtKB:P77333;locus_tag=DNHCFCPL_01110;product=HTH-type transcriptional regulator PgrR
NODE_6_length_164819_cov_98.121475	Aragorn:1.2	tRNA	128720	128795	.	-	.	ID=DNHCFCPL_01111;inference=COORDINATES:profile:Aragorn:1.2;locus_tag=DNHCFCPL_01111;product=tRNA-Lys(ttt)
NODE_6_length_164819_cov_98.121475	Aragorn:1.2	tRNA	128818	128893	.	-	.	ID=DNHCFCPL_01112;inference=COORDINATES:profile:Aragorn:1.2;locus_tag=DNHCFCPL_01112;product=tRNA-Lys(ttt)
NODE_6_length_164819_cov_98.121475	Prodigal:2.6	CDS	129126	130967	.	-	0	ID=DNHCFCPL_01113;eC_number=6.2.1.3;inference=ab initio prediction:Prodigal:2.6,similar to AA sequence:UniProtKB:O53551;locus_tag=DNHCFCPL_01113;product=Long-chain-fatty-acid--CoA ligase FadD17
NODE_6_length_164819_cov_98.121475	Prodigal:2.6	CDS	131160	134492	.	-	0	ID=DNHCFCPL_01114;eC_number=3.1.26.12;Name=rne;gene=rne;inference=ab initio prediction:Prodigal:2.6,similar to AA sequence:UniProtKB:P21513;locus_tag=DNHCFCPL_01114;product=Ribonuclease E
NODE_6_length_164819_cov_98.121475	Prodigal:2.6	CDS	135215	136147	.	+	0	ID=DNHCFCPL_01115;eC_number=5.4.99.24;Name=rluC;gene=rluC;inference=ab initio prediction:Prodigal:2.6,similar to AA sequence:UniProtKB:P0AA39;locus_tag=DNHCFCPL_01115;product=Ribosomal large subunit pseudouridine synthase C
NODE_6_length_164819_cov_98.121475	Prodigal:2.6	CDS	136144	136818	.	+	0	ID=DNHCFCPL_01116;eC_number=3.1.3.5;inference=ab initio prediction:Prodigal:2.6,similar to AA sequence:UniProtKB:Q9I767;locus_tag=DNHCFCPL_01116;product=5'-nucleotidase
NODE_6_length_164819_cov_98.121475	Prodigal:2.6	CDS	136892	137587	.	+	0	ID=DNHCFCPL_01117;eC_number=6.3.4.15;Name=birA_1;gene=birA_1;inference=ab initio prediction:Prodigal:2.6,protein motif:HAMAP:MF_00978;locus_tag=DNHCFCPL_01117;product=Bifunctional ligase/repressor BirA
NODE_6_length_164819_cov_98.121475	Prodigal:2.6	CDS	137637	138242	.	+	0	ID=DNHCFCPL_01118;eC_number=1.8.4.-;Name=yfcG_2;gene=yfcG_2;inference=ab initio prediction:Prodigal:2.6,similar to AA sequence:UniProtKB:P77526;locus_tag=DNHCFCPL_01118;product=Disulfide-bond oxidoreductase YfcG
NODE_6_length_164819_cov_98.121475	Prodigal:2.6	CDS	138301	138978	.	-	0	ID=DNHCFCPL_01119;inference=ab initio prediction:Prodigal:2.6;locus_tag=DNHCFCPL_01119;product=hypothetical protein
NODE_6_length_164819_cov_98.121475	Prodigal:2.6	CDS	139242	140141	.	-	0	ID=DNHCFCPL_01120;Name=hcaR_1;gene=hcaR_1;inference=ab initio prediction:Prodigal:2.6,similar to AA sequence:UniProtKB:Q47141;locus_tag=DNHCFCPL_01120;product=Hca operon transcriptional activator HcaR
NODE_6_length_164819_cov_98.121475	Prodigal:2.6	CDS	140876	141928	.	+	0	ID=DNHCFCPL_01121;inference=ab initio prediction:Prodigal:2.6;locus_tag=DNHCFCPL_01121;product=hypothetical protein
NODE_6_length_164819_cov_98.121475	Prodigal:2.6	CDS	141995	144151	.	-	0	ID=DNHCFCPL_01122;eC_number=1.11.1.21;Name=katG;gene=katG;inference=ab initio prediction:Prodigal:2.6,similar to AA sequence:UniProtKB:P13029;locus_tag=DNHCFCPL_01122;product=Catalase-peroxidase
NODE_6_length_164819_cov_98.121475	Prodigal:2.6	CDS	144665	146959	.	-	0	ID=DNHCFCPL_01123;eC_number=2.7.3.9;Name=ptsP;gene=ptsP;inference=ab initio prediction:Prodigal:2.6,similar to AA sequence:UniProtKB:P37177;locus_tag=DNHCFCPL_01123;product=Phosphoenolpyruvate-dependent phosphotransferase system
NODE_6_length_164819_cov_98.121475	Prodigal:2.6	CDS	147045	147530	.	-	0	ID=DNHCFCPL_01124;eC_number=3.6.1.-;Name=rppH;gene=rppH;inference=ab initio prediction:Prodigal:2.6,similar to AA sequence:UniProtKB:P0A776;locus_tag=DNHCFCPL_01124;product=RNA pyrophosphohydrolase
NODE_6_length_164819_cov_98.121475	Prodigal:2.6	CDS	147713	148363	.	+	0	ID=DNHCFCPL_01125;eC_number=3.1.3.-;inference=ab initio prediction:Prodigal:2.6,similar to AA sequence:UniProtKB:P9WGJ1;locus_tag=DNHCFCPL_01125;product=putative phosphatase
NODE_6_length_164819_cov_98.121475	Prodigal:2.6	CDS	148418	149014	.	-	0	ID=DNHCFCPL_01126;inference=ab initio prediction:Prodigal:2.6;locus_tag=DNHCFCPL_01126;product=hypothetical protein
NODE_6_length_164819_cov_98.121475	Prodigal:2.6	CDS	149110	149346	.	+	0	ID=DNHCFCPL_01127;inference=ab initio prediction:Prodigal:2.6;locus_tag=DNHCFCPL_01127;product=hypothetical protein
NODE_6_length_164819_cov_98.121475	Prodigal:2.6	CDS	149352	150212	.	-	0	ID=DNHCFCPL_01128;Name=cmpR_1;gene=cmpR_1;inference=ab initio prediction:Prodigal:2.6,similar to AA sequence:UniProtKB:Q55459;locus_tag=DNHCFCPL_01128;product=HTH-type transcriptional activator CmpR
NODE_6_length_164819_cov_98.121475	Prodigal:2.6	CDS	150330	150584	.	-	0	ID=DNHCFCPL_01129;inference=ab initio prediction:Prodigal:2.6;locus_tag=DNHCFCPL_01129;product=hypothetical protein
NODE_6_length_164819_cov_98.121475	Prodigal:2.6	CDS	150822	152240	.	+	0	ID=DNHCFCPL_01130;eC_number=4.2.1.33;Name=leuC;gene=leuC;inference=ab initio prediction:Prodigal:2.6,similar to AA sequence:UniProtKB:P0A6A6;locus_tag=DNHCFCPL_01130;product=3-isopropylmalate dehydratase large subunit
NODE_6_length_164819_cov_98.121475	Prodigal:2.6	CDS	152259	152906	.	+	0	ID=DNHCFCPL_01131;eC_number=4.2.1.33;Name=leuD;gene=leuD;inference=ab initio prediction:Prodigal:2.6,similar to AA sequence:UniProtKB:P30126;locus_tag=DNHCFCPL_01131;product=3-isopropylmalate dehydratase small subunit
NODE_6_length_164819_cov_98.121475	Prodigal:2.6	CDS	153019	153609	.	+	0	ID=DNHCFCPL_01132;inference=ab initio prediction:Prodigal:2.6;locus_tag=DNHCFCPL_01132;product=hypothetical protein
NODE_6_length_164819_cov_98.121475	Prodigal:2.6	CDS	153641	154720	.	+	0	ID=DNHCFCPL_01133;eC_number=1.1.1.85;Name=leuB;gene=leuB;inference=ab initio prediction:Prodigal:2.6,similar to AA sequence:UniProtKB:Q56268;locus_tag=DNHCFCPL_01133;product=3-isopropylmalate dehydrogenase
NODE_6_length_164819_cov_98.121475	Prodigal:2.6	CDS	154774	155181	.	-	0	ID=DNHCFCPL_01134;inference=ab initio prediction:Prodigal:2.6;locus_tag=DNHCFCPL_01134;product=hypothetical protein
NODE_6_length_164819_cov_98.121475	Prodigal:2.6	CDS	155350	155718	.	+	0	ID=DNHCFCPL_01135;inference=ab initio prediction:Prodigal:2.6;locus_tag=DNHCFCPL_01135;product=hypothetical protein
NODE_6_length_164819_cov_98.121475	Prodigal:2.6	CDS	155770	155991	.	-	0	ID=DNHCFCPL_01136;Name=infA;gene=infA;inference=ab initio prediction:Prodigal:2.6,similar to AA sequence:UniProtKB:P69222;locus_tag=DNHCFCPL_01136;product=Translation initiation factor IF-1
NODE_6_length_164819_cov_98.121475	Prodigal:2.6	CDS	156256	157266	.	+	0	ID=DNHCFCPL_01137;inference=ab initio prediction:Prodigal:2.6,similar to AA sequence:UniProtKB:P9WMJ1;locus_tag=DNHCFCPL_01137;product=putative HTH-type transcriptional regulator
NODE_6_length_164819_cov_98.121475	Prodigal:2.6	CDS	157286	158083	.	-	0	ID=DNHCFCPL_01138;eC_number=5.4.99.12;Name=truA;gene=truA;inference=ab initio prediction:Prodigal:2.6,similar to AA sequence:UniProtKB:P07649;locus_tag=DNHCFCPL_01138;product=tRNA pseudouridine synthase A
NODE_6_length_164819_cov_98.121475	Prodigal:2.6	CDS	158098	159045	.	-	0	ID=DNHCFCPL_01139;eC_number=3.5.1.1;Name=ansA;gene=ansA;inference=ab initio prediction:Prodigal:2.6,similar to AA sequence:UniProtKB:P0A962;locus_tag=DNHCFCPL_01139;product=L-asparaginase 1
NODE_6_length_164819_cov_98.121475	Prodigal:2.6	CDS	159128	160390	.	-	0	ID=DNHCFCPL_01140;inference=ab initio prediction:Prodigal:2.6;locus_tag=DNHCFCPL_01140;product=hypothetical protein
NODE_6_length_164819_cov_98.121475	Prodigal:2.6	CDS	160450	161814	.	-	0	ID=DNHCFCPL_01141;inference=ab initio prediction:Prodigal:2.6;locus_tag=DNHCFCPL_01141;product=hypothetical protein
NODE_6_length_164819_cov_98.121475	Prodigal:2.6	CDS	161963	163081	.	-	0	ID=DNHCFCPL_01142;eC_number=1.2.1.11;Name=asd;gene=asd;inference=ab initio prediction:Prodigal:2.6,similar to AA sequence:UniProtKB:Q51344;locus_tag=DNHCFCPL_01142;product=Aspartate-semialdehyde dehydrogenase
NODE_6_length_164819_cov_98.121475	Prodigal:2.6	CDS	163271	164392	.	+	0	ID=DNHCFCPL_01143;inference=ab initio prediction:Prodigal:2.6;locus_tag=DNHCFCPL_01143;product=hypothetical protein
NODE_7_length_162324_cov_98.883030	Prodigal:2.6	CDS	168	764	.	-	0	ID=DNHCFCPL_01144;inference=ab initio prediction:Prodigal:2.6,similar to AA sequence:UniProtKB:P9WMC7;locus_tag=DNHCFCPL_01144;product=putative HTH-type transcriptional regulator
NODE_7_length_162324_cov_98.883030	Prodigal:2.6	CDS	853	2067	.	+	0	ID=DNHCFCPL_01145;eC_number=1.13.-.-;Name=lcp;gene=lcp;inference=ab initio prediction:Prodigal:2.6,similar to AA sequence:UniProtKB:Q3L8N0;locus_tag=DNHCFCPL_01145;product=Rubber oxygenase
NODE_7_length_162324_cov_98.883030	Prodigal:2.6	CDS	2137	2343	.	-	0	ID=DNHCFCPL_01146;inference=ab initio prediction:Prodigal:2.6;locus_tag=DNHCFCPL_01146;product=hypothetical protein
NODE_7_length_162324_cov_98.883030	Prodigal:2.6	CDS	2397	4511	.	-	0	ID=DNHCFCPL_01147;Name=btuB_1;gene=btuB_1;inference=ab initio prediction:Prodigal:2.6,protein motif:HAMAP:MF_01531;locus_tag=DNHCFCPL_01147;product=Vitamin B12 transporter BtuB
NODE_7_length_162324_cov_98.883030	Prodigal:2.6	CDS	4583	5011	.	-	0	ID=DNHCFCPL_01148;inference=ab initio prediction:Prodigal:2.6;locus_tag=DNHCFCPL_01148;product=hypothetical protein
NODE_7_length_162324_cov_98.883030	Prodigal:2.6	CDS	5048	5578	.	-	0	ID=DNHCFCPL_01149;eC_number=3.5.1.88;Name=def_2;gene=def_2;inference=ab initio prediction:Prodigal:2.6,similar to AA sequence:UniProtKB:Q9I7A8;locus_tag=DNHCFCPL_01149;product=Peptide deformylase
NODE_7_length_162324_cov_98.883030	Prodigal:2.6	CDS	5701	6855	.	+	0	ID=DNHCFCPL_01150;inference=ab initio prediction:Prodigal:2.6;locus_tag=DNHCFCPL_01150;product=hypothetical protein
NODE_7_length_162324_cov_98.883030	Prodigal:2.6	CDS	6855	8006	.	+	0	ID=DNHCFCPL_01151;Name=dprA;gene=dprA;inference=ab initio prediction:Prodigal:2.6,similar to AA sequence:UniProtKB:Q8DPI7;locus_tag=DNHCFCPL_01151;product=DNA processing protein DprA
NODE_7_length_162324_cov_98.883030	Prodigal:2.6	CDS	8057	8626	.	+	0	ID=DNHCFCPL_01152;eC_number=2.7.7.87;Name=tsaC;gene=tsaC;inference=ab initio prediction:Prodigal:2.6,similar to AA sequence:UniProtKB:P45748;locus_tag=DNHCFCPL_01152;product=Threonylcarbamoyl-AMP synthase
NODE_7_length_162324_cov_98.883030	Prodigal:2.6	CDS	9018	9926	.	-	0	ID=DNHCFCPL_01153;inference=ab initio prediction:Prodigal:2.6;locus_tag=DNHCFCPL_01153;product=hypothetical protein
NODE_7_length_162324_cov_98.883030	Prodigal:2.6	CDS	10044	10685	.	-	0	ID=DNHCFCPL_01154;Name=comR_1;gene=comR_1;inference=ab initio prediction:Prodigal:2.6,similar to AA sequence:UniProtKB:P75952;locus_tag=DNHCFCPL_01154;product=HTH-type transcriptional repressor ComR
NODE_7_length_162324_cov_98.883030	Prodigal:2.6	CDS	10831	12045	.	+	0	ID=DNHCFCPL_01155;Name=nepI_1;gene=nepI_1;inference=ab initio prediction:Prodigal:2.6,similar to AA sequence:UniProtKB:Q8XGS2;locus_tag=DNHCFCPL_01155;product=Purine ribonucleoside efflux pump NepI
NODE_7_length_162324_cov_98.883030	Prodigal:2.6	CDS	12067	12831	.	+	0	ID=DNHCFCPL_01156;Name=nimR_2;gene=nimR_2;inference=ab initio prediction:Prodigal:2.6,similar to AA sequence:UniProtKB:P76241;locus_tag=DNHCFCPL_01156;product=HTH-type transcriptional regulator NimR
NODE_7_length_162324_cov_98.883030	Prodigal:2.6	CDS	12954	13499	.	+	0	ID=DNHCFCPL_01157;eC_number=1.11.1.15;Name=btuE;gene=btuE;inference=ab initio prediction:Prodigal:2.6,similar to AA sequence:UniProtKB:P06610;locus_tag=DNHCFCPL_01157;product=Thioredoxin/glutathione peroxidase BtuE
NODE_7_length_162324_cov_98.883030	Prodigal:2.6	CDS	13644	14243	.	+	0	ID=DNHCFCPL_01158;inference=ab initio prediction:Prodigal:2.6;locus_tag=DNHCFCPL_01158;product=hypothetical protein
NODE_7_length_162324_cov_98.883030	Prodigal:2.6	CDS	14305	14724	.	-	0	ID=DNHCFCPL_01159;Name=atpC;gene=atpC;inference=ab initio prediction:Prodigal:2.6,similar to AA sequence:UniProtKB:P0A6E6;locus_tag=DNHCFCPL_01159;product=ATP synthase epsilon chain
NODE_7_length_162324_cov_98.883030	Prodigal:2.6	CDS	14742	16136	.	-	0	ID=DNHCFCPL_01160;eC_number=3.6.3.14;Name=atpD1;gene=atpD1;inference=ab initio prediction:Prodigal:2.6,similar to AA sequence:UniProtKB:Q2STE9;locus_tag=DNHCFCPL_01160;product=ATP synthase subunit beta 1
NODE_7_length_162324_cov_98.883030	Prodigal:2.6	CDS	16167	17036	.	-	0	ID=DNHCFCPL_01161;Name=atpG;gene=atpG;inference=ab initio prediction:Prodigal:2.6,similar to AA sequence:UniProtKB:Q8ZKW8;locus_tag=DNHCFCPL_01161;product=ATP synthase gamma chain
NODE_7_length_162324_cov_98.883030	Prodigal:2.6	CDS	17114	18658	.	-	0	ID=DNHCFCPL_01162;eC_number=3.6.3.14;Name=atpA;gene=atpA;inference=ab initio prediction:Prodigal:2.6,similar to AA sequence:UniProtKB:P12985;locus_tag=DNHCFCPL_01162;product=ATP synthase subunit alpha
NODE_7_length_162324_cov_98.883030	Prodigal:2.6	CDS	18705	19241	.	-	0	ID=DNHCFCPL_01163;Name=atpH;gene=atpH;inference=ab initio prediction:Prodigal:2.6,similar to AA sequence:UniProtKB:P0ABA4;locus_tag=DNHCFCPL_01163;product=ATP synthase subunit delta
NODE_7_length_162324_cov_98.883030	Prodigal:2.6	CDS	19254	19724	.	-	0	ID=DNHCFCPL_01164;Name=atpF;gene=atpF;inference=ab initio prediction:Prodigal:2.6,similar to AA sequence:UniProtKB:P0ABA0;locus_tag=DNHCFCPL_01164;product=ATP synthase subunit b
NODE_7_length_162324_cov_98.883030	Prodigal:2.6	CDS	19763	20008	.	-	0	ID=DNHCFCPL_01165;Name=atpE;gene=atpE;inference=ab initio prediction:Prodigal:2.6,similar to AA sequence:UniProtKB:P68699;locus_tag=DNHCFCPL_01165;product=ATP synthase subunit c
NODE_7_length_162324_cov_98.883030	Prodigal:2.6	CDS	20093	20968	.	-	0	ID=DNHCFCPL_01166;Name=atpB;gene=atpB;inference=ab initio prediction:Prodigal:2.6,similar to AA sequence:UniProtKB:P0AB98;locus_tag=DNHCFCPL_01166;product=ATP synthase subunit a
NODE_7_length_162324_cov_98.883030	Prodigal:2.6	CDS	21073	21471	.	-	0	ID=DNHCFCPL_01167;inference=ab initio prediction:Prodigal:2.6;locus_tag=DNHCFCPL_01167;product=hypothetical protein
NODE_7_length_162324_cov_98.883030	Prodigal:2.6	CDS	21641	22480	.	-	0	ID=DNHCFCPL_01168;Name=znuA;gene=znuA;inference=ab initio prediction:Prodigal:2.6,similar to AA sequence:UniProtKB:Q9RPX0;locus_tag=DNHCFCPL_01168;product=High-affinity zinc uptake system protein ZnuA
NODE_7_length_162324_cov_98.883030	Prodigal:2.6	CDS	22608	23105	.	+	0	ID=DNHCFCPL_01169;Name=zur;gene=zur;inference=ab initio prediction:Prodigal:2.6,similar to AA sequence:UniProtKB:P0AC51;locus_tag=DNHCFCPL_01169;product=Zinc uptake regulation protein
NODE_7_length_162324_cov_98.883030	Prodigal:2.6	CDS	23087	23866	.	+	0	ID=DNHCFCPL_01170;eC_number=3.6.3.-;Name=znuC;gene=znuC;inference=ab initio prediction:Prodigal:2.6,similar to AA sequence:UniProtKB:P0A9X1;locus_tag=DNHCFCPL_01170;product=Zinc import ATP-binding protein ZnuC
NODE_7_length_162324_cov_98.883030	Prodigal:2.6	CDS	23870	24679	.	+	0	ID=DNHCFCPL_01171;Name=znuB;gene=znuB;inference=ab initio prediction:Prodigal:2.6,similar to AA sequence:UniProtKB:P39832;locus_tag=DNHCFCPL_01171;product=High-affinity zinc uptake system membrane protein ZnuB
NODE_7_length_162324_cov_98.883030	Prodigal:2.6	CDS	24681	25307	.	-	0	ID=DNHCFCPL_01172;Name=rhtB_3;gene=rhtB_3;inference=ab initio prediction:Prodigal:2.6,similar to AA sequence:UniProtKB:P0AG34;locus_tag=DNHCFCPL_01172;product=Homoserine/homoserine lactone efflux protein
NODE_7_length_162324_cov_98.883030	Prodigal:2.6	CDS	25466	26386	.	+	0	ID=DNHCFCPL_01173;eC_number=1.11.1.-;Name=yfeX_2;gene=yfeX_2;inference=ab initio prediction:Prodigal:2.6,similar to AA sequence:UniProtKB:P76536;locus_tag=DNHCFCPL_01173;product=putative deferrochelatase/peroxidase YfeX
NODE_7_length_162324_cov_98.883030	Prodigal:2.6	CDS	26526	26969	.	-	0	ID=DNHCFCPL_01174;inference=ab initio prediction:Prodigal:2.6;locus_tag=DNHCFCPL_01174;product=hypothetical protein
NODE_7_length_162324_cov_98.883030	Prodigal:2.6	CDS	27213	28910	.	-	0	ID=DNHCFCPL_01175;eC_number=1.1.1.38;Name=maeA;gene=maeA;inference=ab initio prediction:Prodigal:2.6,similar to AA sequence:UniProtKB:P26616;locus_tag=DNHCFCPL_01175;product=NAD-dependent malic enzyme
NODE_7_length_162324_cov_98.883030	Prodigal:2.6	CDS	29406	31196	.	+	0	ID=DNHCFCPL_01176;eC_number=6.1.1.19;Name=argS;gene=argS;inference=ab initio prediction:Prodigal:2.6,similar to AA sequence:UniProtKB:Q99W05;locus_tag=DNHCFCPL_01176;product=Arginine--tRNA ligase
NODE_7_length_162324_cov_98.883030	Prodigal:2.6	CDS	31350	31976	.	+	0	ID=DNHCFCPL_01177;Name=ftsN_1;gene=ftsN_1;inference=ab initio prediction:Prodigal:2.6,protein motif:HAMAP:MF_02039;locus_tag=DNHCFCPL_01177;product=Cell division protein FtsN
NODE_7_length_162324_cov_98.883030	Prodigal:2.6	CDS	32020	32688	.	-	0	ID=DNHCFCPL_01178;eC_number=4.5.1.3;Name=dcmA;gene=dcmA;inference=ab initio prediction:Prodigal:2.6,similar to AA sequence:UniProtKB:P21161;locus_tag=DNHCFCPL_01178;product=Dichloromethane dehalogenase
NODE_7_length_162324_cov_98.883030	Prodigal:2.6	CDS	32801	33208	.	-	0	ID=DNHCFCPL_01179;inference=ab initio prediction:Prodigal:2.6;locus_tag=DNHCFCPL_01179;product=hypothetical protein
NODE_7_length_162324_cov_98.883030	Prodigal:2.6	CDS	33205	34152	.	-	0	ID=DNHCFCPL_01180;eC_number=1.13.11.24;Name=yhhW_1;gene=yhhW_1;inference=ab initio prediction:Prodigal:2.6,similar to AA sequence:UniProtKB:P46852;locus_tag=DNHCFCPL_01180;product=Quercetin 2%2C3-dioxygenase
NODE_7_length_162324_cov_98.883030	Prodigal:2.6	CDS	34309	34614	.	-	0	ID=DNHCFCPL_01181;inference=ab initio prediction:Prodigal:2.6;locus_tag=DNHCFCPL_01181;product=hypothetical protein
NODE_7_length_162324_cov_98.883030	Prodigal:2.6	CDS	34675	35202	.	-	0	ID=DNHCFCPL_01182;Name=yqjI;gene=yqjI;inference=ab initio prediction:Prodigal:2.6,similar to AA sequence:UniProtKB:P64588;locus_tag=DNHCFCPL_01182;product=Transcriptional regulator YqjI
NODE_7_length_162324_cov_98.883030	Prodigal:2.6	CDS	35424	36212	.	-	0	ID=DNHCFCPL_01183;eC_number=2.7.7.47;Name=ant1;gene=ant1;inference=ab initio prediction:Prodigal:2.6,similar to AA sequence:UniProtKB:P0A0D1;locus_tag=DNHCFCPL_01183;product=Streptomycin 3''-adenylyltransferase
NODE_7_length_162324_cov_98.883030	Prodigal:2.6	CDS	36278	37846	.	-	0	ID=DNHCFCPL_01184;eC_number=6.3.5.2;Name=guaA_1;gene=guaA_1;inference=ab initio prediction:Prodigal:2.6,similar to AA sequence:UniProtKB:P04079;locus_tag=DNHCFCPL_01184;product=GMP synthase [glutamine-hydrolyzing]
NODE_7_length_162324_cov_98.883030	Prodigal:2.6	CDS	38222	39451	.	+	0	ID=DNHCFCPL_01185;inference=ab initio prediction:Prodigal:2.6;locus_tag=DNHCFCPL_01185;product=hypothetical protein
NODE_7_length_162324_cov_98.883030	Prodigal:2.6	CDS	39511	39948	.	-	0	ID=DNHCFCPL_01186;Name=yqjF;gene=yqjF;inference=ab initio prediction:Prodigal:2.6,similar to AA sequence:UniProtKB:P42619;locus_tag=DNHCFCPL_01186;product=Inner membrane protein YqjF
NODE_7_length_162324_cov_98.883030	Prodigal:2.6	CDS	40142	40783	.	+	0	ID=DNHCFCPL_01187;inference=ab initio prediction:Prodigal:2.6,similar to AA sequence:UniProtKB:P9WP09;locus_tag=DNHCFCPL_01187;product=putative membrane protein
NODE_7_length_162324_cov_98.883030	Prodigal:2.6	CDS	40791	41381	.	-	0	ID=DNHCFCPL_01188;inference=ab initio prediction:Prodigal:2.6;locus_tag=DNHCFCPL_01188;product=hypothetical protein
NODE_7_length_162324_cov_98.883030	Prodigal:2.6	CDS	41597	41983	.	-	0	ID=DNHCFCPL_01189;inference=ab initio prediction:Prodigal:2.6;locus_tag=DNHCFCPL_01189;product=hypothetical protein
NODE_7_length_162324_cov_98.883030	Prodigal:2.6	CDS	41994	42836	.	-	0	ID=DNHCFCPL_01190;Name=parA;gene=parA;inference=ab initio prediction:Prodigal:2.6,similar to AA sequence:UniProtKB:B8GW31;locus_tag=DNHCFCPL_01190;product=Chromosome partitioning protein ParA
NODE_7_length_162324_cov_98.883030	Prodigal:2.6	CDS	42913	43305	.	-	0	ID=DNHCFCPL_01191;inference=ab initio prediction:Prodigal:2.6;locus_tag=DNHCFCPL_01191;product=hypothetical protein
NODE_7_length_162324_cov_98.883030	Prodigal:2.6	CDS	43324	43632	.	-	0	ID=DNHCFCPL_01192;Name=bolA;gene=bolA;inference=ab initio prediction:Prodigal:2.6,similar to AA sequence:UniProtKB:P0ABE2;locus_tag=DNHCFCPL_01192;product=DNA-binding transcriptional regulator BolA
NODE_7_length_162324_cov_98.883030	Aragorn:1.2	tRNA	43863	43938	.	+	.	ID=DNHCFCPL_01193;inference=COORDINATES:profile:Aragorn:1.2;locus_tag=DNHCFCPL_01193;product=tRNA-Gly(gcc)
NODE_7_length_162324_cov_98.883030	Aragorn:1.2	tRNA	43984	44059	.	+	.	ID=DNHCFCPL_01194;inference=COORDINATES:profile:Aragorn:1.2;locus_tag=DNHCFCPL_01194;product=tRNA-Gly(gcc)
NODE_7_length_162324_cov_98.883030	Prodigal:2.6	CDS	44154	44918	.	-	0	ID=DNHCFCPL_01195;eC_number=2.7.8.-;Name=sfp_1;gene=sfp_1;inference=ab initio prediction:Prodigal:2.6,similar to AA sequence:UniProtKB:P39135;locus_tag=DNHCFCPL_01195;product=4'-phosphopantetheinyl transferase sfp
NODE_7_length_162324_cov_98.883030	Prodigal:2.6	CDS	44911	46776	.	-	0	ID=DNHCFCPL_01196;eC_number=4.2.99.20;Name=menH_1;gene=menH_1;inference=ab initio prediction:Prodigal:2.6,protein motif:HAMAP:MF_01660;locus_tag=DNHCFCPL_01196;product=2-succinyl-6-hydroxy-2%2C4-cyclohexadiene-1-carboxylate synthase
NODE_7_length_162324_cov_98.883030	Prodigal:2.6	CDS	46831	48105	.	-	0	ID=DNHCFCPL_01197;inference=ab initio prediction:Prodigal:2.6;locus_tag=DNHCFCPL_01197;product=hypothetical protein
NODE_7_length_162324_cov_98.883030	Prodigal:2.6	CDS	48102	51752	.	-	0	ID=DNHCFCPL_01198;Name=srpB;gene=srpB;inference=ab initio prediction:Prodigal:2.6,similar to AA sequence:UniProtKB:O31100;locus_tag=DNHCFCPL_01198;product=Solvent-resistant pump membrane transporter SrpB
NODE_7_length_162324_cov_98.883030	Prodigal:2.6	CDS	51777	54671	.	-	0	ID=DNHCFCPL_01199;Name=dhbF_2;gene=dhbF_2;inference=ab initio prediction:Prodigal:2.6,similar to AA sequence:UniProtKB:P45745;locus_tag=DNHCFCPL_01199;product=Dimodular nonribosomal peptide synthase
NODE_7_length_162324_cov_98.883030	Prodigal:2.6	CDS	54678	55736	.	-	0	ID=DNHCFCPL_01200;Name=cmdD;gene=cmdD;inference=ab initio prediction:Prodigal:2.6,similar to AA sequence:UniProtKB:Q0VZ70;locus_tag=DNHCFCPL_01200;product=Chondramide synthase cmdD
NODE_7_length_162324_cov_98.883030	Prodigal:2.6	CDS	55733	55993	.	-	0	ID=DNHCFCPL_01201;eC_number=2.3.1.-;Name=pksN;gene=pksN;inference=ab initio prediction:Prodigal:2.6,similar to AA sequence:UniProtKB:O31782;locus_tag=DNHCFCPL_01201;product=Polyketide synthase PksN
NODE_7_length_162324_cov_98.883030	Prodigal:2.6	CDS	55990	57783	.	-	0	ID=DNHCFCPL_01202;eC_number=1.3.8.10;inference=ab initio prediction:Prodigal:2.6,similar to AA sequence:UniProtKB:Q2LQN9;locus_tag=DNHCFCPL_01202;product=Cyclohex-1-ene-1-carbonyl-CoA dehydrogenase
NODE_7_length_162324_cov_98.883030	Prodigal:2.6	CDS	57816	59705	.	-	0	ID=DNHCFCPL_01203;eC_number=6.2.1.-;inference=ab initio prediction:Prodigal:2.6,similar to AA sequence:UniProtKB:O53580;locus_tag=DNHCFCPL_01203;product=Long-chain-fatty-acid--AMP ligase FadD32
NODE_7_length_162324_cov_98.883030	Prodigal:2.6	CDS	60321	61037	.	-	0	ID=DNHCFCPL_01204;Name=anoR;gene=anoR;inference=ab initio prediction:Prodigal:2.6,similar to AA sequence:UniProtKB:A0A0N8YGA2;locus_tag=DNHCFCPL_01204;product=Transcriptional activator protein AnoR
NODE_7_length_162324_cov_98.883030	Prodigal:2.6	CDS	61797	62213	.	+	0	ID=DNHCFCPL_01205;inference=ab initio prediction:Prodigal:2.6;locus_tag=DNHCFCPL_01205;product=hypothetical protein
NODE_7_length_162324_cov_98.883030	Prodigal:2.6	CDS	62292	62843	.	+	0	ID=DNHCFCPL_01206;eC_number=2.3.1.184;Name=abaI;gene=abaI;inference=ab initio prediction:Prodigal:2.6,similar to AA sequence:UniProtKB:B0FLN1;locus_tag=DNHCFCPL_01206;product=Acyl-homoserine-lactone synthase
NODE_7_length_162324_cov_98.883030	Prodigal:2.6	CDS	62936	64288	.	-	0	ID=DNHCFCPL_01207;Name=yhjE_1;gene=yhjE_1;inference=ab initio prediction:Prodigal:2.6,similar to AA sequence:UniProtKB:P37643;locus_tag=DNHCFCPL_01207;product=Inner membrane metabolite transport protein YhjE
NODE_7_length_162324_cov_98.883030	Prodigal:2.6	CDS	64408	65433	.	-	0	ID=DNHCFCPL_01208;eC_number=4.2.1.150;Name=crt_2;gene=crt_2;inference=ab initio prediction:Prodigal:2.6,similar to AA sequence:UniProtKB:P52046;locus_tag=DNHCFCPL_01208;product=Short-chain-enoyl-CoA hydratase
NODE_7_length_162324_cov_98.883030	Prodigal:2.6	CDS	65446	66219	.	-	0	ID=DNHCFCPL_01209;eC_number=4.2.1.17;Name=echA8_1;gene=echA8_1;inference=ab initio prediction:Prodigal:2.6,similar to AA sequence:UniProtKB:P9WNN9;locus_tag=DNHCFCPL_01209;product=putative enoyl-CoA hydratase echA8
NODE_7_length_162324_cov_98.883030	Prodigal:2.6	CDS	66241	67368	.	-	0	ID=DNHCFCPL_01210;eC_number=1.3.99.-;Name=mmgC_3;gene=mmgC_3;inference=ab initio prediction:Prodigal:2.6,similar to AA sequence:UniProtKB:P45857;locus_tag=DNHCFCPL_01210;product=Acyl-CoA dehydrogenase
NODE_7_length_162324_cov_98.883030	Prodigal:2.6	CDS	67380	69029	.	-	0	ID=DNHCFCPL_01211;eC_number=6.2.1.1;Name=acsA_2;gene=acsA_2;inference=ab initio prediction:Prodigal:2.6,similar to AA sequence:UniProtKB:P39062;locus_tag=DNHCFCPL_01211;product=Acetyl-coenzyme A synthetase
NODE_7_length_162324_cov_98.883030	Prodigal:2.6	CDS	69111	70001	.	-	0	ID=DNHCFCPL_01212;eC_number=1.1.1.31;Name=mmsB;gene=mmsB;inference=ab initio prediction:Prodigal:2.6,similar to AA sequence:UniProtKB:P28811;locus_tag=DNHCFCPL_01212;product=3-hydroxyisobutyrate dehydrogenase
NODE_7_length_162324_cov_98.883030	Prodigal:2.6	CDS	70013	71530	.	-	0	ID=DNHCFCPL_01213;eC_number=1.2.1.27;Name=mmsA;gene=mmsA;inference=ab initio prediction:Prodigal:2.6,similar to AA sequence:UniProtKB:P28810;locus_tag=DNHCFCPL_01213;product=Methylmalonate-semialdehyde dehydrogenase [acylating]
NODE_7_length_162324_cov_98.883030	Prodigal:2.6	CDS	71696	72577	.	+	0	ID=DNHCFCPL_01214;Name=gltR_2;gene=gltR_2;inference=ab initio prediction:Prodigal:2.6,similar to AA sequence:UniProtKB:P94501;locus_tag=DNHCFCPL_01214;product=HTH-type transcriptional regulator GltR
NODE_7_length_162324_cov_98.883030	Prodigal:2.6	CDS	72635	74065	.	-	0	ID=DNHCFCPL_01215;Name=cycA_2;gene=cycA_2;inference=ab initio prediction:Prodigal:2.6,similar to AA sequence:UniProtKB:P0AAE0;locus_tag=DNHCFCPL_01215;product=D-serine/D-alanine/glycine transporter
NODE_7_length_162324_cov_98.883030	Prodigal:2.6	CDS	74436	75875	.	-	0	ID=DNHCFCPL_01216;Name=cycA_3;gene=cycA_3;inference=ab initio prediction:Prodigal:2.6,similar to AA sequence:UniProtKB:P0AAE0;locus_tag=DNHCFCPL_01216;product=D-serine/D-alanine/glycine transporter
NODE_7_length_162324_cov_98.883030	Prodigal:2.6	CDS	76037	76396	.	-	0	ID=DNHCFCPL_01217;eC_number=3.5.99.5;Name=amnD;gene=amnD;inference=ab initio prediction:Prodigal:2.6,similar to AA sequence:UniProtKB:Q9KWS2;locus_tag=DNHCFCPL_01217;product=2-aminomuconate deaminase
NODE_7_length_162324_cov_98.883030	Prodigal:2.6	CDS	76407	77510	.	-	0	ID=DNHCFCPL_01218;eC_number=5.1.1.1;Name=dadX_1;gene=dadX_1;inference=ab initio prediction:Prodigal:2.6,similar to AA sequence:UniProtKB:P29012;locus_tag=DNHCFCPL_01218;product=Alanine racemase%2C catabolic
NODE_7_length_162324_cov_98.883030	Prodigal:2.6	CDS	77531	78796	.	-	0	ID=DNHCFCPL_01219;eC_number=1.4.99.-;Name=dadA1;gene=dadA1;inference=ab initio prediction:Prodigal:2.6,similar to AA sequence:UniProtKB:Q9HTQ0;locus_tag=DNHCFCPL_01219;product=D-amino acid dehydrogenase 1
NODE_7_length_162324_cov_98.883030	Prodigal:2.6	CDS	78933	79400	.	+	0	ID=DNHCFCPL_01220;Name=lrp_3;gene=lrp_3;inference=ab initio prediction:Prodigal:2.6,similar to AA sequence:UniProtKB:P0ACJ0;locus_tag=DNHCFCPL_01220;product=Leucine-responsive regulatory protein
NODE_7_length_162324_cov_98.883030	Prodigal:2.6	CDS	79441	80586	.	-	0	ID=DNHCFCPL_01221;inference=ab initio prediction:Prodigal:2.6;locus_tag=DNHCFCPL_01221;product=hypothetical protein
NODE_7_length_162324_cov_98.883030	Prodigal:2.6	CDS	80662	82752	.	+	0	ID=DNHCFCPL_01222;Name=fhuA_3;gene=fhuA_3;inference=ab initio prediction:Prodigal:2.6,similar to AA sequence:UniProtKB:P06971;locus_tag=DNHCFCPL_01222;product=Ferrichrome-iron receptor
NODE_7_length_162324_cov_98.883030	Prodigal:2.6	CDS	82797	83177	.	-	0	ID=DNHCFCPL_01223;inference=ab initio prediction:Prodigal:2.6;locus_tag=DNHCFCPL_01223;product=hypothetical protein
NODE_7_length_162324_cov_98.883030	Prodigal:2.6	CDS	83206	83580	.	-	0	ID=DNHCFCPL_01224;Name=rraB_1;gene=rraB_1;inference=ab initio prediction:Prodigal:2.6,protein motif:HAMAP:MF_01888;locus_tag=DNHCFCPL_01224;product=Regulator of ribonuclease activity B
NODE_7_length_162324_cov_98.883030	Prodigal:2.6	CDS	83691	84356	.	-	0	ID=DNHCFCPL_01225;eC_number=5.4.99.28;Name=rluA_2;gene=rluA_2;inference=ab initio prediction:Prodigal:2.6,similar to AA sequence:UniProtKB:P0AA37;locus_tag=DNHCFCPL_01225;product=Ribosomal large subunit pseudouridine synthase A
NODE_7_length_162324_cov_98.883030	Prodigal:2.6	CDS	84467	85168	.	-	0	ID=DNHCFCPL_01226;inference=ab initio prediction:Prodigal:2.6;locus_tag=DNHCFCPL_01226;product=hypothetical protein
NODE_7_length_162324_cov_98.883030	Prodigal:2.6	CDS	85848	86582	.	-	0	ID=DNHCFCPL_01227;Name=nepI_2;gene=nepI_2;inference=ab initio prediction:Prodigal:2.6,similar to AA sequence:UniProtKB:P0ADL1;locus_tag=DNHCFCPL_01227;product=Purine ribonucleoside efflux pump NepI
NODE_7_length_162324_cov_98.883030	Prodigal:2.6	CDS	86780	87364	.	-	0	ID=DNHCFCPL_01228;Name=comR_2;gene=comR_2;inference=ab initio prediction:Prodigal:2.6,similar to AA sequence:UniProtKB:P75952;locus_tag=DNHCFCPL_01228;product=HTH-type transcriptional repressor ComR
NODE_7_length_162324_cov_98.883030	Prodigal:2.6	CDS	87613	88314	.	+	0	ID=DNHCFCPL_01229;eC_number=1.-.-.-;inference=ab initio prediction:Prodigal:2.6,similar to AA sequence:UniProtKB:Q7A3L9;locus_tag=DNHCFCPL_01229;product=putative oxidoreductase
NODE_7_length_162324_cov_98.883030	Prodigal:2.6	CDS	88409	89638	.	-	0	ID=DNHCFCPL_01230;eC_number=2.3.1.41;Name=fabB_1;gene=fabB_1;inference=ab initio prediction:Prodigal:2.6,similar to AA sequence:UniProtKB:Q02K94;locus_tag=DNHCFCPL_01230;product=3-oxoacyl-[acyl-carrier-protein] synthase 1
NODE_7_length_162324_cov_98.883030	Prodigal:2.6	CDS	90692	91111	.	-	0	ID=DNHCFCPL_01231;inference=ab initio prediction:Prodigal:2.6;locus_tag=DNHCFCPL_01231;product=hypothetical protein
NODE_7_length_162324_cov_98.883030	Prodigal:2.6	CDS	91455	91964	.	-	0	ID=DNHCFCPL_01232;inference=ab initio prediction:Prodigal:2.6;locus_tag=DNHCFCPL_01232;product=hypothetical protein
NODE_7_length_162324_cov_98.883030	Prodigal:2.6	CDS	92359	92934	.	-	0	ID=DNHCFCPL_01233;inference=ab initio prediction:Prodigal:2.6;locus_tag=DNHCFCPL_01233;product=hypothetical protein
NODE_7_length_162324_cov_98.883030	Prodigal:2.6	CDS	93524	93790	.	-	0	ID=DNHCFCPL_01234;inference=ab initio prediction:Prodigal:2.6;locus_tag=DNHCFCPL_01234;product=hypothetical protein
NODE_7_length_162324_cov_98.883030	Prodigal:2.6	CDS	93949	96555	.	-	0	ID=DNHCFCPL_01235;eC_number=4.2.1.117;Name=acnD;gene=acnD;inference=ab initio prediction:Prodigal:2.6,similar to AA sequence:UniProtKB:Q8EJW3;locus_tag=DNHCFCPL_01235;product=2-methylcitrate dehydratase (2-methyl-trans-aconitate forming)
NODE_7_length_162324_cov_98.883030	Prodigal:2.6	CDS	96555	97712	.	-	0	ID=DNHCFCPL_01236;eC_number=2.3.3.5;Name=prpC;gene=prpC;inference=ab initio prediction:Prodigal:2.6,similar to AA sequence:UniProtKB:Q937N9;locus_tag=DNHCFCPL_01236;product=2-methylcitrate synthase
NODE_7_length_162324_cov_98.883030	Prodigal:2.6	CDS	97972	98856	.	-	0	ID=DNHCFCPL_01237;eC_number=4.1.3.30;Name=prpB;gene=prpB;inference=ab initio prediction:Prodigal:2.6,similar to AA sequence:UniProtKB:Q56062;locus_tag=DNHCFCPL_01237;product=2-methylisocitrate lyase
NODE_7_length_162324_cov_98.883030	Prodigal:2.6	CDS	98849	99559	.	-	0	ID=DNHCFCPL_01238;Name=gntR_2;gene=gntR_2;inference=ab initio prediction:Prodigal:2.6,similar to AA sequence:UniProtKB:Q8GAL4;locus_tag=DNHCFCPL_01238;product=putative D-xylose utilization operon transcriptional repressor
NODE_7_length_162324_cov_98.883030	Prodigal:2.6	CDS	100075	101289	.	+	0	ID=DNHCFCPL_01239;eC_number=2.6.1.57;Name=tyrB;gene=tyrB;inference=ab initio prediction:Prodigal:2.6,similar to AA sequence:UniProtKB:P04693;locus_tag=DNHCFCPL_01239;product=Aromatic-amino-acid aminotransferase
NODE_7_length_162324_cov_98.883030	Prodigal:2.6	CDS	101338	103044	.	-	0	ID=DNHCFCPL_01240;eC_number=1.1.1.28;Name=dld;gene=dld;inference=ab initio prediction:Prodigal:2.6,similar to AA sequence:UniProtKB:P06149;locus_tag=DNHCFCPL_01240;product=D-lactate dehydrogenase
NODE_7_length_162324_cov_98.883030	Prodigal:2.6	CDS	103336	104487	.	-	0	ID=DNHCFCPL_01241;eC_number=1.1.-.-;Name=lldD;gene=lldD;inference=ab initio prediction:Prodigal:2.6,similar to AA sequence:UniProtKB:P33232;locus_tag=DNHCFCPL_01241;product=L-lactate dehydrogenase
NODE_7_length_162324_cov_98.883030	Prodigal:2.6	CDS	104484	105236	.	-	0	ID=DNHCFCPL_01242;Name=lldR_1;gene=lldR_1;inference=ab initio prediction:Prodigal:2.6,similar to AA sequence:UniProtKB:P0ACL7;locus_tag=DNHCFCPL_01242;product=Putative L-lactate dehydrogenase operon regulatory protein
NODE_7_length_162324_cov_98.883030	Prodigal:2.6	CDS	105256	106917	.	-	0	ID=DNHCFCPL_01243;Name=lldP;gene=lldP;inference=ab initio prediction:Prodigal:2.6,similar to AA sequence:UniProtKB:P33231;locus_tag=DNHCFCPL_01243;product=L-lactate permease
NODE_7_length_162324_cov_98.883030	Prodigal:2.6	CDS	107292	108662	.	+	0	ID=DNHCFCPL_01244;eC_number=5.4.2.2;Name=algC_2;gene=algC_2;inference=ab initio prediction:Prodigal:2.6,similar to AA sequence:UniProtKB:Q02E40;locus_tag=DNHCFCPL_01244;product=Phosphomannomutase/phosphoglucomutase
NODE_7_length_162324_cov_98.883030	Prodigal:2.6	CDS	108706	109722	.	-	0	ID=DNHCFCPL_01245;eC_number=5.1.3.2;Name=galE_1;gene=galE_1;inference=ab initio prediction:Prodigal:2.6,similar to AA sequence:UniProtKB:P09147;locus_tag=DNHCFCPL_01245;product=UDP-glucose 4-epimerase
NODE_7_length_162324_cov_98.883030	Prodigal:2.6	CDS	109715	111385	.	-	0	ID=DNHCFCPL_01246;eC_number=5.3.1.9;Name=pgi;gene=pgi;inference=ab initio prediction:Prodigal:2.6,similar to AA sequence:UniProtKB:P0A6T1;locus_tag=DNHCFCPL_01246;product=Glucose-6-phosphate isomerase
NODE_7_length_162324_cov_98.883030	Prodigal:2.6	CDS	111382	112644	.	-	0	ID=DNHCFCPL_01247;eC_number=1.1.1.22;Name=rkpK;gene=rkpK;inference=ab initio prediction:Prodigal:2.6,similar to AA sequence:UniProtKB:O54068;locus_tag=DNHCFCPL_01247;product=UDP-glucose 6-dehydrogenase
NODE_7_length_162324_cov_98.883030	Prodigal:2.6	CDS	112760	113635	.	-	0	ID=DNHCFCPL_01248;eC_number=2.7.7.9;Name=galU;gene=galU;inference=ab initio prediction:Prodigal:2.6,similar to AA sequence:UniProtKB:P0AEP3;locus_tag=DNHCFCPL_01248;product=UTP--glucose-1-phosphate uridylyltransferase
NODE_7_length_162324_cov_98.883030	Prodigal:2.6	CDS	113661	114281	.	-	0	ID=DNHCFCPL_01249;eC_number=2.-.-.-;Name=epsL;gene=epsL;inference=ab initio prediction:Prodigal:2.6,similar to AA sequence:UniProtKB:P71062;locus_tag=DNHCFCPL_01249;product=putative sugar transferase EpsL
NODE_7_length_162324_cov_98.883030	Prodigal:2.6	CDS	114294	115121	.	-	0	ID=DNHCFCPL_01250;eC_number=2.4.1.303;Name=wbbD;gene=wbbD;inference=ab initio prediction:Prodigal:2.6,similar to AA sequence:UniProtKB:Q03084;locus_tag=DNHCFCPL_01250;product=UDP-Gal:alpha-D-GlcNAc-diphosphoundecaprenol beta-1%2C3-galactosyltransferase
NODE_7_length_162324_cov_98.883030	Prodigal:2.6	CDS	115128	116162	.	-	0	ID=DNHCFCPL_01251;eC_number=2.4.1.52;Name=tagE;gene=tagE;inference=ab initio prediction:Prodigal:2.6,similar to AA sequence:UniProtKB:P13484;locus_tag=DNHCFCPL_01251;product=Poly(glycerol-phosphate) alpha-glucosyltransferase
NODE_7_length_162324_cov_98.883030	Prodigal:2.6	CDS	116166	117206	.	-	0	ID=DNHCFCPL_01252;inference=ab initio prediction:Prodigal:2.6;locus_tag=DNHCFCPL_01252;product=hypothetical protein
NODE_7_length_162324_cov_98.883030	Prodigal:2.6	CDS	117289	118380	.	-	0	ID=DNHCFCPL_01253;inference=ab initio prediction:Prodigal:2.6;locus_tag=DNHCFCPL_01253;product=hypothetical protein
NODE_7_length_162324_cov_98.883030	Prodigal:2.6	CDS	118472	119188	.	-	0	ID=DNHCFCPL_01254;eC_number=2.4.1.250;Name=mshA;gene=mshA;inference=ab initio prediction:Prodigal:2.6,protein motif:HAMAP:MF_01695;locus_tag=DNHCFCPL_01254;product=D-inositol-3-phosphate glycosyltransferase
NODE_7_length_162324_cov_98.883030	Prodigal:2.6	CDS	119142	119633	.	-	0	ID=DNHCFCPL_01255;inference=ab initio prediction:Prodigal:2.6;locus_tag=DNHCFCPL_01255;product=hypothetical protein
NODE_7_length_162324_cov_98.883030	Prodigal:2.6	CDS	119810	120376	.	-	0	ID=DNHCFCPL_01256;eC_number=2.3.1.79;Name=maa;gene=maa;inference=ab initio prediction:Prodigal:2.6,similar to AA sequence:UniProtKB:P77791;locus_tag=DNHCFCPL_01256;product=Maltose O-acetyltransferase
NODE_7_length_162324_cov_98.883030	Prodigal:2.6	CDS	120373	121725	.	-	0	ID=DNHCFCPL_01257;inference=ab initio prediction:Prodigal:2.6;locus_tag=DNHCFCPL_01257;product=hypothetical protein
NODE_7_length_162324_cov_98.883030	Prodigal:2.6	CDS	121760	122839	.	-	0	ID=DNHCFCPL_01258;eC_number=2.6.1.98;Name=wbpE;gene=wbpE;inference=ab initio prediction:Prodigal:2.6,similar to AA sequence:UniProtKB:Q9HZ76;locus_tag=DNHCFCPL_01258;product=UDP-2-acetamido-2-deoxy-3-oxo-D-glucuronate aminotransferase
NODE_7_length_162324_cov_98.883030	Prodigal:2.6	CDS	122841	123419	.	-	0	ID=DNHCFCPL_01259;eC_number=2.3.1.201;Name=wbpD;gene=wbpD;inference=ab initio prediction:Prodigal:2.6,similar to AA sequence:UniProtKB:G3XD01;locus_tag=DNHCFCPL_01259;product=UDP-2-acetamido-3-amino-2%2C3-dideoxy-D-glucuronate N-acetyltransferase
NODE_7_length_162324_cov_98.883030	Prodigal:2.6	CDS	123416	124366	.	-	0	ID=DNHCFCPL_01260;eC_number=1.1.1.335;Name=wbpB;gene=wbpB;inference=ab initio prediction:Prodigal:2.6,similar to AA sequence:UniProtKB:G3XD23;locus_tag=DNHCFCPL_01260;product=UDP-N-acetyl-2-amino-2-deoxy-D-glucuronate oxidase
NODE_7_length_162324_cov_98.883030	Prodigal:2.6	CDS	124397	125692	.	-	0	ID=DNHCFCPL_01261;eC_number=1.1.1.136;Name=wbpA;gene=wbpA;inference=ab initio prediction:Prodigal:2.6,similar to AA sequence:UniProtKB:G3XD94;locus_tag=DNHCFCPL_01261;product=UDP-N-acetyl-D-glucosamine 6-dehydrogenase
NODE_7_length_162324_cov_98.883030	Prodigal:2.6	CDS	126053	127153	.	+	0	ID=DNHCFCPL_01262;inference=ab initio prediction:Prodigal:2.6;locus_tag=DNHCFCPL_01262;product=hypothetical protein
NODE_7_length_162324_cov_98.883030	Prodigal:2.6	CDS	127158	127586	.	+	0	ID=DNHCFCPL_01263;eC_number=3.1.3.48;Name=ptp;gene=ptp;inference=ab initio prediction:Prodigal:2.6,similar to AA sequence:UniProtKB:O52787;locus_tag=DNHCFCPL_01263;product=Low molecular weight protein-tyrosine-phosphatase Ptp
NODE_7_length_162324_cov_98.883030	Prodigal:2.6	CDS	127606	129792	.	+	0	ID=DNHCFCPL_01264;eC_number=2.7.10.-;Name=ptk;gene=ptk;inference=ab initio prediction:Prodigal:2.6,similar to AA sequence:UniProtKB:O52788;locus_tag=DNHCFCPL_01264;product=Tyrosine-protein kinase ptk
NODE_7_length_162324_cov_98.883030	Prodigal:2.6	CDS	129984	130706	.	+	0	ID=DNHCFCPL_01265;eC_number=5.2.1.8;Name=fkpA_1;gene=fkpA_1;inference=ab initio prediction:Prodigal:2.6,similar to AA sequence:UniProtKB:Q9JYI8;locus_tag=DNHCFCPL_01265;product=putative FKBP-type peptidyl-prolyl cis-trans isomerase FkpA
NODE_7_length_162324_cov_98.883030	Prodigal:2.6	CDS	130758	131453	.	+	0	ID=DNHCFCPL_01266;eC_number=5.2.1.8;Name=fkpA_2;gene=fkpA_2;inference=ab initio prediction:Prodigal:2.6,similar to AA sequence:UniProtKB:Q9JYI8;locus_tag=DNHCFCPL_01266;product=putative FKBP-type peptidyl-prolyl cis-trans isomerase FkpA
NODE_7_length_162324_cov_98.883030	Prodigal:2.6	CDS	131498	133039	.	-	0	ID=DNHCFCPL_01267;Name=murJ;gene=murJ;inference=ab initio prediction:Prodigal:2.6,similar to AA sequence:UniProtKB:P37169;locus_tag=DNHCFCPL_01267;product=putative lipid II flippase MurJ
NODE_7_length_162324_cov_98.883030	Prodigal:2.6	CDS	133121	133690	.	-	0	ID=DNHCFCPL_01268;eC_number=3.5.1.28;Name=ampD;gene=ampD;inference=ab initio prediction:Prodigal:2.6,similar to AA sequence:UniProtKB:P13016;locus_tag=DNHCFCPL_01268;product=1%2C6-anhydro-N-acetylmuramyl-L-alanine amidase AmpD
NODE_7_length_162324_cov_98.883030	Prodigal:2.6	CDS	133862	134707	.	+	0	ID=DNHCFCPL_01269;eC_number=2.4.2.19;Name=nadC;gene=nadC;inference=ab initio prediction:Prodigal:2.6,similar to AA sequence:UniProtKB:P30012;locus_tag=DNHCFCPL_01269;product=Nicotinate-nucleotide pyrophosphorylase [carboxylating]
NODE_7_length_162324_cov_98.883030	Prodigal:2.6	CDS	134704	134871	.	-	0	ID=DNHCFCPL_01270;inference=ab initio prediction:Prodigal:2.6;locus_tag=DNHCFCPL_01270;product=hypothetical protein
NODE_7_length_162324_cov_98.883030	Prodigal:2.6	CDS	135249	137417	.	-	0	ID=DNHCFCPL_01271;eC_number=3.1.4.3;Name=plcN_1;gene=plcN_1;inference=ab initio prediction:Prodigal:2.6,similar to AA sequence:UniProtKB:Q9RGS8;locus_tag=DNHCFCPL_01271;product=Non-hemolytic phospholipase C
NODE_7_length_162324_cov_98.883030	Prodigal:2.6	CDS	137707	138423	.	-	0	ID=DNHCFCPL_01272;eC_number=2.7.7.56;Name=rph;gene=rph;inference=ab initio prediction:Prodigal:2.6,similar to AA sequence:UniProtKB:P50597;locus_tag=DNHCFCPL_01272;product=Ribonuclease PH
NODE_7_length_162324_cov_98.883030	Prodigal:2.6	CDS	138582	139730	.	-	0	ID=DNHCFCPL_01273;eC_number=1.14.19.-;Name=desA3_2;gene=desA3_2;inference=ab initio prediction:Prodigal:2.6,similar to AA sequence:UniProtKB:P9WNZ3;locus_tag=DNHCFCPL_01273;product=NADPH-dependent stearoyl-CoA 9-desaturase
NODE_7_length_162324_cov_98.883030	Prodigal:2.6	CDS	139755	140780	.	-	0	ID=DNHCFCPL_01274;eC_number=1.-.-.-;inference=ab initio prediction:Prodigal:2.6,similar to AA sequence:UniProtKB:P9WNE9;locus_tag=DNHCFCPL_01274;product=NADPH oxidoreductase
NODE_7_length_162324_cov_98.883030	Prodigal:2.6	CDS	140954	141592	.	+	0	ID=DNHCFCPL_01275;Name=fabR_2;gene=fabR_2;inference=ab initio prediction:Prodigal:2.6,similar to AA sequence:UniProtKB:P0ACU5;locus_tag=DNHCFCPL_01275;product=HTH-type transcriptional repressor FabR
NODE_7_length_162324_cov_98.883030	Prodigal:2.6	CDS	141729	142376	.	+	0	ID=DNHCFCPL_01276;inference=ab initio prediction:Prodigal:2.6;locus_tag=DNHCFCPL_01276;product=hypothetical protein
NODE_7_length_162324_cov_98.883030	Prodigal:2.6	CDS	142455	143072	.	-	0	ID=DNHCFCPL_01277;Name=dsbA;gene=dsbA;inference=ab initio prediction:Prodigal:2.6,similar to AA sequence:UniProtKB:P0C2B2;locus_tag=DNHCFCPL_01277;product=Thiol:disulfide interchange protein DsbA
NODE_7_length_162324_cov_98.883030	Prodigal:2.6	CDS	143252	143965	.	+	0	ID=DNHCFCPL_01278;eC_number=2.1.1.222;Name=ubiG_1;gene=ubiG_1;inference=ab initio prediction:Prodigal:2.6,similar to AA sequence:UniProtKB:P17993;locus_tag=DNHCFCPL_01278;product=Ubiquinone biosynthesis O-methyltransferase
NODE_7_length_162324_cov_98.883030	Prodigal:2.6	CDS	143965	144663	.	+	0	ID=DNHCFCPL_01279;eC_number=3.1.3.18;Name=gph_1;gene=gph_1;inference=ab initio prediction:Prodigal:2.6,similar to AA sequence:UniProtKB:P32662;locus_tag=DNHCFCPL_01279;product=Phosphoglycolate phosphatase
NODE_7_length_162324_cov_98.883030	Prodigal:2.6	CDS	144729	145475	.	+	0	ID=DNHCFCPL_01280;eC_number=1.-.-.-;Name=yciK;gene=yciK;inference=ab initio prediction:Prodigal:2.6,similar to AA sequence:UniProtKB:P31808;locus_tag=DNHCFCPL_01280;product=putative oxidoreductase YciK
NODE_7_length_162324_cov_98.883030	Prodigal:2.6	CDS	145693	146103	.	+	0	ID=DNHCFCPL_01281;inference=ab initio prediction:Prodigal:2.6;locus_tag=DNHCFCPL_01281;product=hypothetical protein
NODE_7_length_162324_cov_98.883030	Prodigal:2.6	CDS	146327	146647	.	+	0	ID=DNHCFCPL_01282;inference=ab initio prediction:Prodigal:2.6;locus_tag=DNHCFCPL_01282;product=hypothetical protein
NODE_7_length_162324_cov_98.883030	Prodigal:2.6	CDS	146768	148123	.	+	0	ID=DNHCFCPL_01283;eC_number=2.3.1.1;Name=argA;gene=argA;inference=ab initio prediction:Prodigal:2.6,similar to AA sequence:UniProtKB:P22567;locus_tag=DNHCFCPL_01283;product=Amino-acid acetyltransferase
NODE_7_length_162324_cov_98.883030	Prodigal:2.6	CDS	148457	149425	.	+	0	ID=DNHCFCPL_01284;Name=ssuA_2;gene=ssuA_2;inference=ab initio prediction:Prodigal:2.6,similar to AA sequence:UniProtKB:P75853;locus_tag=DNHCFCPL_01284;product=Putative aliphatic sulfonates-binding protein
NODE_7_length_162324_cov_98.883030	Prodigal:2.6	CDS	149497	150480	.	+	0	ID=DNHCFCPL_01285;Name=ssuA_3;gene=ssuA_3;inference=ab initio prediction:Prodigal:2.6,similar to AA sequence:UniProtKB:P75853;locus_tag=DNHCFCPL_01285;product=Putative aliphatic sulfonates-binding protein
NODE_7_length_162324_cov_98.883030	Prodigal:2.6	CDS	150507	151682	.	+	0	ID=DNHCFCPL_01286;eC_number=1.14.14.5;Name=ssuD_1;gene=ssuD_1;inference=ab initio prediction:Prodigal:2.6,similar to AA sequence:UniProtKB:O85764;locus_tag=DNHCFCPL_01286;product=Alkanesulfonate monooxygenase
NODE_7_length_162324_cov_98.883030	Prodigal:2.6	CDS	151679	152476	.	+	0	ID=DNHCFCPL_01287;Name=ssuC_2;gene=ssuC_2;inference=ab initio prediction:Prodigal:2.6,similar to AA sequence:UniProtKB:P75851;locus_tag=DNHCFCPL_01287;product=Putative aliphatic sulfonates transport permease protein SsuC
NODE_7_length_162324_cov_98.883030	Prodigal:2.6	CDS	152490	153290	.	+	0	ID=DNHCFCPL_01288;eC_number=3.6.3.-;Name=ssuB_1;gene=ssuB_1;inference=ab initio prediction:Prodigal:2.6,similar to AA sequence:UniProtKB:Q8KZQ6;locus_tag=DNHCFCPL_01288;product=Aliphatic sulfonates import ATP-binding protein SsuB
NODE_7_length_162324_cov_98.883030	Prodigal:2.6	CDS	153551	154171	.	+	0	ID=DNHCFCPL_01289;Name=rutR;gene=rutR;inference=ab initio prediction:Prodigal:2.6,similar to AA sequence:UniProtKB:P0ACU2;locus_tag=DNHCFCPL_01289;product=HTH-type transcriptional regulator RutR
NODE_7_length_162324_cov_98.883030	Prodigal:2.6	CDS	154206	154772	.	-	0	ID=DNHCFCPL_01290;eC_number=3.2.2.9;Name=mtnN_1;gene=mtnN_1;inference=ab initio prediction:Prodigal:2.6,similar to AA sequence:UniProtKB:A6T4W3;locus_tag=DNHCFCPL_01290;product=5'-methylthioadenosine/S-adenosylhomocysteine nucleosidase
NODE_7_length_162324_cov_98.883030	Prodigal:2.6	CDS	154853	155986	.	-	0	ID=DNHCFCPL_01291;inference=ab initio prediction:Prodigal:2.6;locus_tag=DNHCFCPL_01291;product=hypothetical protein
NODE_7_length_162324_cov_98.883030	Prodigal:2.6	CDS	156195	157196	.	+	0	ID=DNHCFCPL_01292;Name=ribF;gene=ribF;inference=ab initio prediction:Prodigal:2.6,similar to AA sequence:UniProtKB:Q59263;locus_tag=DNHCFCPL_01292;product=Riboflavin biosynthesis protein RibF
NODE_7_length_162324_cov_98.883030	Prodigal:2.6	CDS	157258	160095	.	+	0	ID=DNHCFCPL_01293;eC_number=6.1.1.5;Name=ileS;gene=ileS;inference=ab initio prediction:Prodigal:2.6,similar to AA sequence:UniProtKB:P00956;locus_tag=DNHCFCPL_01293;product=Isoleucine--tRNA ligase
NODE_7_length_162324_cov_98.883030	Prodigal:2.6	CDS	160088	160618	.	+	0	ID=DNHCFCPL_01294;eC_number=3.4.23.36;Name=lspA;gene=lspA;inference=ab initio prediction:Prodigal:2.6,similar to AA sequence:UniProtKB:Q9HVM5;locus_tag=DNHCFCPL_01294;product=Lipoprotein signal peptidase
NODE_7_length_162324_cov_98.883030	Prodigal:2.6	CDS	160620	161102	.	+	0	ID=DNHCFCPL_01295;eC_number=5.2.1.8;Name=fkpB;gene=fkpB;inference=ab initio prediction:Prodigal:2.6,similar to AA sequence:UniProtKB:P0AEM0;locus_tag=DNHCFCPL_01295;product=FKBP-type 16 kDa peptidyl-prolyl cis-trans isomerase
NODE_7_length_162324_cov_98.883030	Prodigal:2.6	CDS	161237	161779	.	+	0	ID=DNHCFCPL_01296;eC_number=1.7.-.-;Name=azr;gene=azr;inference=ab initio prediction:Prodigal:2.6,similar to AA sequence:UniProtKB:O07529;locus_tag=DNHCFCPL_01296;product=FMN-dependent NADPH-azoreductase
NODE_7_length_162324_cov_98.883030	Prodigal:2.6	CDS	161825	162259	.	-	0	ID=DNHCFCPL_01297;inference=ab initio prediction:Prodigal:2.6;locus_tag=DNHCFCPL_01297;product=hypothetical protein
NODE_8_length_157807_cov_93.866690	Aragorn:1.2	tRNA	2	77	.	-	.	ID=DNHCFCPL_01298;inference=COORDINATES:profile:Aragorn:1.2;locus_tag=DNHCFCPL_01298;product=tRNA-Asn(gtt)
NODE_8_length_157807_cov_93.866690	Aragorn:1.2	tRNA	86	161	.	-	.	ID=DNHCFCPL_01299;inference=COORDINATES:profile:Aragorn:1.2;locus_tag=DNHCFCPL_01299;product=tRNA-Asn(gtt)
NODE_8_length_157807_cov_93.866690	Prodigal:2.6	CDS	308	934	.	-	0	ID=DNHCFCPL_01300;eC_number=1.15.1.1;Name=sodB;gene=sodB;inference=ab initio prediction:Prodigal:2.6,similar to AA sequence:UniProtKB:P77968;locus_tag=DNHCFCPL_01300;product=Superoxide dismutase [Fe]
NODE_8_length_157807_cov_93.866690	Prodigal:2.6	CDS	1080	1838	.	-	0	ID=DNHCFCPL_01301;inference=ab initio prediction:Prodigal:2.6,similar to AA sequence:UniProtKB:Q57354;locus_tag=DNHCFCPL_01301;product=GTP cyclohydrolase 1 type 2
NODE_8_length_157807_cov_93.866690	Prodigal:2.6	CDS	2032	3207	.	+	0	ID=DNHCFCPL_01302;eC_number=3.4.21.107;Name=degS;gene=degS;inference=ab initio prediction:Prodigal:2.6,similar to AA sequence:UniProtKB:P0AEE3;locus_tag=DNHCFCPL_01302;product=Serine endoprotease DegS
NODE_8_length_157807_cov_93.866690	Prodigal:2.6	CDS	3257	4495	.	-	0	ID=DNHCFCPL_01303;Name=cca;gene=cca;inference=ab initio prediction:Prodigal:2.6,similar to AA sequence:UniProtKB:P06961;locus_tag=DNHCFCPL_01303;product=Multifunctional CCA protein
NODE_8_length_157807_cov_93.866690	Prodigal:2.6	CDS	4587	6857	.	-	0	ID=DNHCFCPL_01304;eC_number=1.1.1.40;Name=maeB;gene=maeB;inference=ab initio prediction:Prodigal:2.6,similar to AA sequence:UniProtKB:P76558;locus_tag=DNHCFCPL_01304;product=NADP-dependent malic enzyme
NODE_8_length_157807_cov_93.866690	Prodigal:2.6	CDS	7094	9943	.	-	0	ID=DNHCFCPL_01305;inference=ab initio prediction:Prodigal:2.6,similar to AA sequence:UniProtKB:Q9ABX9;locus_tag=DNHCFCPL_01305;product=putative signaling protein
NODE_8_length_157807_cov_93.866690	Prodigal:2.6	CDS	10078	10800	.	-	0	ID=DNHCFCPL_01306;eC_number=2.1.1.193;Name=rsmE_2;gene=rsmE_2;inference=ab initio prediction:Prodigal:2.6,similar to AA sequence:UniProtKB:P44627;locus_tag=DNHCFCPL_01306;product=Ribosomal RNA small subunit methyltransferase E
NODE_8_length_157807_cov_93.866690	Prodigal:2.6	CDS	10819	11655	.	-	0	ID=DNHCFCPL_01307;eC_number=1.5.1.20;Name=metF;gene=metF;inference=ab initio prediction:Prodigal:2.6,similar to AA sequence:UniProtKB:P0AEZ1;locus_tag=DNHCFCPL_01307;product=5%2C10-methylenetetrahydrofolate reductase
NODE_8_length_157807_cov_93.866690	Prodigal:2.6	CDS	11727	13109	.	-	0	ID=DNHCFCPL_01308;eC_number=3.3.1.1;Name=ahcY;gene=ahcY;inference=ab initio prediction:Prodigal:2.6,similar to AA sequence:UniProtKB:A0A087WNH6;locus_tag=DNHCFCPL_01308;product=Adenosylhomocysteinase
NODE_8_length_157807_cov_93.866690	Prodigal:2.6	CDS	13331	13867	.	+	0	ID=DNHCFCPL_01309;inference=ab initio prediction:Prodigal:2.6;locus_tag=DNHCFCPL_01309;product=hypothetical protein
NODE_8_length_157807_cov_93.866690	Prodigal:2.6	CDS	13906	14289	.	-	0	ID=DNHCFCPL_01310;inference=ab initio prediction:Prodigal:2.6;locus_tag=DNHCFCPL_01310;product=hypothetical protein
NODE_8_length_157807_cov_93.866690	Prodigal:2.6	CDS	14393	16858	.	-	0	ID=DNHCFCPL_01311;eC_number=1.3.99.-;Name=fadE;gene=fadE;inference=ab initio prediction:Prodigal:2.6,similar to AA sequence:UniProtKB:Q47146;locus_tag=DNHCFCPL_01311;product=Acyl-coenzyme A dehydrogenase
NODE_8_length_157807_cov_93.866690	Prodigal:2.6	CDS	17142	18155	.	-	0	ID=DNHCFCPL_01312;eC_number=2.8.1.8;Name=lipA_2;gene=lipA_2;inference=ab initio prediction:Prodigal:2.6,similar to AA sequence:UniProtKB:P60716;locus_tag=DNHCFCPL_01312;product=Lipoyl synthase
NODE_8_length_157807_cov_93.866690	Prodigal:2.6	CDS	18352	19764	.	+	0	ID=DNHCFCPL_01313;eC_number=1.6.1.1;Name=sthA;gene=sthA;inference=ab initio prediction:Prodigal:2.6,similar to AA sequence:UniProtKB:P57112;locus_tag=DNHCFCPL_01313;product=Soluble pyridine nucleotide transhydrogenase
NODE_8_length_157807_cov_93.866690	Prodigal:2.6	CDS	19884	20018	.	-	0	ID=DNHCFCPL_01314;inference=ab initio prediction:Prodigal:2.6;locus_tag=DNHCFCPL_01314;product=hypothetical protein
NODE_8_length_157807_cov_93.866690	Prodigal:2.6	CDS	20008	21222	.	-	0	ID=DNHCFCPL_01315;Name=yhjX;gene=yhjX;inference=ab initio prediction:Prodigal:2.6,similar to AA sequence:UniProtKB:P37662;locus_tag=DNHCFCPL_01315;product=putative MFS-type transporter YhjX
NODE_8_length_157807_cov_93.866690	Prodigal:2.6	CDS	21397	22743	.	-	0	ID=DNHCFCPL_01316;Name=narT;gene=narT;inference=ab initio prediction:Prodigal:2.6,similar to AA sequence:UniProtKB:O33854;locus_tag=DNHCFCPL_01316;product=putative nitrate transporter NarT
NODE_8_length_157807_cov_93.866690	Prodigal:2.6	CDS	23156	24226	.	-	0	ID=DNHCFCPL_01317;inference=ab initio prediction:Prodigal:2.6;locus_tag=DNHCFCPL_01317;product=hypothetical protein
NODE_8_length_157807_cov_93.866690	Prodigal:2.6	CDS	24431	25258	.	-	0	ID=DNHCFCPL_01318;eC_number=3.4.11.18;Name=map_1;gene=map_1;inference=ab initio prediction:Prodigal:2.6,similar to AA sequence:UniProtKB:P0AE18;locus_tag=DNHCFCPL_01318;product=Methionine aminopeptidase
NODE_8_length_157807_cov_93.866690	Prodigal:2.6	CDS	25468	26220	.	+	0	ID=DNHCFCPL_01319;Name=rpsB;gene=rpsB;inference=ab initio prediction:Prodigal:2.6,similar to AA sequence:UniProtKB:P0A7V0;locus_tag=DNHCFCPL_01319;product=30S ribosomal protein S2
NODE_8_length_157807_cov_93.866690	Prodigal:2.6	CDS	26358	27233	.	+	0	ID=DNHCFCPL_01320;Name=tsf;gene=tsf;inference=ab initio prediction:Prodigal:2.6,similar to AA sequence:UniProtKB:P0A6P1;locus_tag=DNHCFCPL_01320;product=Elongation factor Ts
NODE_8_length_157807_cov_93.866690	Prodigal:2.6	CDS	27299	27784	.	+	0	ID=DNHCFCPL_01321;inference=ab initio prediction:Prodigal:2.6;locus_tag=DNHCFCPL_01321;product=hypothetical protein
NODE_8_length_157807_cov_93.866690	Prodigal:2.6	CDS	27883	28707	.	+	0	ID=DNHCFCPL_01322;Name=btr_2;gene=btr_2;inference=ab initio prediction:Prodigal:2.6,similar to AA sequence:UniProtKB:P40408;locus_tag=DNHCFCPL_01322;product=HTH-type transcriptional activator Btr
NODE_8_length_157807_cov_93.866690	Prodigal:2.6	CDS	28801	29517	.	+	0	ID=DNHCFCPL_01323;Name=ygaZ_1;gene=ygaZ_1;inference=ab initio prediction:Prodigal:2.6,similar to AA sequence:UniProtKB:P76630;locus_tag=DNHCFCPL_01323;product=Inner membrane protein YgaZ
NODE_8_length_157807_cov_93.866690	Prodigal:2.6	CDS	29519	29836	.	+	0	ID=DNHCFCPL_01324;inference=ab initio prediction:Prodigal:2.6;locus_tag=DNHCFCPL_01324;product=hypothetical protein
NODE_8_length_157807_cov_93.866690	Prodigal:2.6	CDS	29877	30329	.	-	0	ID=DNHCFCPL_01325;inference=ab initio prediction:Prodigal:2.6;locus_tag=DNHCFCPL_01325;product=hypothetical protein
NODE_8_length_157807_cov_93.866690	Prodigal:2.6	CDS	30886	31503	.	-	0	ID=DNHCFCPL_01326;eC_number=4.2.2.-;Name=rlpA;gene=rlpA;inference=ab initio prediction:Prodigal:2.6,similar to AA sequence:UniProtKB:A0A0H2ZFV1;locus_tag=DNHCFCPL_01326;product=Endolytic peptidoglycan transglycosylase RlpA
NODE_8_length_157807_cov_93.866690	Prodigal:2.6	CDS	31794	32795	.	-	0	ID=DNHCFCPL_01327;eC_number=4.2.2.-;Name=mltB_1;gene=mltB_1;inference=ab initio prediction:Prodigal:2.6,similar to AA sequence:UniProtKB:P41052;locus_tag=DNHCFCPL_01327;product=Membrane-bound lytic murein transglycosylase B
NODE_8_length_157807_cov_93.866690	Prodigal:2.6	CDS	32815	33957	.	-	0	ID=DNHCFCPL_01328;eC_number=2.4.1.129;Name=mrdB;gene=mrdB;inference=ab initio prediction:Prodigal:2.6,similar to AA sequence:UniProtKB:P0ABG7;locus_tag=DNHCFCPL_01328;product=Peptidoglycan glycosyltransferase MrdB
NODE_8_length_157807_cov_93.866690	Prodigal:2.6	CDS	34086	34736	.	-	0	ID=DNHCFCPL_01329;inference=ab initio prediction:Prodigal:2.6;locus_tag=DNHCFCPL_01329;product=hypothetical protein
NODE_8_length_157807_cov_93.866690	Prodigal:2.6	CDS	34760	35572	.	-	0	ID=DNHCFCPL_01330;eC_number=1.7.1.13;Name=queF;gene=queF;inference=ab initio prediction:Prodigal:2.6,similar to AA sequence:UniProtKB:Q9KTK0;locus_tag=DNHCFCPL_01330;product=NADPH-dependent 7-cyano-7-deazaguanine reductase
NODE_8_length_157807_cov_93.866690	Prodigal:2.6	CDS	35569	36342	.	-	0	ID=DNHCFCPL_01331;Name=yadH;gene=yadH;inference=ab initio prediction:Prodigal:2.6,similar to AA sequence:UniProtKB:P0AFN6;locus_tag=DNHCFCPL_01331;product=Inner membrane transport permease YadH
NODE_8_length_157807_cov_93.866690	Prodigal:2.6	CDS	36339	37274	.	-	0	ID=DNHCFCPL_01332;eC_number=3.6.3.-;Name=drrA;gene=drrA;inference=ab initio prediction:Prodigal:2.6,similar to AA sequence:UniProtKB:P32010;locus_tag=DNHCFCPL_01332;product=Daunorubicin/doxorubicin resistance ATP-binding protein DrrA
NODE_8_length_157807_cov_93.866690	Aragorn:1.2	tRNA	37392	37468	.	-	.	ID=DNHCFCPL_01333;inference=COORDINATES:profile:Aragorn:1.2;locus_tag=DNHCFCPL_01333;product=tRNA-Arg(ccg)
NODE_8_length_157807_cov_93.866690	Prodigal:2.6	CDS	37568	38200	.	-	0	ID=DNHCFCPL_01334;inference=ab initio prediction:Prodigal:2.6;locus_tag=DNHCFCPL_01334;product=hypothetical protein
NODE_8_length_157807_cov_93.866690	Prodigal:2.6	CDS	38348	39034	.	-	0	ID=DNHCFCPL_01335;eC_number=3.1.11.-;Name=exoX_2;gene=exoX_2;inference=ab initio prediction:Prodigal:2.6,similar to AA sequence:UniProtKB:P0AEK0;locus_tag=DNHCFCPL_01335;product=Exodeoxyribonuclease 10
NODE_8_length_157807_cov_93.866690	Prodigal:2.6	CDS	39284	40513	.	+	0	ID=DNHCFCPL_01336;inference=ab initio prediction:Prodigal:2.6;locus_tag=DNHCFCPL_01336;product=hypothetical protein
NODE_8_length_157807_cov_93.866690	Prodigal:2.6	CDS	40573	41400	.	-	0	ID=DNHCFCPL_01337;Name=rraB_2;gene=rraB_2;inference=ab initio prediction:Prodigal:2.6,protein motif:HAMAP:MF_01888;locus_tag=DNHCFCPL_01337;product=Regulator of ribonuclease activity B
NODE_8_length_157807_cov_93.866690	Prodigal:2.6	CDS	41560	42813	.	+	0	ID=DNHCFCPL_01338;eC_number=2.1.2.1;Name=glyA;gene=glyA;inference=ab initio prediction:Prodigal:2.6,similar to AA sequence:UniProtKB:A1SUU0;locus_tag=DNHCFCPL_01338;product=Serine hydroxymethyltransferase
NODE_8_length_157807_cov_93.866690	Prodigal:2.6	CDS	42854	44302	.	-	0	ID=DNHCFCPL_01339;Name=mepC;gene=mepC;inference=ab initio prediction:Prodigal:2.6,similar to AA sequence:UniProtKB:P0C071;locus_tag=DNHCFCPL_01339;product=Multidrug/solvent efflux pump outer membrane protein MepC
NODE_8_length_157807_cov_93.866690	Prodigal:2.6	CDS	44315	47494	.	-	0	ID=DNHCFCPL_01340;Name=bepE;gene=bepE;inference=ab initio prediction:Prodigal:2.6,similar to AA sequence:UniProtKB:Q8G2M6;locus_tag=DNHCFCPL_01340;product=Efflux pump membrane transporter BepE
NODE_8_length_157807_cov_93.866690	Prodigal:2.6	CDS	47501	48721	.	-	0	ID=DNHCFCPL_01341;Name=mdtE;gene=mdtE;inference=ab initio prediction:Prodigal:2.6,similar to AA sequence:UniProtKB:P37636;locus_tag=DNHCFCPL_01341;product=Multidrug resistance protein MdtE
NODE_8_length_157807_cov_93.866690	Prodigal:2.6	CDS	48767	48940	.	+	0	ID=DNHCFCPL_01342;inference=ab initio prediction:Prodigal:2.6;locus_tag=DNHCFCPL_01342;product=hypothetical protein
NODE_8_length_157807_cov_93.866690	Prodigal:2.6	CDS	48919	49950	.	+	0	ID=DNHCFCPL_01343;Name=dmlR_7;gene=dmlR_7;inference=ab initio prediction:Prodigal:2.6,similar to AA sequence:UniProtKB:P76250;locus_tag=DNHCFCPL_01343;product=HTH-type transcriptional regulator DmlR
NODE_8_length_157807_cov_93.866690	Prodigal:2.6	CDS	50125	50910	.	+	0	ID=DNHCFCPL_01344;Name=argT;gene=argT;inference=ab initio prediction:Prodigal:2.6,similar to AA sequence:UniProtKB:P09551;locus_tag=DNHCFCPL_01344;product=Lysine/arginine/ornithine-binding periplasmic protein
NODE_8_length_157807_cov_93.866690	Prodigal:2.6	CDS	51002	51691	.	+	0	ID=DNHCFCPL_01345;Name=hisQ;gene=hisQ;inference=ab initio prediction:Prodigal:2.6,similar to AA sequence:UniProtKB:P52094;locus_tag=DNHCFCPL_01345;product=Histidine transport system permease protein HisQ
NODE_8_length_157807_cov_93.866690	Prodigal:2.6	CDS	51688	52401	.	+	0	ID=DNHCFCPL_01346;Name=hisM;gene=hisM;inference=ab initio prediction:Prodigal:2.6,similar to AA sequence:UniProtKB:P0AEU3;locus_tag=DNHCFCPL_01346;product=Histidine transport system permease protein HisM
NODE_8_length_157807_cov_93.866690	Prodigal:2.6	CDS	52411	53187	.	+	0	ID=DNHCFCPL_01347;Name=hisP;gene=hisP;inference=ab initio prediction:Prodigal:2.6,similar to AA sequence:UniProtKB:P07109;locus_tag=DNHCFCPL_01347;product=Histidine transport ATP-binding protein HisP
NODE_8_length_157807_cov_93.866690	Prodigal:2.6	CDS	53259	53588	.	-	0	ID=DNHCFCPL_01348;Name=emrE;gene=emrE;inference=ab initio prediction:Prodigal:2.6,similar to AA sequence:UniProtKB:P23895;locus_tag=DNHCFCPL_01348;product=Multidrug transporter EmrE
NODE_8_length_157807_cov_93.866690	Prodigal:2.6	CDS	53825	54088	.	-	0	ID=DNHCFCPL_01349;inference=ab initio prediction:Prodigal:2.6,similar to AA sequence:UniProtKB:P44746;locus_tag=DNHCFCPL_01349;product=putative ferredoxin-like protein
NODE_8_length_157807_cov_93.866690	Prodigal:2.6	CDS	54091	55461	.	-	0	ID=DNHCFCPL_01350;eC_number=3.4.-.-;Name=ydcP;gene=ydcP;inference=ab initio prediction:Prodigal:2.6,similar to AA sequence:UniProtKB:P76104;locus_tag=DNHCFCPL_01350;product=putative protease YdcP
NODE_8_length_157807_cov_93.866690	Prodigal:2.6	CDS	55518	56981	.	-	0	ID=DNHCFCPL_01351;Name=norG_3;gene=norG_3;inference=ab initio prediction:Prodigal:2.6,similar to AA sequence:UniProtKB:Q2G1P1;locus_tag=DNHCFCPL_01351;product=HTH-type transcriptional regulator NorG
NODE_8_length_157807_cov_93.866690	Prodigal:2.6	CDS	57216	58085	.	+	0	ID=DNHCFCPL_01352;eC_number=5.1.-.-;Name=yddE_2;gene=yddE_2;inference=ab initio prediction:Prodigal:2.6,similar to AA sequence:UniProtKB:P37757;locus_tag=DNHCFCPL_01352;product=putative isomerase YddE
NODE_8_length_157807_cov_93.866690	Prodigal:2.6	CDS	58140	58919	.	-	0	ID=DNHCFCPL_01353;eC_number=1.18.1.2;Name=fpr_1;gene=fpr_1;inference=ab initio prediction:Prodigal:2.6,similar to AA sequence:UniProtKB:Q44532;locus_tag=DNHCFCPL_01353;product=Ferredoxin--NADP reductase
NODE_8_length_157807_cov_93.866690	Prodigal:2.6	CDS	59024	59752	.	+	0	ID=DNHCFCPL_01354;eC_number=2.1.1.-;Name=trmO;gene=trmO;inference=ab initio prediction:Prodigal:2.6,similar to AA sequence:UniProtKB:P44740;locus_tag=DNHCFCPL_01354;product=tRNA (adenine(37)-N6)-methyltransferase
NODE_8_length_157807_cov_93.866690	Prodigal:2.6	CDS	59762	61030	.	-	0	ID=DNHCFCPL_01355;inference=ab initio prediction:Prodigal:2.6;locus_tag=DNHCFCPL_01355;product=hypothetical protein
NODE_8_length_157807_cov_93.866690	Prodigal:2.6	CDS	61318	63075	.	+	0	ID=DNHCFCPL_01356;Name=epsE_2;gene=epsE_2;inference=ab initio prediction:Prodigal:2.6,similar to AA sequence:UniProtKB:P37093;locus_tag=DNHCFCPL_01356;product=Type II secretion system protein E
NODE_8_length_157807_cov_93.866690	Prodigal:2.6	CDS	63157	63516	.	+	0	ID=DNHCFCPL_01357;inference=ab initio prediction:Prodigal:2.6;locus_tag=DNHCFCPL_01357;product=hypothetical protein
NODE_8_length_157807_cov_93.866690	Prodigal:2.6	CDS	63624	64286	.	+	0	ID=DNHCFCPL_01358;Name=qseB_1;gene=qseB_1;inference=ab initio prediction:Prodigal:2.6,similar to AA sequence:UniProtKB:P52076;locus_tag=DNHCFCPL_01358;product=Transcriptional regulatory protein QseB
NODE_8_length_157807_cov_93.866690	Prodigal:2.6	CDS	64283	65641	.	+	0	ID=DNHCFCPL_01359;eC_number=2.7.13.3;Name=qseC_1;gene=qseC_1;inference=ab initio prediction:Prodigal:2.6,similar to AA sequence:UniProtKB:P40719;locus_tag=DNHCFCPL_01359;product=Sensor protein QseC
NODE_8_length_157807_cov_93.866690	Prodigal:2.6	CDS	65707	65877	.	-	0	ID=DNHCFCPL_01360;inference=ab initio prediction:Prodigal:2.6;locus_tag=DNHCFCPL_01360;product=hypothetical protein
NODE_8_length_157807_cov_93.866690	Prodigal:2.6	CDS	66014	66913	.	+	0	ID=DNHCFCPL_01361;eC_number=3.6.1.55;Name=mutT_1;gene=mutT_1;inference=ab initio prediction:Prodigal:2.6,similar to AA sequence:UniProtKB:P08337;locus_tag=DNHCFCPL_01361;product=8-oxo-dGTP diphosphatase
NODE_8_length_157807_cov_93.866690	Prodigal:2.6	CDS	66935	67486	.	-	0	ID=DNHCFCPL_01362;inference=ab initio prediction:Prodigal:2.6;locus_tag=DNHCFCPL_01362;product=hypothetical protein
NODE_8_length_157807_cov_93.866690	Prodigal:2.6	CDS	67507	69903	.	-	0	ID=DNHCFCPL_01363;Name=mrcB;gene=mrcB;inference=ab initio prediction:Prodigal:2.6,similar to AA sequence:UniProtKB:P02919;locus_tag=DNHCFCPL_01363;product=Penicillin-binding protein 1B
NODE_8_length_157807_cov_93.866690	Prodigal:2.6	CDS	70089	70997	.	+	0	ID=DNHCFCPL_01364;eC_number=2.7.1.23;Name=nadK;gene=nadK;inference=ab initio prediction:Prodigal:2.6,similar to AA sequence:UniProtKB:P0A7B3;locus_tag=DNHCFCPL_01364;product=NAD kinase
NODE_8_length_157807_cov_93.866690	Prodigal:2.6	CDS	70994	71266	.	+	0	ID=DNHCFCPL_01365;inference=ab initio prediction:Prodigal:2.6;locus_tag=DNHCFCPL_01365;product=hypothetical protein
NODE_8_length_157807_cov_93.866690	Prodigal:2.6	CDS	71468	72481	.	-	0	ID=DNHCFCPL_01366;eC_number=2.4.2.18;Name=trpD_1;gene=trpD_1;inference=ab initio prediction:Prodigal:2.6,similar to AA sequence:UniProtKB:Q8PD71;locus_tag=DNHCFCPL_01366;product=Anthranilate phosphoribosyltransferase
NODE_8_length_157807_cov_93.866690	Prodigal:2.6	CDS	72981	74339	.	+	0	ID=DNHCFCPL_01367;Name=dctA_2;gene=dctA_2;inference=ab initio prediction:Prodigal:2.6,similar to AA sequence:UniProtKB:P0A830;locus_tag=DNHCFCPL_01367;product=Aerobic C4-dicarboxylate transport protein
NODE_8_length_157807_cov_93.866690	Prodigal:2.6	CDS	74503	75648	.	+	0	ID=DNHCFCPL_01368;eC_number=1.3.99.-;Name=mmgC_4;gene=mmgC_4;inference=ab initio prediction:Prodigal:2.6,similar to AA sequence:UniProtKB:P45857;locus_tag=DNHCFCPL_01368;product=Acyl-CoA dehydrogenase
NODE_8_length_157807_cov_93.866690	Prodigal:2.6	CDS	75692	76636	.	-	0	ID=DNHCFCPL_01369;eC_number=3.1.-.-;Name=besA;gene=besA;inference=ab initio prediction:Prodigal:2.6,similar to AA sequence:UniProtKB:O32102;locus_tag=DNHCFCPL_01369;product=Ferri-bacillibactin esterase BesA
NODE_8_length_157807_cov_93.866690	Prodigal:2.6	CDS	76822	77931	.	+	0	ID=DNHCFCPL_01370;Name=pheA;gene=pheA;inference=ab initio prediction:Prodigal:2.6,similar to AA sequence:UniProtKB:P0A9J8;locus_tag=DNHCFCPL_01370;product=P-protein
NODE_8_length_157807_cov_93.866690	Prodigal:2.6	CDS	78040	80286	.	+	0	ID=DNHCFCPL_01371;eC_number=2.5.1.19;Name=aroA;gene=aroA;inference=ab initio prediction:Prodigal:2.6,similar to AA sequence:UniProtKB:Q83E11;locus_tag=DNHCFCPL_01371;product=3-phosphoshikimate 1-carboxyvinyltransferase
NODE_8_length_157807_cov_93.866690	Prodigal:2.6	CDS	80414	80797	.	+	0	ID=DNHCFCPL_01372;inference=ab initio prediction:Prodigal:2.6;locus_tag=DNHCFCPL_01372;product=hypothetical protein
NODE_8_length_157807_cov_93.866690	Prodigal:2.6	CDS	80968	82428	.	+	0	ID=DNHCFCPL_01373;eC_number=3.4.13.18;Name=pepD;gene=pepD;inference=ab initio prediction:Prodigal:2.6,similar to AA sequence:UniProtKB:P15288;locus_tag=DNHCFCPL_01373;product=Cytosol non-specific dipeptidase
NODE_8_length_157807_cov_93.866690	Prodigal:2.6	CDS	82500	83456	.	-	0	ID=DNHCFCPL_01374;eC_number=3.1.-.-;Name=rbn;gene=rbn;inference=ab initio prediction:Prodigal:2.6,similar to AA sequence:UniProtKB:P0A8V0;locus_tag=DNHCFCPL_01374;product=Ribonuclease BN
NODE_8_length_157807_cov_93.866690	Prodigal:2.6	CDS	83653	84285	.	-	0	ID=DNHCFCPL_01375;inference=ab initio prediction:Prodigal:2.6;locus_tag=DNHCFCPL_01375;product=hypothetical protein
NODE_8_length_157807_cov_93.866690	Prodigal:2.6	CDS	84413	85186	.	+	0	ID=DNHCFCPL_01376;inference=ab initio prediction:Prodigal:2.6;locus_tag=DNHCFCPL_01376;product=hypothetical protein
NODE_8_length_157807_cov_93.866690	Prodigal:2.6	CDS	85206	85829	.	+	0	ID=DNHCFCPL_01377;inference=ab initio prediction:Prodigal:2.6;locus_tag=DNHCFCPL_01377;product=hypothetical protein
NODE_8_length_157807_cov_93.866690	Prodigal:2.6	CDS	85968	86753	.	-	0	ID=DNHCFCPL_01378;eC_number=2.8.1.10;Name=thiG;gene=thiG;inference=ab initio prediction:Prodigal:2.6,similar to AA sequence:UniProtKB:Q9I6B4;locus_tag=DNHCFCPL_01378;product=Thiazole synthase
NODE_8_length_157807_cov_93.866690	Prodigal:2.6	CDS	86767	86964	.	-	0	ID=DNHCFCPL_01379;inference=ab initio prediction:Prodigal:2.6;locus_tag=DNHCFCPL_01379;product=hypothetical protein
NODE_8_length_157807_cov_93.866690	Prodigal:2.6	CDS	86978	87343	.	-	0	ID=DNHCFCPL_01380;inference=ab initio prediction:Prodigal:2.6;locus_tag=DNHCFCPL_01380;product=hypothetical protein
NODE_8_length_157807_cov_93.866690	Prodigal:2.6	CDS	87455	88321	.	-	0	ID=DNHCFCPL_01381;Name=rpoH;gene=rpoH;inference=ab initio prediction:Prodigal:2.6,similar to AA sequence:UniProtKB:P0AGB3;locus_tag=DNHCFCPL_01381;product=RNA polymerase sigma factor RpoH
NODE_8_length_157807_cov_93.866690	Prodigal:2.6	CDS	88455	88700	.	-	0	ID=DNHCFCPL_01382;eC_number=2.8.1.-;Name=tusA_2;gene=tusA_2;inference=ab initio prediction:Prodigal:2.6,protein motif:HAMAP:MF_00413;locus_tag=DNHCFCPL_01382;product=Sulfurtransferase TusA
NODE_8_length_157807_cov_93.866690	Prodigal:2.6	CDS	89075	89287	.	+	0	ID=DNHCFCPL_01383;Name=cspG;gene=cspG;inference=ab initio prediction:Prodigal:2.6,similar to AA sequence:UniProtKB:Q9S170;locus_tag=DNHCFCPL_01383;product=Cold shock-like protein CspG
NODE_8_length_157807_cov_93.866690	Prodigal:2.6	CDS	89391	90542	.	+	0	ID=DNHCFCPL_01384;eC_number=3.6.4.13;Name=rhlB;gene=rhlB;inference=ab initio prediction:Prodigal:2.6,similar to AA sequence:UniProtKB:P0A8J8;locus_tag=DNHCFCPL_01384;product=ATP-dependent RNA helicase RhlB
NODE_8_length_157807_cov_93.866690	Prodigal:2.6	CDS	90581	90961	.	-	0	ID=DNHCFCPL_01385;inference=ab initio prediction:Prodigal:2.6;locus_tag=DNHCFCPL_01385;product=hypothetical protein
NODE_8_length_157807_cov_93.866690	Prodigal:2.6	CDS	91165	91740	.	+	0	ID=DNHCFCPL_01386;eC_number=1.-.-.-;Name=ydjA;gene=ydjA;inference=ab initio prediction:Prodigal:2.6,similar to AA sequence:UniProtKB:P0ACY1;locus_tag=DNHCFCPL_01386;product=Putative NAD(P)H nitroreductase YdjA
NODE_8_length_157807_cov_93.866690	Prodigal:2.6	CDS	91775	92848	.	+	0	ID=DNHCFCPL_01387;eC_number=1.1.1.94;Name=gpsA;gene=gpsA;inference=ab initio prediction:Prodigal:2.6,similar to AA sequence:UniProtKB:P64191;locus_tag=DNHCFCPL_01387;product=Glycerol-3-phosphate dehydrogenase [NAD(P)+]
NODE_8_length_157807_cov_93.866690	Prodigal:2.6	CDS	92905	93360	.	+	0	ID=DNHCFCPL_01388;eC_number=3.1.3.-;Name=sixA;gene=sixA;inference=ab initio prediction:Prodigal:2.6,similar to AA sequence:UniProtKB:P76502;locus_tag=DNHCFCPL_01388;product=Phosphohistidine phosphatase SixA
NODE_8_length_157807_cov_93.866690	Prodigal:2.6	CDS	93383	94522	.	+	0	ID=DNHCFCPL_01389;inference=ab initio prediction:Prodigal:2.6;locus_tag=DNHCFCPL_01389;product=hypothetical protein
NODE_8_length_157807_cov_93.866690	Prodigal:2.6	CDS	94522	95001	.	+	0	ID=DNHCFCPL_01390;inference=ab initio prediction:Prodigal:2.6;locus_tag=DNHCFCPL_01390;product=hypothetical protein
NODE_8_length_157807_cov_93.866690	Prodigal:2.6	CDS	95091	96095	.	+	0	ID=DNHCFCPL_01391;eC_number=1.3.5.2;Name=pyrD;gene=pyrD;inference=ab initio prediction:Prodigal:2.6,similar to AA sequence:UniProtKB:P0A7E1;locus_tag=DNHCFCPL_01391;product=Dihydroorotate dehydrogenase (quinone)
NODE_8_length_157807_cov_93.866690	Prodigal:2.6	CDS	96102	96689	.	+	0	ID=DNHCFCPL_01392;Name=cvpA;gene=cvpA;inference=ab initio prediction:Prodigal:2.6,similar to AA sequence:UniProtKB:P08550;locus_tag=DNHCFCPL_01392;product=Colicin V production protein
NODE_8_length_157807_cov_93.866690	Prodigal:2.6	CDS	96715	98256	.	+	0	ID=DNHCFCPL_01393;eC_number=2.4.2.14;Name=purF;gene=purF;inference=ab initio prediction:Prodigal:2.6,similar to AA sequence:UniProtKB:P0AG16;locus_tag=DNHCFCPL_01393;product=Amidophosphoribosyltransferase
NODE_8_length_157807_cov_93.866690	Prodigal:2.6	CDS	98335	100224	.	+	0	ID=DNHCFCPL_01394;eC_number=3.4.24.-;Name=htpX_2;gene=htpX_2;inference=ab initio prediction:Prodigal:2.6,protein motif:HAMAP:MF_00188;locus_tag=DNHCFCPL_01394;product=Protease HtpX
NODE_8_length_157807_cov_93.866690	Prodigal:2.6	CDS	100325	100975	.	+	0	ID=DNHCFCPL_01395;inference=ab initio prediction:Prodigal:2.6;locus_tag=DNHCFCPL_01395;product=hypothetical protein
NODE_8_length_157807_cov_93.866690	Prodigal:2.6	CDS	100987	101952	.	+	0	ID=DNHCFCPL_01396;eC_number=1.1.1.79;Name=ghrB;gene=ghrB;inference=ab initio prediction:Prodigal:2.6,similar to AA sequence:UniProtKB:P37666;locus_tag=DNHCFCPL_01396;product=Glyoxylate/hydroxypyruvate reductase B
NODE_8_length_157807_cov_93.866690	Prodigal:2.6	CDS	102090	103526	.	+	0	ID=DNHCFCPL_01397;eC_number=3.4.-.-;Name=bepA_1;gene=bepA_1;inference=ab initio prediction:Prodigal:2.6,similar to AA sequence:UniProtKB:P66948;locus_tag=DNHCFCPL_01397;product=Beta-barrel assembly-enhancing protease
NODE_8_length_157807_cov_93.866690	Prodigal:2.6	CDS	103617	104063	.	-	0	ID=DNHCFCPL_01398;inference=ab initio prediction:Prodigal:2.6;locus_tag=DNHCFCPL_01398;product=hypothetical protein
NODE_8_length_157807_cov_93.866690	Prodigal:2.6	CDS	104090	104305	.	-	0	ID=DNHCFCPL_01399;Name=rpsU;gene=rpsU;inference=ab initio prediction:Prodigal:2.6,similar to AA sequence:UniProtKB:A8APV6;locus_tag=DNHCFCPL_01399;product=30S ribosomal protein S21
NODE_8_length_157807_cov_93.866690	Prodigal:2.6	CDS	104451	105461	.	+	0	ID=DNHCFCPL_01400;eC_number=2.3.1.234;Name=tsaD;gene=tsaD;inference=ab initio prediction:Prodigal:2.6,similar to AA sequence:UniProtKB:P05852;locus_tag=DNHCFCPL_01400;product=tRNA N6-adenosine threonylcarbamoyltransferase
NODE_8_length_157807_cov_93.866690	Prodigal:2.6	CDS	105464	106567	.	-	0	ID=DNHCFCPL_01401;inference=ab initio prediction:Prodigal:2.6;locus_tag=DNHCFCPL_01401;product=hypothetical protein
NODE_8_length_157807_cov_93.866690	Prodigal:2.6	CDS	106671	107552	.	-	0	ID=DNHCFCPL_01402;inference=ab initio prediction:Prodigal:2.6;locus_tag=DNHCFCPL_01402;product=hypothetical protein
NODE_8_length_157807_cov_93.866690	Prodigal:2.6	CDS	107731	109239	.	+	0	ID=DNHCFCPL_01403;inference=ab initio prediction:Prodigal:2.6;locus_tag=DNHCFCPL_01403;product=hypothetical protein
NODE_8_length_157807_cov_93.866690	Prodigal:2.6	CDS	109226	110029	.	+	0	ID=DNHCFCPL_01404;eC_number=2.7.11.1;Name=pkn5;gene=pkn5;inference=ab initio prediction:Prodigal:2.6,similar to AA sequence:UniProtKB:P54737;locus_tag=DNHCFCPL_01404;product=Serine/threonine-protein kinase pkn5
NODE_8_length_157807_cov_93.866690	Aragorn:1.2	tRNA	110135	110219	.	+	.	ID=DNHCFCPL_01405;inference=COORDINATES:profile:Aragorn:1.2;locus_tag=DNHCFCPL_01405;product=tRNA-Leu(tag)
NODE_8_length_157807_cov_93.866690	Aragorn:1.2	tRNA	110285	110358	.	+	.	ID=DNHCFCPL_01406;inference=COORDINATES:profile:Aragorn:1.2;locus_tag=DNHCFCPL_01406;product=tRNA-Trp(cca)
NODE_8_length_157807_cov_93.866690	Prodigal:2.6	CDS	110416	111333	.	-	0	ID=DNHCFCPL_01407;Name=gltC_3;gene=gltC_3;inference=ab initio prediction:Prodigal:2.6,similar to AA sequence:UniProtKB:P20668;locus_tag=DNHCFCPL_01407;product=HTH-type transcriptional regulator GltC
NODE_8_length_157807_cov_93.866690	Prodigal:2.6	CDS	111437	112813	.	+	0	ID=DNHCFCPL_01408;eC_number=2.6.1.18;Name=bauA;gene=bauA;inference=ab initio prediction:Prodigal:2.6,similar to AA sequence:UniProtKB:Q9I700;locus_tag=DNHCFCPL_01408;product=Beta-alanine--pyruvate aminotransferase
NODE_8_length_157807_cov_93.866690	Prodigal:2.6	CDS	112924	114492	.	+	0	ID=DNHCFCPL_01409;eC_number=1.2.1.-;Name=bauC_1;gene=bauC_1;inference=ab initio prediction:Prodigal:2.6,similar to AA sequence:UniProtKB:Q9I702;locus_tag=DNHCFCPL_01409;product=Putative 3-oxopropanoate dehydrogenase
NODE_8_length_157807_cov_93.866690	Prodigal:2.6	CDS	114595	115992	.	+	0	ID=DNHCFCPL_01410;Name=gabP_1;gene=gabP_1;inference=ab initio prediction:Prodigal:2.6,similar to AA sequence:UniProtKB:P25527;locus_tag=DNHCFCPL_01410;product=GABA permease
NODE_8_length_157807_cov_93.866690	Prodigal:2.6	CDS	116140	116373	.	-	0	ID=DNHCFCPL_01411;inference=ab initio prediction:Prodigal:2.6;locus_tag=DNHCFCPL_01411;product=hypothetical protein
NODE_8_length_157807_cov_93.866690	Prodigal:2.6	CDS	116657	117646	.	+	0	ID=DNHCFCPL_01412;inference=ab initio prediction:Prodigal:2.6;locus_tag=DNHCFCPL_01412;product=hypothetical protein
NODE_8_length_157807_cov_93.866690	Prodigal:2.6	CDS	117634	118428	.	+	0	ID=DNHCFCPL_01413;eC_number=3.5.1.103;Name=mshB;gene=mshB;inference=ab initio prediction:Prodigal:2.6,protein motif:HAMAP:MF_01696;locus_tag=DNHCFCPL_01413;product=1D-myo-inositol 2-acetamido-2-deoxy-alpha-D-glucopyranoside deacetylase
NODE_8_length_157807_cov_93.866690	Prodigal:2.6	CDS	118403	119002	.	+	0	ID=DNHCFCPL_01414;eC_number=2.1.1.222;Name=ubiG_2;gene=ubiG_2;inference=ab initio prediction:Prodigal:2.6,protein motif:HAMAP:MF_00472;locus_tag=DNHCFCPL_01414;product=Ubiquinone biosynthesis O-methyltransferase
NODE_8_length_157807_cov_93.866690	Prodigal:2.6	CDS	118999	119643	.	+	0	ID=DNHCFCPL_01415;inference=ab initio prediction:Prodigal:2.6;locus_tag=DNHCFCPL_01415;product=hypothetical protein
NODE_8_length_157807_cov_93.866690	Prodigal:2.6	CDS	119930	120292	.	+	0	ID=DNHCFCPL_01416;inference=ab initio prediction:Prodigal:2.6;locus_tag=DNHCFCPL_01416;product=hypothetical protein
NODE_8_length_157807_cov_93.866690	Prodigal:2.6	CDS	120456	120926	.	+	0	ID=DNHCFCPL_01417;Name=bluF;gene=bluF;inference=ab initio prediction:Prodigal:2.6,similar to AA sequence:UniProtKB:P75990;locus_tag=DNHCFCPL_01417;product=Blue light- and temperature-regulated antirepressor BluF
NODE_8_length_157807_cov_93.866690	Prodigal:2.6	CDS	120923	121249	.	-	0	ID=DNHCFCPL_01418;inference=ab initio prediction:Prodigal:2.6;locus_tag=DNHCFCPL_01418;product=hypothetical protein
NODE_8_length_157807_cov_93.866690	Prodigal:2.6	CDS	121817	122422	.	-	0	ID=DNHCFCPL_01419;Name=eamB_1;gene=eamB_1;inference=ab initio prediction:Prodigal:2.6,similar to AA sequence:UniProtKB:P38101;locus_tag=DNHCFCPL_01419;product=Cysteine/O-acetylserine efflux protein
NODE_8_length_157807_cov_93.866690	Prodigal:2.6	CDS	122473	123309	.	-	0	ID=DNHCFCPL_01420;Name=marA;gene=marA;inference=ab initio prediction:Prodigal:2.6,similar to AA sequence:UniProtKB:P0ACH5;locus_tag=DNHCFCPL_01420;product=Multiple antibiotic resistance protein MarA
NODE_8_length_157807_cov_93.866690	Prodigal:2.6	CDS	123467	124615	.	-	0	ID=DNHCFCPL_01421;eC_number=2.3.1.-;Name=phaC_2;gene=phaC_2;inference=ab initio prediction:Prodigal:2.6,similar to AA sequence:UniProtKB:P45370;locus_tag=DNHCFCPL_01421;product=Poly(3-hydroxyalkanoate) polymerase subunit PhaC
NODE_8_length_157807_cov_93.866690	Prodigal:2.6	CDS	124976	126211	.	+	0	ID=DNHCFCPL_01422;Name=gltS;gene=gltS;inference=ab initio prediction:Prodigal:2.6,similar to AA sequence:UniProtKB:P0AER8;locus_tag=DNHCFCPL_01422;product=Sodium/glutamate symporter
NODE_8_length_157807_cov_93.866690	Prodigal:2.6	CDS	126263	127165	.	-	0	ID=DNHCFCPL_01423;inference=ab initio prediction:Prodigal:2.6;locus_tag=DNHCFCPL_01423;product=hypothetical protein
NODE_8_length_157807_cov_93.866690	Prodigal:2.6	CDS	127262	127975	.	+	0	ID=DNHCFCPL_01424;Name=lldR_2;gene=lldR_2;inference=ab initio prediction:Prodigal:2.6,similar to AA sequence:UniProtKB:P0ACL7;locus_tag=DNHCFCPL_01424;product=Putative L-lactate dehydrogenase operon regulatory protein
NODE_8_length_157807_cov_93.866690	Prodigal:2.6	CDS	127972	128172	.	+	0	ID=DNHCFCPL_01425;inference=ab initio prediction:Prodigal:2.6;locus_tag=DNHCFCPL_01425;product=hypothetical protein
NODE_8_length_157807_cov_93.866690	Prodigal:2.6	CDS	128241	128879	.	-	0	ID=DNHCFCPL_01426;Name=betI_3;gene=betI_3;inference=ab initio prediction:Prodigal:2.6,protein motif:HAMAP:MF_00768;locus_tag=DNHCFCPL_01426;product=HTH-type transcriptional regulator BetI
NODE_8_length_157807_cov_93.866690	Prodigal:2.6	CDS	129462	129998	.	+	0	ID=DNHCFCPL_01427;inference=ab initio prediction:Prodigal:2.6;locus_tag=DNHCFCPL_01427;product=hypothetical protein
NODE_8_length_157807_cov_93.866690	Prodigal:2.6	CDS	130073	130621	.	+	0	ID=DNHCFCPL_01428;inference=ab initio prediction:Prodigal:2.6;locus_tag=DNHCFCPL_01428;product=hypothetical protein
NODE_8_length_157807_cov_93.866690	Prodigal:2.6	CDS	130627	131145	.	+	0	ID=DNHCFCPL_01429;inference=ab initio prediction:Prodigal:2.6;locus_tag=DNHCFCPL_01429;product=hypothetical protein
NODE_8_length_157807_cov_93.866690	Prodigal:2.6	CDS	131139	131972	.	+	0	ID=DNHCFCPL_01430;inference=ab initio prediction:Prodigal:2.6;locus_tag=DNHCFCPL_01430;product=hypothetical protein
NODE_8_length_157807_cov_93.866690	Prodigal:2.6	CDS	131969	134467	.	+	0	ID=DNHCFCPL_01431;Name=caf1A;gene=caf1A;inference=ab initio prediction:Prodigal:2.6,similar to AA sequence:UniProtKB:P26949;locus_tag=DNHCFCPL_01431;product=F1 capsule-anchoring protein
NODE_8_length_157807_cov_93.866690	Prodigal:2.6	CDS	134464	135483	.	+	0	ID=DNHCFCPL_01432;inference=ab initio prediction:Prodigal:2.6;locus_tag=DNHCFCPL_01432;product=hypothetical protein
NODE_8_length_157807_cov_93.866690	Prodigal:2.6	CDS	135541	135777	.	-	0	ID=DNHCFCPL_01433;inference=ab initio prediction:Prodigal:2.6;locus_tag=DNHCFCPL_01433;product=hypothetical protein
NODE_8_length_157807_cov_93.866690	Prodigal:2.6	CDS	136200	137687	.	-	0	ID=DNHCFCPL_01434;Name=proP_3;gene=proP_3;inference=ab initio prediction:Prodigal:2.6,similar to AA sequence:UniProtKB:P0C0L7;locus_tag=DNHCFCPL_01434;product=Proline/betaine transporter
NODE_8_length_157807_cov_93.866690	Prodigal:2.6	CDS	138846	139400	.	+	0	ID=DNHCFCPL_01435;inference=ab initio prediction:Prodigal:2.6;locus_tag=DNHCFCPL_01435;product=hypothetical protein
NODE_8_length_157807_cov_93.866690	Prodigal:2.6	CDS	139635	140537	.	+	0	ID=DNHCFCPL_01436;inference=ab initio prediction:Prodigal:2.6;locus_tag=DNHCFCPL_01436;product=hypothetical protein
NODE_8_length_157807_cov_93.866690	Prodigal:2.6	CDS	140588	142186	.	-	0	ID=DNHCFCPL_01437;eC_number=2.6.1.1;Name=asD;gene=asD;inference=ab initio prediction:Prodigal:2.6,similar to AA sequence:UniProtKB:Q93QX0;locus_tag=DNHCFCPL_01437;product=Bifunctional aspartate aminotransferase and L-aspartate beta-decarboxylase
NODE_8_length_157807_cov_93.866690	Prodigal:2.6	CDS	142243	143928	.	-	0	ID=DNHCFCPL_01438;Name=aspT;gene=aspT;inference=ab initio prediction:Prodigal:2.6,similar to AA sequence:UniProtKB:Q8L3K8;locus_tag=DNHCFCPL_01438;product=Aspartate/alanine antiporter
NODE_8_length_157807_cov_93.866690	Prodigal:2.6	CDS	144931	145548	.	+	0	ID=DNHCFCPL_01439;Name=pqiA_1;gene=pqiA_1;inference=ab initio prediction:Prodigal:2.6,similar to AA sequence:UniProtKB:P0AFL9;locus_tag=DNHCFCPL_01439;product=Paraquat-inducible protein A
NODE_8_length_157807_cov_93.866690	Prodigal:2.6	CDS	145536	146342	.	+	0	ID=DNHCFCPL_01440;Name=pqiA_2;gene=pqiA_2;inference=ab initio prediction:Prodigal:2.6,similar to AA sequence:UniProtKB:P0AFL9;locus_tag=DNHCFCPL_01440;product=Paraquat-inducible protein A
NODE_8_length_157807_cov_93.866690	Prodigal:2.6	CDS	146317	148017	.	+	0	ID=DNHCFCPL_01441;Name=pqiB;gene=pqiB;inference=ab initio prediction:Prodigal:2.6,similar to AA sequence:UniProtKB:P43671;locus_tag=DNHCFCPL_01441;product=Paraquat-inducible protein B
NODE_8_length_157807_cov_93.866690	Prodigal:2.6	CDS	148007	148717	.	+	0	ID=DNHCFCPL_01442;inference=ab initio prediction:Prodigal:2.6;locus_tag=DNHCFCPL_01442;product=hypothetical protein
NODE_8_length_157807_cov_93.866690	Prodigal:2.6	CDS	148938	149423	.	+	0	ID=DNHCFCPL_01443;inference=ab initio prediction:Prodigal:2.6;locus_tag=DNHCFCPL_01443;product=hypothetical protein
NODE_8_length_157807_cov_93.866690	Prodigal:2.6	CDS	149749	150522	.	+	0	ID=DNHCFCPL_01444;eC_number=2.1.1.179;Name=rmtB;gene=rmtB;inference=ab initio prediction:Prodigal:2.6,similar to AA sequence:UniProtKB:Q76G15;locus_tag=DNHCFCPL_01444;product=16S rRNA (guanine(1405)-N(7))-methyltransferase
NODE_8_length_157807_cov_93.866690	Prodigal:2.6	CDS	151004	151189	.	-	0	ID=DNHCFCPL_01445;inference=ab initio prediction:Prodigal:2.6;locus_tag=DNHCFCPL_01445;product=hypothetical protein
NODE_8_length_157807_cov_93.866690	Prodigal:2.6	CDS	151247	152422	.	+	0	ID=DNHCFCPL_01446;inference=ab initio prediction:Prodigal:2.6;locus_tag=DNHCFCPL_01446;product=hypothetical protein
NODE_8_length_157807_cov_93.866690	Prodigal:2.6	CDS	152821	154296	.	+	0	ID=DNHCFCPL_01447;Name=ybiT;gene=ybiT;inference=ab initio prediction:Prodigal:2.6,similar to AA sequence:UniProtKB:P0A9U3;locus_tag=DNHCFCPL_01447;product=putative ABC transporter ATP-binding protein YbiT
NODE_8_length_157807_cov_93.866690	Prodigal:2.6	CDS	154352	155236	.	+	0	ID=DNHCFCPL_01448;inference=ab initio prediction:Prodigal:2.6;locus_tag=DNHCFCPL_01448;product=hypothetical protein
NODE_8_length_157807_cov_93.866690	Prodigal:2.6	CDS	155595	155858	.	-	0	ID=DNHCFCPL_01449;inference=ab initio prediction:Prodigal:2.6;locus_tag=DNHCFCPL_01449;product=hypothetical protein
NODE_8_length_157807_cov_93.866690	Prodigal:2.6	CDS	155880	157439	.	-	0	ID=DNHCFCPL_01450;inference=ab initio prediction:Prodigal:2.6;locus_tag=DNHCFCPL_01450;product=hypothetical protein
NODE_9_length_156648_cov_97.866214	Prodigal:2.6	CDS	261	1328	.	-	0	ID=DNHCFCPL_01451;inference=ab initio prediction:Prodigal:2.6;locus_tag=DNHCFCPL_01451;product=hypothetical protein
NODE_9_length_156648_cov_97.866214	Prodigal:2.6	CDS	1347	2180	.	-	0	ID=DNHCFCPL_01452;inference=ab initio prediction:Prodigal:2.6;locus_tag=DNHCFCPL_01452;product=hypothetical protein
NODE_9_length_156648_cov_97.866214	Prodigal:2.6	CDS	2222	3079	.	-	0	ID=DNHCFCPL_01453;eC_number=2.1.1.266;Name=rlmJ;gene=rlmJ;inference=ab initio prediction:Prodigal:2.6,similar to AA sequence:UniProtKB:P37634;locus_tag=DNHCFCPL_01453;product=Ribosomal RNA large subunit methyltransferase J
NODE_9_length_156648_cov_97.866214	Prodigal:2.6	CDS	3197	3802	.	+	0	ID=DNHCFCPL_01454;inference=ab initio prediction:Prodigal:2.6;locus_tag=DNHCFCPL_01454;product=hypothetical protein
NODE_9_length_156648_cov_97.866214	Prodigal:2.6	CDS	3870	4397	.	+	0	ID=DNHCFCPL_01455;inference=ab initio prediction:Prodigal:2.6;locus_tag=DNHCFCPL_01455;product=hypothetical protein
NODE_9_length_156648_cov_97.866214	Prodigal:2.6	CDS	4446	4691	.	-	0	ID=DNHCFCPL_01456;inference=ab initio prediction:Prodigal:2.6;locus_tag=DNHCFCPL_01456;product=hypothetical protein
NODE_9_length_156648_cov_97.866214	Prodigal:2.6	CDS	4854	5840	.	-	0	ID=DNHCFCPL_01457;eC_number=1.1.1.37;Name=mdh;gene=mdh;inference=ab initio prediction:Prodigal:2.6,similar to AA sequence:UniProtKB:Q9ZF99;locus_tag=DNHCFCPL_01457;product=Malate dehydrogenase
NODE_9_length_156648_cov_97.866214	Prodigal:2.6	CDS	6052	6714	.	-	0	ID=DNHCFCPL_01458;inference=ab initio prediction:Prodigal:2.6;locus_tag=DNHCFCPL_01458;product=hypothetical protein
NODE_9_length_156648_cov_97.866214	Prodigal:2.6	CDS	6772	8757	.	-	0	ID=DNHCFCPL_01459;eC_number=4.2.2.-;Name=slt_2;gene=slt_2;inference=ab initio prediction:Prodigal:2.6,similar to AA sequence:UniProtKB:P0AGC3;locus_tag=DNHCFCPL_01459;product=Soluble lytic murein transglycosylase
NODE_9_length_156648_cov_97.866214	Prodigal:2.6	CDS	9004	10455	.	+	0	ID=DNHCFCPL_01460;eC_number=2.8.4.3;Name=miaB;gene=miaB;inference=ab initio prediction:Prodigal:2.6,similar to AA sequence:UniProtKB:Q9RCI2;locus_tag=DNHCFCPL_01460;product=tRNA-2-methylthio-N(6)-dimethylallyladenosine synthase
NODE_9_length_156648_cov_97.866214	Prodigal:2.6	CDS	10493	11581	.	+	0	ID=DNHCFCPL_01461;inference=ab initio prediction:Prodigal:2.6,similar to AA sequence:UniProtKB:P9WIA3;locus_tag=DNHCFCPL_01461;product=PhoH-like protein
NODE_9_length_156648_cov_97.866214	Prodigal:2.6	CDS	11591	12067	.	+	0	ID=DNHCFCPL_01462;eC_number=3.1.-.-;Name=ybeY;gene=ybeY;inference=ab initio prediction:Prodigal:2.6,similar to AA sequence:UniProtKB:P71335;locus_tag=DNHCFCPL_01462;product=Endoribonuclease YbeY
NODE_9_length_156648_cov_97.866214	Prodigal:2.6	CDS	12157	13041	.	-	0	ID=DNHCFCPL_01463;inference=ab initio prediction:Prodigal:2.6;locus_tag=DNHCFCPL_01463;product=hypothetical protein
NODE_9_length_156648_cov_97.866214	Prodigal:2.6	CDS	13272	13943	.	+	0	ID=DNHCFCPL_01464;inference=ab initio prediction:Prodigal:2.6;locus_tag=DNHCFCPL_01464;product=hypothetical protein
NODE_9_length_156648_cov_97.866214	Prodigal:2.6	CDS	14101	14814	.	+	0	ID=DNHCFCPL_01465;inference=ab initio prediction:Prodigal:2.6;locus_tag=DNHCFCPL_01465;product=hypothetical protein
NODE_9_length_156648_cov_97.866214	Prodigal:2.6	CDS	14887	15462	.	+	0	ID=DNHCFCPL_01466;eC_number=2.4.2.22;Name=xpt;gene=xpt;inference=ab initio prediction:Prodigal:2.6,similar to AA sequence:UniProtKB:P42085;locus_tag=DNHCFCPL_01466;product=Xanthine phosphoribosyltransferase
NODE_9_length_156648_cov_97.866214	Prodigal:2.6	CDS	15515	16108	.	-	0	ID=DNHCFCPL_01467;eC_number=1.6.5.2;inference=ab initio prediction:Prodigal:2.6,similar to AA sequence:UniProtKB:Q9I509;locus_tag=DNHCFCPL_01467;product=NAD(P)H dehydrogenase (quinone)
NODE_9_length_156648_cov_97.866214	Prodigal:2.6	CDS	16396	17643	.	+	0	ID=DNHCFCPL_01468;inference=ab initio prediction:Prodigal:2.6;locus_tag=DNHCFCPL_01468;product=hypothetical protein
NODE_9_length_156648_cov_97.866214	Prodigal:2.6	CDS	17664	18578	.	-	0	ID=DNHCFCPL_01469;Name=yijE_1;gene=yijE_1;inference=ab initio prediction:Prodigal:2.6,similar to AA sequence:UniProtKB:P0ABT8;locus_tag=DNHCFCPL_01469;product=putative cystine transporter YijE
NODE_9_length_156648_cov_97.866214	Prodigal:2.6	CDS	18684	19478	.	+	0	ID=DNHCFCPL_01470;Name=nimR_3;gene=nimR_3;inference=ab initio prediction:Prodigal:2.6,similar to AA sequence:UniProtKB:P76241;locus_tag=DNHCFCPL_01470;product=HTH-type transcriptional regulator NimR
NODE_9_length_156648_cov_97.866214	Prodigal:2.6	CDS	19555	20196	.	-	0	ID=DNHCFCPL_01471;eC_number=3.7.1.20;Name=nagK;gene=nagK;inference=ab initio prediction:Prodigal:2.6,similar to AA sequence:UniProtKB:O86042;locus_tag=DNHCFCPL_01471;product=Fumarylpyruvate hydrolase
NODE_9_length_156648_cov_97.866214	Prodigal:2.6	CDS	20236	20733	.	-	0	ID=DNHCFCPL_01472;inference=ab initio prediction:Prodigal:2.6;locus_tag=DNHCFCPL_01472;product=hypothetical protein
NODE_9_length_156648_cov_97.866214	Prodigal:2.6	CDS	20958	21650	.	+	0	ID=DNHCFCPL_01473;inference=ab initio prediction:Prodigal:2.6;locus_tag=DNHCFCPL_01473;product=hypothetical protein
NODE_9_length_156648_cov_97.866214	Aragorn:1.2	tRNA	21773	21849	.	-	.	ID=DNHCFCPL_01474;inference=COORDINATES:profile:Aragorn:1.2;locus_tag=DNHCFCPL_01474;product=tRNA-Arg(acg)
NODE_9_length_156648_cov_97.866214	Prodigal:2.6	CDS	22485	22778	.	-	0	ID=DNHCFCPL_01475;inference=ab initio prediction:Prodigal:2.6;locus_tag=DNHCFCPL_01475;product=hypothetical protein
NODE_9_length_156648_cov_97.866214	Prodigal:2.6	CDS	24442	25008	.	+	0	ID=DNHCFCPL_01476;inference=ab initio prediction:Prodigal:2.6;locus_tag=DNHCFCPL_01476;product=hypothetical protein
NODE_9_length_156648_cov_97.866214	Prodigal:2.6	CDS	25068	25661	.	-	0	ID=DNHCFCPL_01477;inference=ab initio prediction:Prodigal:2.6;locus_tag=DNHCFCPL_01477;product=hypothetical protein
NODE_9_length_156648_cov_97.866214	Aragorn:1.2	tRNA	25769	25845	.	-	.	ID=DNHCFCPL_01478;inference=COORDINATES:profile:Aragorn:1.2;locus_tag=DNHCFCPL_01478;product=tRNA-Arg(acg)
NODE_9_length_156648_cov_97.866214	Aragorn:1.2	tRNA	25885	25961	.	-	.	ID=DNHCFCPL_01479;inference=COORDINATES:profile:Aragorn:1.2;locus_tag=DNHCFCPL_01479;product=tRNA-Arg(acg)
NODE_9_length_156648_cov_97.866214	Aragorn:1.2	tRNA	25972	26062	.	-	.	ID=DNHCFCPL_01480;inference=COORDINATES:profile:Aragorn:1.2;locus_tag=DNHCFCPL_01480;product=tRNA-Ser(gct)
NODE_9_length_156648_cov_97.866214	Prodigal:2.6	CDS	26309	28741	.	+	0	ID=DNHCFCPL_01481;eC_number=3.1.13.1;Name=rnr;gene=rnr;inference=ab initio prediction:Prodigal:2.6,similar to AA sequence:UniProtKB:P21499;locus_tag=DNHCFCPL_01481;product=Ribonuclease R
NODE_9_length_156648_cov_97.866214	Prodigal:2.6	CDS	28875	30929	.	+	0	ID=DNHCFCPL_01482;eC_number=3.4.24.70;Name=prlC_2;gene=prlC_2;inference=ab initio prediction:Prodigal:2.6,similar to AA sequence:UniProtKB:P27237;locus_tag=DNHCFCPL_01482;product=Oligopeptidase A
NODE_9_length_156648_cov_97.866214	Prodigal:2.6	CDS	30970	31179	.	+	0	ID=DNHCFCPL_01483;inference=ab initio prediction:Prodigal:2.6;locus_tag=DNHCFCPL_01483;product=hypothetical protein
NODE_9_length_156648_cov_97.866214	Prodigal:2.6	CDS	31191	31622	.	+	0	ID=DNHCFCPL_01484;inference=ab initio prediction:Prodigal:2.6;locus_tag=DNHCFCPL_01484;product=hypothetical protein
NODE_9_length_156648_cov_97.866214	Prodigal:2.6	CDS	31771	33966	.	-	0	ID=DNHCFCPL_01485;inference=ab initio prediction:Prodigal:2.6;locus_tag=DNHCFCPL_01485;product=hypothetical protein
NODE_9_length_156648_cov_97.866214	Prodigal:2.6	CDS	34154	34720	.	-	0	ID=DNHCFCPL_01486;inference=ab initio prediction:Prodigal:2.6;locus_tag=DNHCFCPL_01486;product=hypothetical protein
NODE_9_length_156648_cov_97.866214	Prodigal:2.6	CDS	34798	35883	.	-	0	ID=DNHCFCPL_01487;inference=ab initio prediction:Prodigal:2.6;locus_tag=DNHCFCPL_01487;product=hypothetical protein
NODE_9_length_156648_cov_97.866214	Prodigal:2.6	CDS	36116	36217	.	-	0	ID=DNHCFCPL_01488;inference=ab initio prediction:Prodigal:2.6;locus_tag=DNHCFCPL_01488;product=hypothetical protein
NODE_9_length_156648_cov_97.866214	Prodigal:2.6	CDS	36653	36943	.	-	0	ID=DNHCFCPL_01489;inference=ab initio prediction:Prodigal:2.6;locus_tag=DNHCFCPL_01489;product=hypothetical protein
NODE_9_length_156648_cov_97.866214	Prodigal:2.6	CDS	37049	37306	.	-	0	ID=DNHCFCPL_01490;Name=sdhE;gene=sdhE;inference=ab initio prediction:Prodigal:2.6,similar to AA sequence:UniProtKB:P64559;locus_tag=DNHCFCPL_01490;product=FAD assembly factor SdhE
NODE_9_length_156648_cov_97.866214	Prodigal:2.6	CDS	37494	38666	.	+	0	ID=DNHCFCPL_01491;eC_number=1.3.99.-;Name=mmgC_5;gene=mmgC_5;inference=ab initio prediction:Prodigal:2.6,similar to AA sequence:UniProtKB:P45857;locus_tag=DNHCFCPL_01491;product=Acyl-CoA dehydrogenase
NODE_9_length_156648_cov_97.866214	Prodigal:2.6	CDS	38715	40205	.	-	0	ID=DNHCFCPL_01492;eC_number=1.14.13.-;Name=mymA;gene=mymA;inference=ab initio prediction:Prodigal:2.6,similar to AA sequence:UniProtKB:P9WNF7;locus_tag=DNHCFCPL_01492;product=Putative FAD-containing monooxygenase MymA
NODE_9_length_156648_cov_97.866214	Prodigal:2.6	CDS	40387	40764	.	-	0	ID=DNHCFCPL_01493;Name=rplQ;gene=rplQ;inference=ab initio prediction:Prodigal:2.6,similar to AA sequence:UniProtKB:P0AG44;locus_tag=DNHCFCPL_01493;product=50S ribosomal protein L17
NODE_9_length_156648_cov_97.866214	Prodigal:2.6	CDS	40783	41790	.	-	0	ID=DNHCFCPL_01494;eC_number=2.7.7.6;Name=rpoA;gene=rpoA;inference=ab initio prediction:Prodigal:2.6,similar to AA sequence:UniProtKB:A7ZSI4;locus_tag=DNHCFCPL_01494;product=DNA-directed RNA polymerase subunit alpha
NODE_9_length_156648_cov_97.866214	Prodigal:2.6	CDS	41808	42434	.	-	0	ID=DNHCFCPL_01495;Name=rpsD;gene=rpsD;inference=ab initio prediction:Prodigal:2.6,similar to AA sequence:UniProtKB:P0A7V8;locus_tag=DNHCFCPL_01495;product=30S ribosomal protein S4
NODE_9_length_156648_cov_97.866214	Prodigal:2.6	CDS	42447	42833	.	-	0	ID=DNHCFCPL_01496;Name=rpsK;gene=rpsK;inference=ab initio prediction:Prodigal:2.6,similar to AA sequence:UniProtKB:P0A7R9;locus_tag=DNHCFCPL_01496;product=30S ribosomal protein S11
NODE_9_length_156648_cov_97.866214	Prodigal:2.6	CDS	42853	43209	.	-	0	ID=DNHCFCPL_01497;Name=rpsM;gene=rpsM;inference=ab initio prediction:Prodigal:2.6,similar to AA sequence:UniProtKB:P0A7S9;locus_tag=DNHCFCPL_01497;product=30S ribosomal protein S13
NODE_9_length_156648_cov_97.866214	Prodigal:2.6	CDS	43317	43433	.	-	0	ID=DNHCFCPL_01498;Name=rpmJ;gene=rpmJ;inference=ab initio prediction:Prodigal:2.6,similar to AA sequence:UniProtKB:P0A7Q6;locus_tag=DNHCFCPL_01498;product=50S ribosomal protein L36
NODE_9_length_156648_cov_97.866214	Prodigal:2.6	CDS	43454	44806	.	-	0	ID=DNHCFCPL_01499;Name=secY;gene=secY;inference=ab initio prediction:Prodigal:2.6,protein motif:HAMAP:MF_01465;locus_tag=DNHCFCPL_01499;product=Protein translocase subunit SecY
NODE_9_length_156648_cov_97.866214	Prodigal:2.6	CDS	44819	45259	.	-	0	ID=DNHCFCPL_01500;Name=rplO;gene=rplO;inference=ab initio prediction:Prodigal:2.6,similar to AA sequence:UniProtKB:P02413;locus_tag=DNHCFCPL_01500;product=50S ribosomal protein L15
NODE_9_length_156648_cov_97.866214	Prodigal:2.6	CDS	45263	45439	.	-	0	ID=DNHCFCPL_01501;Name=rpmD;gene=rpmD;inference=ab initio prediction:Prodigal:2.6,similar to AA sequence:UniProtKB:Q9HWF3;locus_tag=DNHCFCPL_01501;product=50S ribosomal protein L30
NODE_9_length_156648_cov_97.866214	Prodigal:2.6	CDS	45446	45943	.	-	0	ID=DNHCFCPL_01502;Name=rpsE;gene=rpsE;inference=ab initio prediction:Prodigal:2.6,similar to AA sequence:UniProtKB:P0A7W1;locus_tag=DNHCFCPL_01502;product=30S ribosomal protein S5
NODE_9_length_156648_cov_97.866214	Prodigal:2.6	CDS	45946	46296	.	-	0	ID=DNHCFCPL_01503;Name=rplR;gene=rplR;inference=ab initio prediction:Prodigal:2.6,similar to AA sequence:UniProtKB:P0C018;locus_tag=DNHCFCPL_01503;product=50S ribosomal protein L18
NODE_9_length_156648_cov_97.866214	Prodigal:2.6	CDS	46311	46844	.	-	0	ID=DNHCFCPL_01504;Name=rplF;gene=rplF;inference=ab initio prediction:Prodigal:2.6,similar to AA sequence:UniProtKB:P0AG55;locus_tag=DNHCFCPL_01504;product=50S ribosomal protein L6
NODE_9_length_156648_cov_97.866214	Prodigal:2.6	CDS	46858	47253	.	-	0	ID=DNHCFCPL_01505;Name=rpsH;gene=rpsH;inference=ab initio prediction:Prodigal:2.6,similar to AA sequence:UniProtKB:P0A7W7;locus_tag=DNHCFCPL_01505;product=30S ribosomal protein S8
NODE_9_length_156648_cov_97.866214	Prodigal:2.6	CDS	47265	47570	.	-	0	ID=DNHCFCPL_01506;Name=rpsN;gene=rpsN;inference=ab initio prediction:Prodigal:2.6,similar to AA sequence:UniProtKB:P0AG59;locus_tag=DNHCFCPL_01506;product=30S ribosomal protein S14
NODE_9_length_156648_cov_97.866214	Prodigal:2.6	CDS	47580	48116	.	-	0	ID=DNHCFCPL_01507;Name=rplE;gene=rplE;inference=ab initio prediction:Prodigal:2.6,similar to AA sequence:UniProtKB:P62399;locus_tag=DNHCFCPL_01507;product=50S ribosomal protein L5
NODE_9_length_156648_cov_97.866214	Prodigal:2.6	CDS	48132	48449	.	-	0	ID=DNHCFCPL_01508;Name=rplX;gene=rplX;inference=ab initio prediction:Prodigal:2.6,similar to AA sequence:UniProtKB:P60624;locus_tag=DNHCFCPL_01508;product=50S ribosomal protein L24
NODE_9_length_156648_cov_97.866214	Prodigal:2.6	CDS	48459	48827	.	-	0	ID=DNHCFCPL_01509;Name=rplN;gene=rplN;inference=ab initio prediction:Prodigal:2.6,similar to AA sequence:UniProtKB:P0ADY3;locus_tag=DNHCFCPL_01509;product=50S ribosomal protein L14
NODE_9_length_156648_cov_97.866214	Prodigal:2.6	CDS	48920	49177	.	-	0	ID=DNHCFCPL_01510;Name=rpsQ;gene=rpsQ;inference=ab initio prediction:Prodigal:2.6,similar to AA sequence:UniProtKB:P0AG63;locus_tag=DNHCFCPL_01510;product=30S ribosomal protein S17
NODE_9_length_156648_cov_97.866214	Prodigal:2.6	CDS	49174	49371	.	-	0	ID=DNHCFCPL_01511;Name=rpmC;gene=rpmC;inference=ab initio prediction:Prodigal:2.6,similar to AA sequence:UniProtKB:Q9HWE3;locus_tag=DNHCFCPL_01511;product=50S ribosomal protein L29
NODE_9_length_156648_cov_97.866214	Prodigal:2.6	CDS	49371	49784	.	-	0	ID=DNHCFCPL_01512;Name=rplP;gene=rplP;inference=ab initio prediction:Prodigal:2.6,similar to AA sequence:UniProtKB:P0ADY7;locus_tag=DNHCFCPL_01512;product=50S ribosomal protein L16
NODE_9_length_156648_cov_97.866214	Prodigal:2.6	CDS	49788	50540	.	-	0	ID=DNHCFCPL_01513;Name=rpsC;gene=rpsC;inference=ab initio prediction:Prodigal:2.6,similar to AA sequence:UniProtKB:P0A7V3;locus_tag=DNHCFCPL_01513;product=30S ribosomal protein S3
NODE_9_length_156648_cov_97.866214	Prodigal:2.6	CDS	50542	50871	.	-	0	ID=DNHCFCPL_01514;Name=rplV;gene=rplV;inference=ab initio prediction:Prodigal:2.6,similar to AA sequence:UniProtKB:P61175;locus_tag=DNHCFCPL_01514;product=50S ribosomal protein L22
NODE_9_length_156648_cov_97.866214	Prodigal:2.6	CDS	50883	51158	.	-	0	ID=DNHCFCPL_01515;Name=rpsS;gene=rpsS;inference=ab initio prediction:Prodigal:2.6,similar to AA sequence:UniProtKB:P0A7U3;locus_tag=DNHCFCPL_01515;product=30S ribosomal protein S19
NODE_9_length_156648_cov_97.866214	Prodigal:2.6	CDS	51172	51996	.	-	0	ID=DNHCFCPL_01516;Name=rplB;gene=rplB;inference=ab initio prediction:Prodigal:2.6,similar to AA sequence:UniProtKB:P60422;locus_tag=DNHCFCPL_01516;product=50S ribosomal protein L2
NODE_9_length_156648_cov_97.866214	Prodigal:2.6	CDS	52008	52328	.	-	0	ID=DNHCFCPL_01517;Name=rplW;gene=rplW;inference=ab initio prediction:Prodigal:2.6,similar to AA sequence:UniProtKB:Q9K1I6;locus_tag=DNHCFCPL_01517;product=50S ribosomal protein L23
NODE_9_length_156648_cov_97.866214	Prodigal:2.6	CDS	52325	52927	.	-	0	ID=DNHCFCPL_01518;Name=rplD;gene=rplD;inference=ab initio prediction:Prodigal:2.6,similar to AA sequence:UniProtKB:P60723;locus_tag=DNHCFCPL_01518;product=50S ribosomal protein L4
NODE_9_length_156648_cov_97.866214	Prodigal:2.6	CDS	52939	53577	.	-	0	ID=DNHCFCPL_01519;Name=rplC;gene=rplC;inference=ab initio prediction:Prodigal:2.6,similar to AA sequence:UniProtKB:P60438;locus_tag=DNHCFCPL_01519;product=50S ribosomal protein L3
NODE_9_length_156648_cov_97.866214	Prodigal:2.6	CDS	53635	53946	.	-	0	ID=DNHCFCPL_01520;Name=rpsJ;gene=rpsJ;inference=ab initio prediction:Prodigal:2.6,similar to AA sequence:UniProtKB:P0A7R5;locus_tag=DNHCFCPL_01520;product=30S ribosomal protein S10
NODE_9_length_156648_cov_97.866214	Prodigal:2.6	CDS	54198	54926	.	-	0	ID=DNHCFCPL_01521;eC_number=6.3.5.2;Name=guaA_2;gene=guaA_2;inference=ab initio prediction:Prodigal:2.6,similar to AA sequence:UniProtKB:Q5SI28;locus_tag=DNHCFCPL_01521;product=GMP synthase [glutamine-hydrolyzing]
NODE_9_length_156648_cov_97.866214	Prodigal:2.6	CDS	55094	56284	.	+	0	ID=DNHCFCPL_01522;eC_number=4.4.1.8;Name=metC;gene=metC;inference=ab initio prediction:Prodigal:2.6,similar to AA sequence:UniProtKB:Q07703;locus_tag=DNHCFCPL_01522;product=Cystathionine beta-lyase
NODE_9_length_156648_cov_97.866214	Prodigal:2.6	CDS	56328	57875	.	+	0	ID=DNHCFCPL_01523;inference=ab initio prediction:Prodigal:2.6;locus_tag=DNHCFCPL_01523;product=hypothetical protein
NODE_9_length_156648_cov_97.866214	Prodigal:2.6	CDS	58021	58785	.	+	0	ID=DNHCFCPL_01524;eC_number=1.14.12.17;Name=hmp;gene=hmp;inference=ab initio prediction:Prodigal:2.6,similar to AA sequence:UniProtKB:P39662;locus_tag=DNHCFCPL_01524;product=Flavohemoprotein
NODE_9_length_156648_cov_97.866214	Prodigal:2.6	CDS	58871	59308	.	+	0	ID=DNHCFCPL_01525;Name=nsrR;gene=nsrR;inference=ab initio prediction:Prodigal:2.6,similar to AA sequence:UniProtKB:Q9L132;locus_tag=DNHCFCPL_01525;product=HTH-type transcriptional repressor NsrR
NODE_9_length_156648_cov_97.866214	Prodigal:2.6	CDS	59417	60193	.	+	0	ID=DNHCFCPL_01526;Name=engB;gene=engB;inference=ab initio prediction:Prodigal:2.6,similar to AA sequence:UniProtKB:P0A6P7;locus_tag=DNHCFCPL_01526;product=putative GTP-binding protein EngB
NODE_9_length_156648_cov_97.866214	Prodigal:2.6	CDS	60320	61267	.	+	0	ID=DNHCFCPL_01527;inference=ab initio prediction:Prodigal:2.6;locus_tag=DNHCFCPL_01527;product=hypothetical protein
NODE_9_length_156648_cov_97.866214	Prodigal:2.6	CDS	61310	62629	.	-	0	ID=DNHCFCPL_01528;Name=gltP_1;gene=gltP_1;inference=ab initio prediction:Prodigal:2.6,similar to AA sequence:UniProtKB:P21345;locus_tag=DNHCFCPL_01528;product=Proton/glutamate-aspartate symporter
NODE_9_length_156648_cov_97.866214	Prodigal:2.6	CDS	62682	63554	.	-	0	ID=DNHCFCPL_01529;eC_number=3.1.2.-;Name=tesB;gene=tesB;inference=ab initio prediction:Prodigal:2.6,similar to AA sequence:UniProtKB:P0AGG2;locus_tag=DNHCFCPL_01529;product=Acyl-CoA thioesterase 2
NODE_9_length_156648_cov_97.866214	Prodigal:2.6	CDS	63830	66400	.	+	0	ID=DNHCFCPL_01530;eC_number=2.3.1.15;Name=plsB;gene=plsB;inference=ab initio prediction:Prodigal:2.6,similar to AA sequence:UniProtKB:P0A7A7;locus_tag=DNHCFCPL_01530;product=Glycerol-3-phosphate acyltransferase
NODE_9_length_156648_cov_97.866214	Prodigal:2.6	CDS	66444	67430	.	-	0	ID=DNHCFCPL_01531;inference=ab initio prediction:Prodigal:2.6;locus_tag=DNHCFCPL_01531;product=hypothetical protein
NODE_9_length_156648_cov_97.866214	Prodigal:2.6	CDS	67510	68325	.	-	0	ID=DNHCFCPL_01532;inference=ab initio prediction:Prodigal:2.6;locus_tag=DNHCFCPL_01532;product=hypothetical protein
NODE_9_length_156648_cov_97.866214	Prodigal:2.6	CDS	68346	70391	.	+	0	ID=DNHCFCPL_01533;eC_number=3.6.4.12;Name=recG;gene=recG;inference=ab initio prediction:Prodigal:2.6,similar to AA sequence:UniProtKB:P24230;locus_tag=DNHCFCPL_01533;product=ATP-dependent DNA helicase RecG
NODE_9_length_156648_cov_97.866214	Prodigal:2.6	CDS	70384	71019	.	+	0	ID=DNHCFCPL_01534;eC_number=2.4.2.10;Name=pyrE_2;gene=pyrE_2;inference=ab initio prediction:Prodigal:2.6,protein motif:HAMAP:MF_01208;locus_tag=DNHCFCPL_01534;product=Orotate phosphoribosyltransferase
NODE_9_length_156648_cov_97.866214	Prodigal:2.6	CDS	71022	71423	.	-	0	ID=DNHCFCPL_01535;eC_number=3.6.1.55;Name=mutT_2;gene=mutT_2;inference=ab initio prediction:Prodigal:2.6,similar to AA sequence:UniProtKB:P08337;locus_tag=DNHCFCPL_01535;product=8-oxo-dGTP diphosphatase
NODE_9_length_156648_cov_97.866214	Prodigal:2.6	CDS	71438	72019	.	-	0	ID=DNHCFCPL_01536;Name=yvdD_1;gene=yvdD_1;inference=ab initio prediction:Prodigal:2.6,similar to AA sequence:UniProtKB:O06986;locus_tag=DNHCFCPL_01536;product=LOG family protein YvdD
NODE_9_length_156648_cov_97.866214	Prodigal:2.6	CDS	72177	73190	.	+	0	ID=DNHCFCPL_01537;Name=corA_2;gene=corA_2;inference=ab initio prediction:Prodigal:2.6,similar to AA sequence:UniProtKB:P0ABI4;locus_tag=DNHCFCPL_01537;product=Magnesium transport protein CorA
NODE_9_length_156648_cov_97.866214	Prodigal:2.6	CDS	73260	73547	.	-	0	ID=DNHCFCPL_01538;inference=ab initio prediction:Prodigal:2.6;locus_tag=DNHCFCPL_01538;product=hypothetical protein
NODE_9_length_156648_cov_97.866214	Prodigal:2.6	CDS	73559	74200	.	-	0	ID=DNHCFCPL_01539;Name=mlaC;gene=mlaC;inference=ab initio prediction:Prodigal:2.6,similar to AA sequence:UniProtKB:P0ADV7;locus_tag=DNHCFCPL_01539;product=putative phospholipid-binding protein MlaC
NODE_9_length_156648_cov_97.866214	Prodigal:2.6	CDS	74227	74907	.	-	0	ID=DNHCFCPL_01540;Name=mlaD;gene=mlaD;inference=ab initio prediction:Prodigal:2.6,similar to AA sequence:UniProtKB:P64604;locus_tag=DNHCFCPL_01540;product=putative phospholipid ABC transporter-binding protein MlaD
NODE_9_length_156648_cov_97.866214	Prodigal:2.6	CDS	74907	75683	.	-	0	ID=DNHCFCPL_01541;Name=mlaE;gene=mlaE;inference=ab initio prediction:Prodigal:2.6,similar to AA sequence:UniProtKB:P64606;locus_tag=DNHCFCPL_01541;product=putative phospholipid ABC transporter permease protein MlaE
NODE_9_length_156648_cov_97.866214	Prodigal:2.6	CDS	75680	76498	.	-	0	ID=DNHCFCPL_01542;eC_number=3.6.3.-;Name=mlaF;gene=mlaF;inference=ab initio prediction:Prodigal:2.6,similar to AA sequence:UniProtKB:P45031;locus_tag=DNHCFCPL_01542;product=putative phospholipid import ATP-binding protein MlaF
NODE_9_length_156648_cov_97.866214	Prodigal:2.6	CDS	76902	78722	.	-	0	ID=DNHCFCPL_01543;eC_number=3.6.4.13;Name=deaD;gene=deaD;inference=ab initio prediction:Prodigal:2.6,similar to AA sequence:UniProtKB:P0A9P6;locus_tag=DNHCFCPL_01543;product=ATP-dependent RNA helicase DeaD
NODE_9_length_156648_cov_97.866214	Prodigal:2.6	CDS	79132	80013	.	-	0	ID=DNHCFCPL_01544;eC_number=3.1.3.25;Name=suhB;gene=suhB;inference=ab initio prediction:Prodigal:2.6,similar to AA sequence:UniProtKB:P0ADG4;locus_tag=DNHCFCPL_01544;product=Inositol-1-monophosphatase
NODE_9_length_156648_cov_97.866214	Prodigal:2.6	CDS	80085	81989	.	-	0	ID=DNHCFCPL_01545;eC_number=2.2.1.7;Name=dxs_2;gene=dxs_2;inference=ab initio prediction:Prodigal:2.6,similar to AA sequence:UniProtKB:Q9KGU7;locus_tag=DNHCFCPL_01545;product=1-deoxy-D-xylulose-5-phosphate synthase
NODE_9_length_156648_cov_97.866214	Prodigal:2.6	CDS	82293	82895	.	+	0	ID=DNHCFCPL_01546;eC_number=3.5.4.25;Name=ribA;gene=ribA;inference=ab initio prediction:Prodigal:2.6,similar to AA sequence:UniProtKB:P0A7I7;locus_tag=DNHCFCPL_01546;product=GTP cyclohydrolase-2
NODE_9_length_156648_cov_97.866214	Prodigal:2.6	CDS	83023	83973	.	+	0	ID=DNHCFCPL_01547;eC_number=1.3.3.3;Name=hemF;gene=hemF;inference=ab initio prediction:Prodigal:2.6,similar to AA sequence:UniProtKB:P36553;locus_tag=DNHCFCPL_01547;product=Oxygen-dependent coproporphyrinogen-III oxidase
NODE_9_length_156648_cov_97.866214	Prodigal:2.6	CDS	84147	84935	.	+	0	ID=DNHCFCPL_01548;eC_number=1.1.1.25;Name=aroE;gene=aroE;inference=ab initio prediction:Prodigal:2.6,similar to AA sequence:UniProtKB:P15770;locus_tag=DNHCFCPL_01548;product=Shikimate dehydrogenase (NADP(+))
NODE_9_length_156648_cov_97.866214	Prodigal:2.6	CDS	84981	87284	.	-	0	ID=DNHCFCPL_01549;inference=ab initio prediction:Prodigal:2.6;locus_tag=DNHCFCPL_01549;product=hypothetical protein
NODE_9_length_156648_cov_97.866214	Prodigal:2.6	CDS	87542	89365	.	+	0	ID=DNHCFCPL_01550;eC_number=1.3.8.-;Name=dmdC_2;gene=dmdC_2;inference=ab initio prediction:Prodigal:2.6,similar to AA sequence:UniProtKB:Q5LLW7;locus_tag=DNHCFCPL_01550;product=3-methylmercaptopropionyl-CoA dehydrogenase
NODE_9_length_156648_cov_97.866214	Prodigal:2.6	CDS	89438	90094	.	-	0	ID=DNHCFCPL_01551;inference=ab initio prediction:Prodigal:2.6;locus_tag=DNHCFCPL_01551;product=hypothetical protein
NODE_9_length_156648_cov_97.866214	Prodigal:2.6	CDS	90339	90593	.	+	0	ID=DNHCFCPL_01552;inference=ab initio prediction:Prodigal:2.6;locus_tag=DNHCFCPL_01552;product=hypothetical protein
NODE_9_length_156648_cov_97.866214	Prodigal:2.6	CDS	90663	91763	.	-	0	ID=DNHCFCPL_01553;Name=hrp1;gene=hrp1;inference=ab initio prediction:Prodigal:2.6,similar to AA sequence:UniProtKB:P9WJA2;locus_tag=DNHCFCPL_01553;product=Hypoxic response protein 1
NODE_9_length_156648_cov_97.866214	Prodigal:2.6	CDS	91896	92693	.	-	0	ID=DNHCFCPL_01554;inference=ab initio prediction:Prodigal:2.6;locus_tag=DNHCFCPL_01554;product=hypothetical protein
NODE_9_length_156648_cov_97.866214	Prodigal:2.6	CDS	92696	93958	.	-	0	ID=DNHCFCPL_01555;inference=ab initio prediction:Prodigal:2.6;locus_tag=DNHCFCPL_01555;product=hypothetical protein
NODE_9_length_156648_cov_97.866214	Prodigal:2.6	CDS	94068	94484	.	-	0	ID=DNHCFCPL_01556;inference=ab initio prediction:Prodigal:2.6;locus_tag=DNHCFCPL_01556;product=hypothetical protein
NODE_9_length_156648_cov_97.866214	Prodigal:2.6	CDS	94514	94936	.	+	0	ID=DNHCFCPL_01557;inference=ab initio prediction:Prodigal:2.6;locus_tag=DNHCFCPL_01557;product=hypothetical protein
NODE_9_length_156648_cov_97.866214	Prodigal:2.6	CDS	95031	96008	.	+	0	ID=DNHCFCPL_01558;eC_number=6.1.1.14;Name=glyQ;gene=glyQ;inference=ab initio prediction:Prodigal:2.6,similar to AA sequence:UniProtKB:P00960;locus_tag=DNHCFCPL_01558;product=Glycine--tRNA ligase alpha subunit
NODE_9_length_156648_cov_97.866214	Prodigal:2.6	CDS	96008	98077	.	+	0	ID=DNHCFCPL_01559;eC_number=6.1.1.14;Name=glyS;gene=glyS;inference=ab initio prediction:Prodigal:2.6,similar to AA sequence:UniProtKB:P00961;locus_tag=DNHCFCPL_01559;product=Glycine--tRNA ligase beta subunit
NODE_9_length_156648_cov_97.866214	Prodigal:2.6	CDS	98130	98414	.	-	0	ID=DNHCFCPL_01560;inference=ab initio prediction:Prodigal:2.6;locus_tag=DNHCFCPL_01560;product=hypothetical protein
NODE_9_length_156648_cov_97.866214	Prodigal:2.6	CDS	98450	99352	.	-	0	ID=DNHCFCPL_01561;Name=yhbE;gene=yhbE;inference=ab initio prediction:Prodigal:2.6,similar to AA sequence:UniProtKB:P0AA73;locus_tag=DNHCFCPL_01561;product=putative inner membrane transporter YhbE
NODE_9_length_156648_cov_97.866214	Prodigal:2.6	CDS	99461	100327	.	+	0	ID=DNHCFCPL_01562;Name=gltR_3;gene=gltR_3;inference=ab initio prediction:Prodigal:2.6,similar to AA sequence:UniProtKB:P94501;locus_tag=DNHCFCPL_01562;product=HTH-type transcriptional regulator GltR
NODE_9_length_156648_cov_97.866214	Prodigal:2.6	CDS	100476	100895	.	+	0	ID=DNHCFCPL_01563;inference=ab initio prediction:Prodigal:2.6;locus_tag=DNHCFCPL_01563;product=hypothetical protein
NODE_9_length_156648_cov_97.866214	Prodigal:2.6	CDS	100990	101421	.	+	0	ID=DNHCFCPL_01564;inference=ab initio prediction:Prodigal:2.6;locus_tag=DNHCFCPL_01564;product=hypothetical protein
NODE_9_length_156648_cov_97.866214	Prodigal:2.6	CDS	101520	102875	.	-	0	ID=DNHCFCPL_01565;eC_number=3.4.21.62;Name=aprE;gene=aprE;inference=ab initio prediction:Prodigal:2.6,similar to AA sequence:UniProtKB:P04189;locus_tag=DNHCFCPL_01565;product=Subtilisin E
NODE_9_length_156648_cov_97.866214	Prodigal:2.6	CDS	102911	103222	.	-	0	ID=DNHCFCPL_01566;inference=ab initio prediction:Prodigal:2.6;locus_tag=DNHCFCPL_01566;product=hypothetical protein
NODE_9_length_156648_cov_97.866214	Prodigal:2.6	CDS	103812	104573	.	+	0	ID=DNHCFCPL_01567;inference=ab initio prediction:Prodigal:2.6;locus_tag=DNHCFCPL_01567;product=hypothetical protein
NODE_9_length_156648_cov_97.866214	Prodigal:2.6	CDS	104637	105611	.	-	0	ID=DNHCFCPL_01568;eC_number=3.5.1.96;Name=astE;gene=astE;inference=ab initio prediction:Prodigal:2.6,similar to AA sequence:UniProtKB:Q8ZPU8;locus_tag=DNHCFCPL_01568;product=Succinylglutamate desuccinylase
NODE_9_length_156648_cov_97.866214	Prodigal:2.6	CDS	105624	106967	.	-	0	ID=DNHCFCPL_01569;eC_number=3.5.3.23;Name=astB;gene=astB;inference=ab initio prediction:Prodigal:2.6,similar to AA sequence:UniProtKB:P76216;locus_tag=DNHCFCPL_01569;product=N-succinylarginine dihydrolase
NODE_9_length_156648_cov_97.866214	Prodigal:2.6	CDS	106985	108454	.	-	0	ID=DNHCFCPL_01570;eC_number=1.2.1.71;Name=astD;gene=astD;inference=ab initio prediction:Prodigal:2.6,similar to AA sequence:UniProtKB:P76217;locus_tag=DNHCFCPL_01570;product=N-succinylglutamate 5-semialdehyde dehydrogenase
NODE_9_length_156648_cov_97.866214	Prodigal:2.6	CDS	108454	109485	.	-	0	ID=DNHCFCPL_01571;eC_number=2.3.1.109;Name=astA;gene=astA;inference=ab initio prediction:Prodigal:2.6,similar to AA sequence:UniProtKB:P0AE37;locus_tag=DNHCFCPL_01571;product=Arginine N-succinyltransferase
NODE_9_length_156648_cov_97.866214	Prodigal:2.6	CDS	109504	110718	.	-	0	ID=DNHCFCPL_01572;eC_number=2.6.1.81;Name=astC;gene=astC;inference=ab initio prediction:Prodigal:2.6,similar to AA sequence:UniProtKB:P77581;locus_tag=DNHCFCPL_01572;product=Succinylornithine transaminase
NODE_9_length_156648_cov_97.866214	Prodigal:2.6	CDS	110863	112134	.	-	0	ID=DNHCFCPL_01573;eC_number=1.4.1.3;Name=gdhA_1;gene=gdhA_1;inference=ab initio prediction:Prodigal:2.6,similar to AA sequence:UniProtKB:P96110;locus_tag=DNHCFCPL_01573;product=Glutamate dehydrogenase
NODE_9_length_156648_cov_97.866214	Prodigal:2.6	CDS	113158	114591	.	-	0	ID=DNHCFCPL_01574;Name=rocC_1;gene=rocC_1;inference=ab initio prediction:Prodigal:2.6,similar to AA sequence:UniProtKB:P39636;locus_tag=DNHCFCPL_01574;product=Amino-acid permease RocC
NODE_9_length_156648_cov_97.866214	Prodigal:2.6	CDS	115005	116282	.	-	0	ID=DNHCFCPL_01575;inference=ab initio prediction:Prodigal:2.6;locus_tag=DNHCFCPL_01575;product=hypothetical protein
NODE_9_length_156648_cov_97.866214	Prodigal:2.6	CDS	116410	117204	.	+	0	ID=DNHCFCPL_01576;eC_number=2.1.1.-;inference=ab initio prediction:Prodigal:2.6,similar to AA sequence:UniProtKB:P9WK01;locus_tag=DNHCFCPL_01576;product=putative methyltransferase
NODE_9_length_156648_cov_97.866214	Prodigal:2.6	CDS	117220	117753	.	+	0	ID=DNHCFCPL_01577;inference=ab initio prediction:Prodigal:2.6;locus_tag=DNHCFCPL_01577;product=hypothetical protein
NODE_9_length_156648_cov_97.866214	Prodigal:2.6	CDS	117803	118366	.	-	0	ID=DNHCFCPL_01578;inference=ab initio prediction:Prodigal:2.6;locus_tag=DNHCFCPL_01578;product=hypothetical protein
NODE_9_length_156648_cov_97.866214	Prodigal:2.6	CDS	118506	118973	.	-	0	ID=DNHCFCPL_01579;inference=ab initio prediction:Prodigal:2.6;locus_tag=DNHCFCPL_01579;product=hypothetical protein
NODE_9_length_156648_cov_97.866214	Prodigal:2.6	CDS	119180	119776	.	+	0	ID=DNHCFCPL_01580;inference=ab initio prediction:Prodigal:2.6;locus_tag=DNHCFCPL_01580;product=hypothetical protein
NODE_9_length_156648_cov_97.866214	Prodigal:2.6	CDS	119899	121017	.	+	0	ID=DNHCFCPL_01581;inference=ab initio prediction:Prodigal:2.6;locus_tag=DNHCFCPL_01581;product=hypothetical protein
NODE_9_length_156648_cov_97.866214	Prodigal:2.6	CDS	121133	121708	.	+	0	ID=DNHCFCPL_01582;eC_number=1.15.1.1;Name=sodC;gene=sodC;inference=ab initio prediction:Prodigal:2.6,similar to AA sequence:UniProtKB:P0AGD1;locus_tag=DNHCFCPL_01582;product=Superoxide dismutase [Cu-Zn]
NODE_9_length_156648_cov_97.866214	Prodigal:2.6	CDS	121902	124052	.	+	0	ID=DNHCFCPL_01583;Name=yccS_1;gene=yccS_1;inference=ab initio prediction:Prodigal:2.6,similar to AA sequence:UniProtKB:P75870;locus_tag=DNHCFCPL_01583;product=Inner membrane protein YccS
NODE_9_length_156648_cov_97.866214	Prodigal:2.6	CDS	124089	125318	.	-	0	ID=DNHCFCPL_01584;Name=mdfA;gene=mdfA;inference=ab initio prediction:Prodigal:2.6,similar to AA sequence:UniProtKB:P0AEY8;locus_tag=DNHCFCPL_01584;product=Multidrug transporter MdfA
NODE_9_length_156648_cov_97.866214	Prodigal:2.6	CDS	125688	126053	.	-	0	ID=DNHCFCPL_01585;inference=ab initio prediction:Prodigal:2.6;locus_tag=DNHCFCPL_01585;product=hypothetical protein
NODE_9_length_156648_cov_97.866214	Prodigal:2.6	CDS	126278	126865	.	+	0	ID=DNHCFCPL_01586;Name=mdaB;gene=mdaB;inference=ab initio prediction:Prodigal:2.6,similar to AA sequence:UniProtKB:P0AEY7;locus_tag=DNHCFCPL_01586;product=Modulator of drug activity B
NODE_9_length_156648_cov_97.866214	Prodigal:2.6	CDS	126879	127193	.	+	0	ID=DNHCFCPL_01587;eC_number=1.-.-.-;Name=ygiN;gene=ygiN;inference=ab initio prediction:Prodigal:2.6,similar to AA sequence:UniProtKB:P0ADU2;locus_tag=DNHCFCPL_01587;product=putative quinol monooxygenase YgiN
NODE_9_length_156648_cov_97.866214	Prodigal:2.6	CDS	127239	127607	.	-	0	ID=DNHCFCPL_01588;inference=ab initio prediction:Prodigal:2.6;locus_tag=DNHCFCPL_01588;product=hypothetical protein
NODE_9_length_156648_cov_97.866214	Prodigal:2.6	CDS	127702	129111	.	-	0	ID=DNHCFCPL_01589;eC_number=1.-.-.-;inference=ab initio prediction:Prodigal:2.6,similar to AA sequence:UniProtKB:P9WIT1;locus_tag=DNHCFCPL_01589;product=putative FAD-linked oxidoreductase
NODE_9_length_156648_cov_97.866214	Prodigal:2.6	CDS	129491	130723	.	+	0	ID=DNHCFCPL_01590;eC_number=1.1.1.95;Name=serA;gene=serA;inference=ab initio prediction:Prodigal:2.6,similar to AA sequence:UniProtKB:P0A9T0;locus_tag=DNHCFCPL_01590;product=D-3-phosphoglycerate dehydrogenase
NODE_9_length_156648_cov_97.866214	Prodigal:2.6	CDS	130822	131706	.	+	0	ID=DNHCFCPL_01591;Name=rhtA_1;gene=rhtA_1;inference=ab initio prediction:Prodigal:2.6,similar to AA sequence:UniProtKB:P0AA67;locus_tag=DNHCFCPL_01591;product=Threonine/homoserine exporter RhtA
NODE_9_length_156648_cov_97.866214	Prodigal:2.6	CDS	131798	132658	.	+	0	ID=DNHCFCPL_01592;Name=rhtA_2;gene=rhtA_2;inference=ab initio prediction:Prodigal:2.6,similar to AA sequence:UniProtKB:P0AA67;locus_tag=DNHCFCPL_01592;product=Threonine/homoserine exporter RhtA
NODE_9_length_156648_cov_97.866214	Prodigal:2.6	CDS	132666	133109	.	-	0	ID=DNHCFCPL_01593;inference=ab initio prediction:Prodigal:2.6,similar to AA sequence:UniProtKB:Q8YS92;locus_tag=DNHCFCPL_01593;product=DNA nickase
NODE_9_length_156648_cov_97.866214	Prodigal:2.6	CDS	133319	134095	.	-	0	ID=DNHCFCPL_01594;inference=ab initio prediction:Prodigal:2.6;locus_tag=DNHCFCPL_01594;product=hypothetical protein
NODE_9_length_156648_cov_97.866214	Prodigal:2.6	CDS	134115	135020	.	-	0	ID=DNHCFCPL_01595;eC_number=5.4.99.25;Name=truB;gene=truB;inference=ab initio prediction:Prodigal:2.6,similar to AA sequence:UniProtKB:P60340;locus_tag=DNHCFCPL_01595;product=tRNA pseudouridine synthase B
NODE_9_length_156648_cov_97.866214	Prodigal:2.6	CDS	135174	136208	.	+	0	ID=DNHCFCPL_01596;Name=lifO;gene=lifO;inference=ab initio prediction:Prodigal:2.6,similar to AA sequence:UniProtKB:Q05490;locus_tag=DNHCFCPL_01596;product=Lipase chaperone
NODE_9_length_156648_cov_97.866214	Prodigal:2.6	CDS	136290	137264	.	+	0	ID=DNHCFCPL_01597;eC_number=3.1.1.3;Name=lip;gene=lip;inference=ab initio prediction:Prodigal:2.6,similar to AA sequence:UniProtKB:P26876;locus_tag=DNHCFCPL_01597;product=Lactonizing lipase
NODE_9_length_156648_cov_97.866214	Prodigal:2.6	CDS	137317	137685	.	-	0	ID=DNHCFCPL_01598;Name=rplS;gene=rplS;inference=ab initio prediction:Prodigal:2.6,similar to AA sequence:UniProtKB:Q9K0K5;locus_tag=DNHCFCPL_01598;product=50S ribosomal protein L19
NODE_9_length_156648_cov_97.866214	Prodigal:2.6	CDS	137894	138634	.	-	0	ID=DNHCFCPL_01599;eC_number=2.1.1.228;Name=trmD;gene=trmD;inference=ab initio prediction:Prodigal:2.6,similar to AA sequence:UniProtKB:P43912;locus_tag=DNHCFCPL_01599;product=tRNA (guanine-N(1)-)-methyltransferase
NODE_9_length_156648_cov_97.866214	Prodigal:2.6	CDS	138680	139228	.	-	0	ID=DNHCFCPL_01600;Name=rimM;gene=rimM;inference=ab initio prediction:Prodigal:2.6,similar to AA sequence:UniProtKB:Q6F7I0;locus_tag=DNHCFCPL_01600;product=Ribosome maturation factor RimM
[truncated: 2,238 more rows]

## Sheet: Table S6
Table S6:Annotation of SNPs from F7-AB
[truncated: 53,161 more rows]
