# Supplementary material for: Outer membrane permeability of mcr-positive bacteria reveals potent synergy of colistin and macromolecular antibiotics against colistin-resistant Acinetobacter baumannii
Source: Front Microbiol. 2024 Nov 19;15:1468682. doi: 10.3389/fmicb.2024.1468682 (PMC11611826; doi:10.3389/fmicb.2024.1468682)
Supplement: Supplementary file 2 [file Data_Sheet_1.xlsx]

## Sheet: Growth Curve
Time	ATCC 17978-mcr4.3			ATCC 17978-Vector				Time(h)	ATCC 17978-mcr1.1			ATCC 17978-Vector
0	0.106	0.107	0.107	0.109	0.107	0.107		0	0.095	0.096	0.095	0.099	0.096	0.09
1	0.167	0.167	0.163	0.165	0.162	0.163		1	0.156	0.158	0.151	0.143	0.144	0.142
2	0.256	0.256	0.265	0.269	0.27	0.27		2	0.252	0.261	0.257	0.252	0.255	0.256
3	0.358	0.359	0.37	0.381	0.388	0.378		3	0.359	0.369	0.361	0.368	0.368	0.37
4	0.471	0.455	0.477	0.489	0.494	0.479		4	0.431	0.438	0.441	0.453	0.454	0.454
5	0.62	0.551	0.602	0.593	0.62	0.589		5	0.505	0.517	0.525	0.534	0.542	0.548
6	0.717	0.653	0.698	0.712	0.738	0.689		6	0.591	0.605	0.619	0.648	0.652	0.651
7	0.764	0.707	0.732	0.766	0.787	0.723		7	0.667	0.678	0.692	0.718	0.713	0.716
8	0.798	0.738	0.777	0.806	0.831	0.754		8	0.706	0.709	0.722	0.749	0.742	0.745
9	0.826	0.769	0.802	0.839	0.865	0.778		9	0.737	0.739	0.75	0.78	0.771	0.778
10	0.854	0.81	0.829	0.87	0.89	0.798		10	0.751	0.75	0.763	0.783	0.782	0.788
11	0.873	0.84	0.853	0.896	0.911	0.818		11	0.783	0.78	0.787	0.824	0.808	0.827
12	0.892	0.863	0.889	0.921	0.934	0.843		12	0.814	0.8	0.811	0.851	0.831	0.85
13	0.906	0.891	0.919	0.936	0.949	0.855		13	0.838	0.834	0.837	0.889	0.859	0.874
14	0.922	0.912	0.926	0.949	0.961	0.866		14	0.872	0.857	0.876	0.937	0.897	0.904
15	0.925	0.915	0.943	0.946	0.975	0.879		15	0.925	0.908	0.922	0.997	0.945	0.949
16	0.928	0.922	0.949	0.948	0.969	0.876		16	0.983	0.957	0.979	1.059	0.999	1.008
17	0.923	0.931	0.959	0.951	0.976	0.866		17	1.036	1.016	1.033	1.119	1.058	1.058
18	0.927	0.939	0.973	0.959	0.985	0.868		18	1.085	1.063	1.079	1.173	1.116	1.119
19	0.939	0.96	0.994	0.957	0.989	0.879		19	1.139	1.114	1.127	1.226	1.163	1.167
20	0.973	0.989	1.027	0.973	0.998	0.904		20	1.19	1.165	1.168	1.272	1.214	1.216
21	1.008	1.028	1.066	1.01	1.034	0.932		21	1.239	1.206	1.207	1.317	1.258	1.259
22	1.011	1.03	1.09	0.998	1.036	0.929		22	1.278	1.244	1.246	1.346	1.301	1.301
23	1.028	1.046	1.117	1.017	1.057	0.941		23	1.321	1.291	1.283	1.375	1.339	1.335
24	1.059	1.071	1.147	1.046	1.076	0.971		24	1.349	1.323	1.312	1.397	1.362	1.365

## Sheet: competition experiments
Time(hour)	mcr-1.1			only vector
0	0.666667	0.75	0.9	0.333333	0.25	0.1
12	0.5	0.714286	0.363636	0.5	0.285714	0.636364
24	0.008333	0.002727	0.016667	0.991667	0.997273	0.983333
48	0.011667	0.0035	0.009	0.988333	0.9965	0.991
72	0.000538	0.000714	0.000429	0.999462	0.999286	0.999571
Time(hour)	mcr-4.3			only vector
0	0.46	0.733333	0.75	0.54	0.266667	0.25
12	0.733333	0.555556	0.5	0.266667	0.444444	0.5
24	0.021667	0.189189	0.555556	0.978333	0.810811	0.444444
48	0.056	0.032	0.025714	0.944	0.968	0.974286
72	0.008571	0.044444	0.046667	0.991429	0.955556	0.953333

## Sheet: cell length
vector（μm）					mcr-4.3（μm）					mcr-1.1（μm）					ATCC 17978（μm）
0	1	2	3	（day）	0	1	2	3		0	1	2	3		0	1	2	3
2.149	1.6	0.892	1.028		1.301	0.111	1.202	1.102		1.515	0.853	0.663	0.696		1.85	1.986	1.37	1.015
1.694	1.742	0.922	1.145		0.97	0.633	1.138	0.84		1.441	0.858	0.792	0.634		1.826	1.185	1.089	0.618
1.321	0.912	1.163	0.837		1.022	0.89	0.96	1.63		1.435	0.879	0.595	0.59		1.757	1.497	1.107	1.328
1.501	0.735	1.118	1.062		1.204	0.814	1.16	0.887		1.387	1.039	0.9	0.883		1.681	1.531	1.261	1.1
2.414	0.804	0.851	0.715		1.089	1.345	0.689	0.906		1.353	0.955	1.139	0.912		1.767	1.156	1.581	0.962
2.414	0.85	1.385	0.724		0.923	0.898	0.82	1.291		1.989	0.582	1.263	0.622		1.699	1.88	1.291	0.986
1.583	0.768	0.65	0.723		0.979	0.746	0.634	0.861		1.872	1.351	0.526	0.9		1.328	1.379	1.227	0.919
1.625	1.16	1.118	0.899		1.442	0.945	0.917	0.883		1.309	0.794	1.067	0.746		1.614	1.483	1.105	1.613
2.002	1.292	1.06	0.845		1.219	0.924	0.608	0.814		1.779	0.601	0.838	0.93		1.512	1.656	1.166	1.083
1.552	1.193	0.925	1.081		1.046	0.703	0.975	1.001		1.699	1.141	0.892	0.766		1.339	1.699	0.985	0.972
1.57	1.036	0.964	0.989		1.261	0.656	0.671	0.938		1.899	0.685	1.053	0.574		2.07	1.34	0.821	0.778
2.114	0.894	0.793	0.911		1.169	0.989	1.036	1.003		1.464	1.02	1.267	0.488		2.029	1.479	0.988	0.94
1.739	1.023	1.017	0.705		1.112	0.615	0.652	0.847		1.373	1.048	1.243	0.688		1.332	2.175	0.605	1.098
1.249	1.241	0.853	1.366		1.025	1.142	0.78	0.741		1.579	0.993	0.858	0.773		1.455	1.013	1.092	1.172
1.936	1.221	0.813	1.089		0.751	1.213	0.636	1.099		1.738	1.083	0.517	0.789		1.375	0.98	1.326	0.723
1.756	1.157	0.885	1.205		0.686	0.757	1.029	1.16		1.783	0.874	0.778	0.619		1.385	1.102	0.673	1.026
1.669	0.897	0.986	1.172		1.076	0.731	0.633	1.21		1.515	0.479	1.04	0.81		2.019	1.48	1.339	0.952
1.182	1.193	0.772	1.178		1.123	0.861	0.751	0.837		1.623	0.818	0.742	0.935		1.872	1.435	0.428	1.089
1.498	0.873	0.687	1.103		0.54	0.983	0.682	0.693		1.327	0.893	0.973	0.694		1.991	1.102	0.867	0.871
1.805	1.066	1.252	1.3		0.951	0.687	0.742	0.895		1.402	1.007	1.416	0.788		1.767	1.629	1.347	0.907
0.889	0.879	1.209	1.405		0.988	0.994	0.661	0.87		1.823	1.038	1.294	0.462		1.635	1.198	1.33	1.156
2.243	0.748	1.159	0.796		0.964	0.706	0.696	0.766		1.783	1.298	1.14	0.881		1.516	1.381	1.436	1.377
1.388	1.333	1.012	0.878		1.074	0.896	0.77	1.094		1.404	1.426	0.896	0.792		1.507	1.422	0.829	1.36
0.767	0.858	1.069	0.866		1.423	0.747	0.954	0.71		1.887	0.923	0.71	0.703		1.729	1.003	1.279	0.912
1.906	1.187	1.323	0.755		0.993	0.676	1.014	0.679		1.566	0.849	0.759	1.025		1.345	1.838	0.924	1.266
1.485	1.491	1.231	1.024		1.249	1.319	0.785	0.817		1.279	0.82	0.753	0.662		1.693	1.391	1.233	1.56
1.178	0.994	0.831	1.045		1.128	0.82	0.731	0.767		1.61	0.992	1.267	0.597		1.639	1.442	0.915	1.121
1.645	0.841	1.152	0.955		1.127	1.178	0.783	0.874		1.084	1.142	0.57	0.679		1.934	1.541	1.265	1.521
1.495	1.054	1.213	0.982		1.016	0.819	1.102	0.933		2.084	1.15	1.099	0.939		1.153	1.154	0.986	0.226
1.472	0.965	1.05	1.079		1.005	0.801	0.605	1.157		1.528	1.022	0.75	0.674		1.739	1.445	0.853	1.205
2.042	0.978	1.175	0.941		0.948	0.77	0.827	1.084		1.73	0.604	1.07	0.841		1.416	1.298	0.994	1.136
1.498	1.034	0.742	1.231		0.622	0.805	1.276	1.242		1.382	0.932	0.921	0.882		1.377	1.397	0.616	1.005
1.625	0.755	0.925	1.363		0.775	1.3	1.211	1.021		1.257	1.033	0.797	0.725		1.091	1.815	0.925	0.94
1.084	1.082	1.366	1.197		0.845	0.741	1.014	0.913		1.306	0.835	0.915	0.693		1.58	1.752	1.207	1.512
2.159	1.248	1.108	1.254		0.892	1.044	0.733	1.239		1.757	1.345	0.732	0.887		1.192	1.613	0.669	0.797
1.583	1.301	0.962	0.958		0.882	1.024	0.885	0.774		1.327	1.075	0.26	0.515		1.91	1.663	0.72	1.082
1.541	1.238	1.133	1.094		0.851	1.13	0.855	0.996		1.597	0.66	0.928	0.801		1.656	1.598	1.056	0.772
1.847	0.994	1.045	1.099		0.832	1.023	0.833	0.763		2.059	0.753	0.678	1.087		1.59	2.329	1.083	1.315
1.986	1.044	0.962	1.018		0.987	0.749	0.596	0.886		1.985	0.9	0.863	0.812		1.56	1.58	0.639	1.404
1.142	0.724	0.709	1.265		0.887	0.734	0.967	0.699		2.148	0.615	1.044	0.806		1.535	1.592	0.941	1.008
0.819	1.07	0.873	1.193		1.182	0.798	0.839	0.75		1.271	1.161	1.205	0.792		1.412	1.453	0.929	0.705
1.553	1.5	1.096	1.205		1.219	0.994	0.958	0.945		1.628	0.746	0.705	0.673		1.609	1.907	1.301	0.933
1.633	1.126	1.334	1.443		0.847	0.9	0.651	0.978		1.77	0.827	0.502	1.012		1.584	1.397	0.993	1.343
1.378	1.196	0.848	0.997		0.91	1.302	0.738	0.767		1.622	1.04	0.797	0.574		1.587	1.825	0.873	0.776
1.332	1.005	0.983	1.356		1.363	0.843	0.653	1.078		1.304	0.923	0.75	0.683		1.55	1.454	1.219	0.833
1.548	0.97	0.9	1.416		1.179	0.819	0.804	1.289		1.331	0.825	1.039	0.719		1.543	2.045	1.195	0.953
1.256	1.143	0.845	1.113		1.177	0.974	0.642	1.271		1.336	1.024	1.261	0.566		1.386	1.199	1.018	1.224
1.2	1.021	0.778	1.39		1.32	0.801	0.738	0.898		2.341	1.04	0.858	0.79		1.803	1.254	0.974	0.978
1.662	0.78	0.716	1.132		0.862	0.745	1.227	0.914		1.648	0.805	0.844	0.813		1.327	1.851	0.845	0.805
1.312	1.622	0.725	1.354		0.842	1.345	0.842	0.936		2.017	1.136	0.407	0.959		1.945	1.773	0.719	1.107
1.586	1.001	0.754	1.284		0.661	1.014	0.927	0.795		1.092	1.021	0.595	1.014		1.351	1.321	1.12	1.186
2.125	1.108	0.859	1.162		1.363	0.66	0.895	1.08		1.793	1.049	1.265	0.86		1.634	1.084	0.612	0.938
1.717	0.885	1.387	1.234		1.116	0.696	0.764	0.972		1.311	0.885	0.891	0.667		1.366	1.532	1.103	1.784
2.246	1.023	0.793	1.198		0.686	0.606	0.855	1.03		1.674	0.909	0.905	0.674		1.804	1.419	0.805	0.705
1.782	1.262	0.86	0.989		1.267	0.77	0.951	0.912		1.071	1.198	1.043	0.786		1.96	1.087	0.635	1.273
1.473	0.734	1.156	1.066		0.951	0.648	0.691	0.884		1.233	0.91	0.745	0.563		1.296	1.491	1.595	0.779
1.567	1.32	1.013	1.207		1.077	0.924	0.805	1.013		1.639	0.842	1.107	0.696		1.863	1.157	1.222	1.258
1.607	1.149	0.596	1.417		1.155	0.89	0.817	1.228		1.814	1.104	1.479	0.782		2.022	1.593	1.002	1.529
1.643	0.871	0.692	0.994		1.081	0.93	0.893	0.783		1.505	1.149	0.833	0.763		1.883	1.879	0.881	0.879
1.256	0.94	0.847	1.189		0.876	0.916	0.863	0.837		1.915	1.016	1.142	0.749		1.39	1.383	0.656	0.827
1.32	0.919	0.965	0.944		0.757	0.801	1.432	1.189		1.638	1.215	1.469	0.8		1.075	1.968	1.378	0.917
1.074	1.127	0.641	0.957		0.878	0.948	1.014	1.106		1.643	0.509	0.78	0.644		1.368	1.757	0.893	1.58
1.226	1.078	1.326	1.061		0.54	0.771	0.801	0.733		1.857	0.779	1.358	0.86		1.336	1.412	1.323	1.701
0.996	1	0.883	0.784		1.214	0.968	1.107	0.782		1.461	0.951	1.72	0.458		1.771	1.801	1.121	1.646
0.928	0.943	0.828	0.967		1.292	0.733	0.91	0.872		1.59	0.925	1.06	0.968		2.04	1.243	1.067	0.59
1.108	1.005	0.56	0.865		0.698	0.752	0.519	0.735		1.584	1.013	0.847	0.829		1.75	1.688	0.54	1.249
1.534	0.829	1.17	1.006		1.025	0.864	1.211	0.864		1.79	0.653	0.747	0.742		2.005	1.533	0.857	1.251
1.395	1.068	1.107	1.043		1.2	0.93	0.883	0.996		1.41	1.12	0.635	0.625		1.148	0.797	1.304	1.401
1.012	1.111	1.179	1.226		0.891	0.642	0.989	0.923		1.395	0.772	0.786	1.115		1.706	1.778	0.995	1.008
1.123	1.556	0.841	1.306		0.602	0.751	0.82	0.862		1.845	0.709	0.833	0.615		1.668	1.309	0.951	1.063
1.26	0.994	1.218	1.2		0.928	0.9	0.783	0.986		1.568	0.736	0.96	0.702		1.83	1.47	1.193	1.476
1.292	1.091	1.003	1.244		0.947	0.962	0.742	0.741		1.255	1.06	1.082	0.878		1.251	1.718	0.962	1.275
2.158	0.741	0.608	1.118		1.229	0.833	0.765	0.956		1.596	0.96	1.24	0.556		0.974	1.759	1.683	0.718
1.728	1.19	0.791	1.169		0.97	0.734	1.184	1.012		1.673	1.012	1.21	0.692		1.378	0.645	1.089	1.501
1.577	1.791	1.148	1.427		1.177	0.95	0.45	0.773		1.313	1.223	1.164	0.856		1.686	1.697	0.81	1.355
1.737	0.967	1.122	1.515		0.899	1.029	0.623	0.633		1.561	0.861	1.33	0.794		1.313	1.595	0.935	1.23
1.924	1.135	0.845	1.296		1.256	0.82	0.872	0.816		1.82	1.276	0.824	0.775		2.026	1.551	1.206	1.174
1.68	1.103	1.05	1.033		1.088	1.075	0.708	1.142		1.842	0.891	1.198	0.817		1.628	1.319	1.343	1.622
1.745	1.201	1.037	0.883		1.145	0.822	0.805	0.795		2.045	1.091	0.277	0.993		1.41	1.571	1.087	0.909
1.534	0.984	1.045	1.112		0.826	0.892	0.842	0.686		1.801	1.149	0.743	0.97		1.487	1.606	1.182	1.064
1.425	1.375	0.938	1.102		0.905	0.853	0.821	0.989		1.945	0.983	1.451	0.774		1.88	1.755	1.248	1.204
1.243	0.724	0.867	1.037		1.332	1.129	0.818	0.636		1.662	1.016	0.968	0.711		2.239	1.476	1.056	0.993
1.599	0.795	0.879	1.355		1.091	0.934	0.775	0.878		1.64	0.83	1.186	0.655		1.522	1.292	0.913	1.359
1.754	1.023	1.027	0.958		1.053	1.066	1.126	0.733		1.865	1.289	1.427	0.695		1.857	0.943	1.034	1.312
1.503	0.952	1.1	0.861		0.93	1.142	0.808	0.951		1.781	0.906	0.651	0.821		2.062	1.765	0.884	1.259
2.056	1.422	0.828	0.821		0.939	1.231	0.817	0.754		2.052	1.005	1.391	0.851		1.98	1.265	1.022	0.712
1.985	1.159	0.796	0.871		0.954	0.943	0.873	0.688		1.632	1.056	0.67	0.806		2.089	1.054	0.894	1.372
1.6	1.163	0.62	1.573		0.93	0.815	0.765	0.717		1.769	0.764	0.783	0.788		1.72	2.201	1.058	1.228
1.579	1.297	0.773	1.533		1.388	0.675	0.814	0.872		1.708	0.724	0.96	1.117		1.486	1.839	1.191	0.851
2.069	0.984	0.729	1.234		0.892	1.019	1.155	0.691		1.765	0.958	0.579	1.022		1.832	1.793	1.213	0.971
1.342	1.061	1.265	0.967		0.744	0.745	0.739	0.685		1.311	0.945	1.085	0.637		2.35	1.534	0.999	0.996
1.615	1.024	0.72	1.208		1.487	0.894	1.031	0.623		1.693	0.882	1.049	0.502		2.079	1.473	1.298	1.082
1.372	0.667	0.857	0.853		1.12	1.057	1.217	0.72		1.265	0.846	0.598	0.856		1.065	1.192	1.132	1.015
1.599	1.254	0.901	1.253		0.936	0.696	0.938	0.772		1.419	1.107	0.803	0.898		2.182	1.604	0.826	1.656
1.2	0.76	0.986	0.975		1.335	0.868	0.728	1.052		1.346	0.933	0.879	0.831		1.552	1.24	0.95	1.257
1.745	1.001	0.917	1.369		0.997	0.917	0.862	0.805		1.492	0.844	0.937	0.731		1.535	1.578	1.125	1.341
1.219	1.001	1.107	1.214		0.95	0.435	0.734	0.901		1.613	1.232	0.767	0.831		1.134	1.897	1.357	1.042
1.883	1.09	1.118	1.351		0.739	0.827	0.989	0.92		1.34	1.186	0.787	0.563		1.371	1.708	1.034	1.359
1.478	0.879	1.083	1.22		1.158	0.687	1.086	0.652		2.036	1.158	0.941	0.689		1.543	1.722	1.336	0.827
1.449	0.946	0.698	1.011		0.875	0.626	1.144	0.704		1.404	0.999	1.06	0.966		1.458	2.095	1.006	0.808
1.782	0.967	1.033	1.015		1.523	1.055	0.833	0.783		1.372	0.95	0.655	0.551		2.209	1.89	0.789	0.943
1.911	0.914	1.036	1.089		1.346	0.791	0.782	0.619		2	0.849	0.756	0.863		1.35	1.711	0.994	1.21
1.71	0.841	1.043	1.468		0.791	0.947	0.922	1.03		2.167	0.794	0.792	0.594		1.627	1.423	0.827	1.49
2.109	0.835	0.89	0.928		0.862	0.951	0.77	0.983		1.679	0.547	1.228	0.814		1.948	1.455	0.724	0.881
1.524	0.731	1.44	1.236		1.023	0.77	0.7	0.772		1.744	0.952	1.625	0.792		1.694	1.657	1.023	1.178
1.437	1.133	0.908	0.958		0.751	0.994	0.876	0.707		2.05	0.918	0.496	0.797		1.737	1.881	0.757	0.92
1.528	0.765	1.066	1.103		1.178	0.827	0.647	0.826		1.866	1.212	0.654	0.807		0.788	1.123	0.907	1.177
1.632	0.703	0.861	1.263		0.888	0.935	0.833	0.755		2.016	0.938	1.22	0.681		1.404	2.165	1.091	0.903
1.702	0.855	1.343	1.455		1.075	0.965	0.717	0.687		1.192	1.268	0.962	0.773		1.006	1.524	1.115	1.251
0.887	1.076	1.258	1.329		1.045	0.803	0.735	0.932		1.615	0.69	0.828	0.713		1.361	1.033	1.492	0.878
1.016	1.205	1.16	1.133		0.778	0.739	0	1.03		1.117	0.744	1.588	1.018		1.598	1.24	0.68	0.83
1.346	1.142	0.962	1.398		1.184	0.833	1.115	0.819		1.408	1.009	1.16	0.925		1.378	1.366	1.209	1.648
0.91	1.091	1.017	1.444		1.008	0.949	0.867	0.71		1.974	1.134	0.659	0.632		1.833	1.212	1.246	1.338
1.314	1.234	0.952	1.438		0.808	0.949	0.723	0.814		1.741	0.873	1.012	0.679		1.335	1.537	1.06	1.417
2.125	1.187	0.885	0.777		1.023	1.034	0.855	0.918		1.573	0.962	1.341	0.784		1.772	1.355	0.855	1.146
1.767	1.771	1.142	0.782		1.132	0.94	0.807	1.038		1.6	0.956	0.698	0.805		2	2.031	1.402	0.645
2.05	0.922	0.883	0.912		0.837	0.88	0.995	0.889		1.412	0.841	0.505	0.661		1.801	1.575	1.293	1.491
1.488	0.994	1.587	1.045		1.015	0.675	1.148	0.961		1.828	0.854	0.295	0.918		2.069	2.014	0.739	0.899
1.524	0.795	1.018	0.703		1.045	1.16	0.934	0.823		1.156	0.882	1.826	0.853		1.879	1.102	1.189	1.066
0.996	0.966	0.751	1.618		1.441	0.663	1.051	0.77		1.57	0.996	1.267	0.701		1.566	2.168	1.225	0.905
1.536	1.302	0.793	1.4		1.204	1.054	0.725	0.81		1.381	1.088	0.867	0.595		1.396	1.756	1.153	1.701
1.507	1.001	1.026	1.294		0.851	1.054	1.046	0.962		1.939	0.71	0.974	0.829		1.436	2.126	1.152	0.729
1.647	0.617	1.01	1.491		1.238	1.093	0.739	1.036		1.602	1.093	0.933	0.515		1.78	1.356	1.286	1.023
1.032	0.916	1.267	1.173		0.857	0.667	0.881	0.727		1.378	0.544	1.389	0.708		1.641	1.354	1.092	1.297
1.407	1.001	1.41	0.896		0.647	0.667	0.935	0.768		1.522	1.011	0.459	0.7		1.293	1.342	0.875	1.447
1.667	0.811	1.031	0.737		1.009	0.757	0.696	0.986		2.158	0.586	0.802	0.856		2.171	1.485	0.896	1.357
1.997	0.845	0.819	1.449		0.708	1.193	1.111	1.167		1.68	0.492	0.688	0.672		1.69	1.577	0.773	1.279
1.377	0.974	1.05	0.833		0.973	1.001	0.962	0.848		1.799	1.239	0.806	0.855		1.895	1.395	0.809	0.964
1.177	0.951	1.187	1.296		0.784	0.77	0.888	0.819		1.395	0.711	1.203	0.733		2.03	1.927	1.261	1.233
1.183	0.933	1.193	0.978		0.966	0.858	0.713	1.055		1.517	0.585	1.323	0.981		1.555	1.419	0.881	1.845
1.548	1.045	1.167	1.006		1.374	0.867	0.656	0.763		1.456	1.199	0.974	0.76		1.565	1.183	0.665	1.041
1.197	1.194	1.357	0.87		0.522	0.789	0.746	0.701		1.615	1.183	1.044	0.568		1.731	1.385	0.992	1.158
1.8	1.067	0.956	1.101		0.956	0.904	0.844	0.765		1.618	1.002	1.312	0.842		1.38	1.459	0.858	1.044
1.697	1.125	1.004	1.574		0.897	0.855	0.826	1.095		1.378	0.743	0.957	0.763		1.461	1.565	1.038	0.848
1.409	0.826	0.922	1.015		1.059	0.934	0.819	0.945		1.702	0.849	0.901	0.678		1.362	1.1	0.768	0.976
1.593	1.265	1.043	0.934		0.702	1.008	0.786	0.765		1.771	1.045	0.853	0.688		2.172	1.349	1.154	0.764
0.851	0.88	1.086	1.025		0.894	0.915	1.167	0.945		2.311	1.164	0.951	0.75		1.873	1.846	0.967	1.183
1.243	0.676	1.339	1.045		1.284	0.805	0.899	0.928		1.783	0.726	0.988	1.109		1.626	1.929	0.897	1.489
1.222	1.466	1.317	1.08		0.764	0.725	0.873	0.783		1.926	0.917	1.018	0.863		1.339	1.142	0.769	0.772
1.179	0.803	1.441	1.511		0.963	0.768	1.048	0.597		1.605	0.793	1.152	0.835		1.893	1.749	0.869	1.161
1.612	1.359	1.267	1.312		0.584	0.859	0.902	0.915		1.516	0.976	0.872	0.641		1.788	1.429	1.107	0.362
1.668	1.035	1.244	1.237		0.778	0.949	0.967	1.045		1.728	0.716	1.358	0.663		2.02	1.627	0.842	0.883
1.182	0.882	1.196	1.163		1.28	0.691	0.767	0.82		1.792	0.728	1.23	0.789		1.922	1.305	1.268	1.534
1.243	0.82	1.247	1.08		1.397	0.837	1.34	0.728		1.713	0.703	1.132	0.733		1.578	1.317	0.728	2.312
1.548	0.827	1.345	1.045		0.815	0.999	0.902	0.887		1.664	0.739	1.331	0.617		2.34	1.319	1.22	1.035
1.287	0.923	1.512	1.006		0.924	1.105	0.907	0.845		1.699	0.899	0.528	0.855		1.574	1.164	1.111	1.249
1.449	1.494	1.171	1.585		0.915	0.876	0.878	0.945		1.76	0.897	0.911	0.615		1.401	1.13	1.314	1.124
1.243	1.068	1.118	1.023		1.569	1.013	1.011	1.037		1.45	0.816	0.337	0.855		1.712	1.643	1.044	1.554
1.27	0.861	0.924	1.396		0.901	0.995	0.844	0.794		1.561	0.846	1.073	0.803		1.251	1.363	1.14	1.506
1.385	1.626	1.307	1.082		1.077	0.868	0.807	0.981		1.558	0.59	1.268	0.74		1.703	1.449	1.575	1.288
1.395	1.342	0.817	0.864		1.165	0.609	0.821	1.037		1.91	0.759	0.89	1.038		2.025	1.501	0.696	1.027
1.81	1.35	0.919	1.244		1.015	0.637	0.647	0.982		1.358	1.222	1.221	0.541		1.561	1.349	1.238	0.942
1.591	1.471	1.199	1.032		1.292	0.693	1.11	0.923		1.977	0.712	1.353	0.962		1.666	1.535	0.569	1.024
1.723	0.871	0.78	1.13		0.901	0.938	0.923	0.939		1.446	1.077	1.062	0.881		1.849	0.888	1.511	0.947
1.523	0.746	0.833	1.106		1.073	0.883	0.728	0.968		1.54	0.584	1.048	0.533		1.643	1.817	0.749	0.577
1.089	1.067	0.723	1.145		0.938	0.95	0.721	1.014		1.492	0.902	0.997	0.99		1.791	1.484	1.027	0.979
1.46	1.467	0.936	1.196		0.958	0.675	0.703	0.927		1.642	1.01	1.115	0.64		1.74	1.942	0.948	0.917
1.507	0.89	0.922	1.044		0.809	0.952	0.919	0.733		1.925	1.011	0.772	0.824		1.835	1.176	1.148	1.221
1.567	0.739	0.833	0.98		1.184	0.861	0.749	0.728		2.091	1.012	0.994	0.742		1.207	1.581	1.339	0.858
1.451	1.094	0.725	1.323		1.225	0.723	0.795	0.686		1.487	0.804	0.971	0.784		1.603	1.711	1.179	0.935
1.12	0.72	1.194	1.137		1.13	0.672	0.867	0.826		2.039	0.935	1.006	0.931		1.611	1.727	0.756	0.722
1.075	0.862	1.501	1.63		0.853	0.764	0.822	1.168		1.842	0.97	0.716	0.733		2.024	1.88	1.466	0.882
1.306	0.845	1.61	1.351		1.478	0.883	0.668	0.95		1.808	0.968	1.6	0.734		1.733	1.242	0.992	1.272
1.541	0.843	0.734	1.116		1.223	1.109	0.79	1.043		1.624	1.285	0.709	0.736		1.47	1.536	0.845	1.788
0.8	0.803	1.158	1.148		1.22	1.152	0.609	0.955		1.747	1.116	1.065	0.74		2.13	0.68	1.307	1.02
1.222	1.1	1.145	0.717		1.12	0.776	0.873	1.071		1.198	1.219	1.052	0.741		1.936	1.251	0.837	1.3
1.306	0.861	1.295	1.315		1.758	1.218	0.751	0.934		1.457	1.198	0.75	0.742		2.141	2.013	1.641	1.219
1.546	0.954	0.896	1.191		1.024	0.693	0.778	0.883		1.608	0.813	1.073	0.742		1.403	0.831	0.765	1.398
1.255	0.922	1.172	0.883		1.109	1.132	0.733	1.126		2.161	1.044	1.407	0.742		0.682	1.715	1.043	1.526
1.56	0.746	0.85	1.254		1.152	0.791	0.882	1.06		1.375	1.087	0.737	0.743		1.475	1.338	1.631	0.818
1.541	1.113	1.187	1.323		0.956	0.992	0.837	0.996		1.668	1.318	0.7	0.746		1.656	1.495	1.189	1.164
1.299	1.135	0.898	1.139		1.204	0.525	0.886	0.931		2.043	1.099	0.721	0.746		1.711	1.112	0.809	1.413
1.152	0.793	0.965	1.425		0.851	0.884	0.685	0.895		1.733	1.037	1.545	0.747		2.043	1.687	0.754	1.756
1.098	1.133	1.078	1.036		1.128	0.641	1.04	1.021		1.24	0.832	0.604	0.748		1.672	1.587	1.349	1.436
1.331	0.827	0.946	1.544		1.418	0.962	0.731	0.907		1.416	0.915	1.391	0.749		1.573	1.476	0.983	0.685
1.755	0.747	1.038	1.434		0.992	0.805	0.738	1.002		1.423	0.889	1.167	0.75		1.655	1.565	1.648	1.061
1.505	1.001	1.356	1.509		0.992	1.111	0.927	0.784		1.369	0.984	0.951	0.751		1.464	1.238	0.971	1.417
1.654	0.795	0.998	1.519		1.439	0.91	1.371	0.871		1.592	1.207	0.805	0.751		1.571	1.27	1.44	1.117
2.26	1.023	1.046	1.019		0.721	0.764	0.859	0.957		1.834	0.871	0.91	0.752		1.668	2.133	1.229	0.844
1.674	1.172	1.339	1.288		1.112	0.901	0.901	0.711		1.267	0.993	0.734	0.755		2.043	1.041	0.59	1.339
1.385	1.045	0.881	0.955		0.809	0.995	0.845	0.717		1.977	0.759	1.311	0.755		1.733	1.376	1.321	0.433
1.238	1.04	1.001	1.068		0.836	0.894	0.805	0.824		1.646	0.829	0.75	0.756		1.24	1.299	1.265	0.787
1.441	1.013	1.844	1.08		1.019	0.99	0.986	1.033		1.346	0.969	0.701	0.76		1.416	1.873	1.409	1.374
1.693	0.98	1.309	1.317		0.836	1.061	0.854	1.039		1.541	0.811	0.903	0.761		1.423	1.254	0.941	1.129
1.669	0.879	1.103	0.944		1.57	1.099	1.047	0.986		1.249	0.987	0.676	0.763		1.369	1.177	1.432	1.007
1.367	0.976	1.026	1.04		1.015	0.911	0.874	0.82		1.766	0.741	1.322	0.763		1.592	1.216	1.162	0.994
1.299	0.907	1.313	0.907		1.225	0.975	0.769	1.049		1.985	0.867	0.83	0.766		1.834	1.513	0.43	1.569
1.314	1.476	1.703	0.945		0.938	0.879	1.15	1.145		1.531	1.089	1.399	0.769		1.267	1.108	1.149	1.055
1.437	1.034	1.168	0.732		0.987	0.79	0.773	1.375		2.031	0.717	1.079	0.771		1.977	1.3	1.141	1.486
1.219	1.469	1.212	1.057		1.225	0.873	0.792	1.126		1.707	0.945	1.294	0.773		1.646	1.662	1.161	0.869
1.588	0.935	1.36	1.344		1.391	0.738	0.698	1.155		1.627	0.95	0.99	0.773		1.346	1.55	1.05	0.865
2.206	0.894	0.894	1.328		0.985	0.914	0.797	1.018		2.02	0.932	0.684	0.773		1.541	1.709	0.916	1.321
2.169	1.218	1.001	1.282		1.023	1.128	0.627	0.913		1.57	0.824	1.185	0.774		1.249	1.29	1.055	1.517
1.175	1.145	1.077	0.758		1.082	0.76	0.813	0.7		1.603	0.994	0.771	0.775		1.766	1.542	0.913	0.881
1.211	1.822	1.005	1.511		1.219	0.925	0.648	0.773		1.302	0.7	0.784	0.777		1.985	1.79	1.014	1.454
1.208	1.428	0.87	0.951		1.245	0.764	0.969	0.794		2.142	0.986	0.706	0.777		1.531	1.277	0.871	1.256
0.887	0.972	1.692	1.078		1.045	0.767	1.077	0.931		1.926	0.856	0.865	0.781		2.031	1.408	0.996	1.277
1.589	1.045	1.352	1.188		1.119	1.361	1.034	0.811		1.727	1.178	0.877	0.782		1.707	1.472	0.551	1.11
1.115	0.996	0.943	1.026		0.992	0.887	0.789	1.089		1.933	1.107	0.618	0.782		1.627	1.777	1.516	1.619
1.116	0.875	1.183	1.237		0.894	1.248	0.896	1.082			0.774	0.904	0.784		2.02	0.651	0.32	0.931
1.507	1.044	0.817	0.978		0.893	0.636	1.15	0.85			1.091	0.772	0.784		1.57	2.275	1.498	1.063
1.545	0.845	1.213	1.38		1.225	0.667	0.919	0.826			0.683	0.707	0.784		1.603	1.889	1.347	0.886
1.332	0.944	1.37	1.225		1.184	0.952	0.666	0.696			0.759	1.352	0.785		1.302	1.092	0.991	1.225
1.312	0.715	1.072	1.25		1.142	1.01	0.712	0.852			1.512	1.11	0.786		2.142	1.317	1.176	1.587
1.959	0.786	0.988	1.265		0.897	1.07	0.882	0.731			0.627	0.959	0.788		1.926	1.34	1.067	0.908
1.336	1.337	0.901	0.954		1.225	0.708	0.747	0.885			0.937	1.118	0.788		1.727	1.3	0.385	0.775
1.697	1.199	1.209	1.215		0.802	1.093	0.956	0.873			0.886	0.847	0.789		1.933	1.068	0.722	1.329
1.801	1.357	1.008	1.132		0.828	1.067	0.746	0.994			0.848	0.932	0.789		2.014	1.349	1.234	1.305
1.446	1.056	1.235	1.217		0.784	0.986	1.061	0.794			0.666	0.82	0.789		1.277	1.693	0.719	1.478
1.23	0.621	1.442	0.817		1.358	0.806	0.958	0.76			0.768	0.798	0.789		1.477	1.827	1.367	0.764
0.702	0.76	0.977	1.268		1.344	0.913	0.635	0.656			1.05	0.788	0.79		1.65	1.738	0.875	1.348
0.956	0.765	1.215	0.889		1.16	0.851	0.856	0.66			1.01	1.369	0.79		1.754	1.736	0.83	1.205
1.188	1.112	1.107	0.944		0.831	0.996	1.003	0.716			0.748	1.142	0.791		2.015	2.204	1.414	1.029
1.417	0.835	0.959	0.975		0.986	0.749	0.744	1.123			0.581	1.056	0.792		1.985	2.055	1.177	1.383
1.459	0.881	1.148	1.53		1.118	0.993	0.884	0.712			0.98	0.956	0.792		1.715	1.545	1.279	1.055
1.089	1.213	1.016	1.444		1.269	0.682	0.675	0.985			0.908	0.649	0.792		1.866	2.064	0.795	1.406
1.138	0.967	0.869	1.353		0.929	0.845	0.923	0.604			0.956	0.987	0.793		1.478	1.261	0.705	1.655
0.831	0.932	0.822	0.907		1.231	0.786	0.786	0.989			1.264	1.253	0.794		1.304	1.774	1.104	1.502
1.197	0.846	0.992	1.236		1.146	0.708	0.739	0.846			1.295	1.038	0.795		1.802		1.45	1.159
1.314	1.024	0.916	1.178		0.978	0.767	0.643	0.943			0.844	1.127	0.797		1.621		1.036	1.48
2.219	1.325	1.067	1.133		0.979	0.742	0.894	0.9			1.162	0.673	0.798		1.511		0.842	1.442
1.598	1.164	1.255	1.117		0.785	0.754	1.265	0.845			0.977	0.735	0.798		1.973		0.867	0.989
1.135	1.356	1.363	0.976		2.425	0.806	0.976	1.295			0.812	0.999	0.799		1.486		0.716	1.156
1.737	1.312	1.166	1.08		1.355	0.814	0.927	0.962			0.729	0.845	0.799		1.608		1.188	1.087
1.726	1.357	1.121	1.529		0.884	0.96	0.84	0.913			0.974	1.064	0.8		2.024		0.694	1.173
2.084	0.989	1.237	1.077		1.081	0.723	0.6	0.973			0.689	1.274	0.801		1.645		1.224	1.645
1.459	0.214	0.996	0.807		0.848	0.82	0.985	0.936			0.735	0.932	0.801		1.969		1.117	1.326
1.355	1.628	1.3	1.829		1.16	0.675	1.067	0.868			0.648	1.194	0.803		1.853		1.393	0.957
1.195	1.421	1.043	1.742		0.911	1.065	0.864	1.184			1.397	1.039	0.805		1.65		1.159	1.532
1.312	1.25	1.243	1.6		0.896	0.62	1.045	1.185			1.245	1.148	0.805		1.452		0.726	1.402
1.45	0.835	0.77	0.77		1.069	0.647	0.961	0.748			0.9	0.831	0.806				0.858	0.591
1.503	1.011	0.814	0.951		1.008	1.211	1.23	0.817			0.964	1.081	0.806					0.587
2.239	1.038	1.16	0.992		0.941	0.987	0.915	0.806			0.896	1.12	0.807					0.788
1.149	0.947	0.925	1.62		0.786	0.925	1.026	1.096			0.786		0.807					1.374
1.605	0.789	1.29	0.98		1.288	0.728	1.401	0.946			0.934		0.81					1.108
1.329	0.826	0.847	0.966		1.222	1.002	1.099	0.765			0.635		0.812					0.936
2.246	1.107	0.698	0.972		1.038	0.717	1.234	0.672			0.861		0.812					1.145
1.942	0.791	0.989	1.181		1.144	0.767	0.744	0.822			0.656		0.812					0.921
2.149	0.669	0.981	0.944		0.88	0.823	0.703	0.713			1.245		0.813					0.91
1.28	1.185	0.992	0.911		1.128	0.879	0.852	0.929			0.999		0.814					1.109
1.625	0.82	1.231	0.946		1.007	0.725	1.193	1.142			0.922		0.817					1.13
1.184	1.581	1.133	1.131		1.045	1.096	0.93	1.173			0.699		0.821
1.697	0.861	0.985	1.267		0.852	1.055	1.005	0.775			0.88		0.824
1.538	0.914	0.643	1.037		0.861	0.876	0.745	0.826			0.765
1.332	0.755	0.989	1.28		1.445	0.922	0.702	0.859			0.867
1.207	0.97	0.975	1.328		1.041	0.978	0.886	0.699			0.913
2.62	0.948	1.138	0.821		1.209	0.778	0.865	0.804			1.154
1.176	0.874	0.746	1.157		0.991	1.093	0.74	0.857			0.989
1.115	0.956	1.05	1.319		1.37	0.914	0.664	1.17			0.83
1.336	0.857	1.073	0.896		1.031	0.99	1.178	0.723			0.837
1.66	0.846	1.354	1.435		0.928	0.99	1.047	1.081			0.757
1.178	0.945	1.193	0.763		1.191	0.622	0.8	0.895			0.897
1.262	0.771	1.433	0.902		1.069	0.667	0.834	1.115			0.799
0.962	1.248	1.383	0.878		0.928	0.917	0.934	1.363			0.552
1.337	0.939	1.028	1.171		1.323	0.765	0.761	0.671			0.919
	1.215	1.021	1.222		1.036	0.818	0.507	0.875			0.725
	0.956	1.003	1.483		0.938	0.924	0.751	0.623			0.806
	1.406	0.967	1.466		1.108	1.128	0.753	0.748			1.021
	1.113	1.41	1.063		1.211	0.843	0.75	1.249			0.985
	0.974	1.103	1.18		0.923	1.065	0.958	1.169			1.154
	1.164	1.167	1.18		0.86	0.82	0.765	0.647			0.93
	0.931	0.809	1.373		1.037	0.884	0.9	0.845			1.175
	1.39	0.556	0.941		1.184	0.892	1.035	0.947			0.892
	1.022	0.745	0.923		1.011	1.135	0.768	0.69			0.974
	0.934	1.243	1.267		1.057	0.989	0.681	1.251			1.142
	0.959	0.894	1.226		1.249	0.915	0.778	0.931			0.479
		1.133	1.272		1.076	1.036	0.878	0.911			1.212
		1.274	1.17		1.308	0.825	0.73	1.229			1.116
		1.279	1.219		1.038	0.777	0.602	0.641			0.648
		1.198	1.3		1.284	0.794	1.179	0.92			0.671
		1.161	1.039		1.2	0.626	0.979	0.659			0.442
		1.028	1.036		1.233	1.045	0.891	0.912			1.151
		1.341	1.214		1.151	0.81	0.913	1.171			0.631
		0.879	1.064		0.949	0.625	1.225	0.985			0.98
		0.966	1.324		1.42	0.914	0.785	0.758			0.76
		0.817	1.135		1.057	1.063	1.377	1.458			1.022
		0.719	0.988		0.816	1.002	0.597	1.046			1.03
		0.759	1.12		0.924	1.05	1.02	0.813			0.984
		0.625	0.734		1.22	0.76	0.72	0.92			0.907
		0.901	0.841		1.025	0.784	0.86	1.044			0.87
		1.18	0.783		1.06	0.917	0.924	0.805			1.05
		1.357	1.049		0.982	1.008	0.919	1.354			0.791
		1.014	1.254		1.369	0.65	0.877	0.845			0.869
		0.928	0.92			0.62	1.028	0.946			0.848
		0.951	1.001			0.738	1.416	0.889			0.788
		1.025	1.021			0.855	0.758	0.641			1.184
		1.374	1.249			1.008	0.933	0.801			0.928
		1.101	1.007			1.142	1.101	0.872			1.12
		1.175	1.662			0.817	0.731	0.803			1.034
		0.988	0.858			0.847	0.922	1.072			1.214
		0.68	1.257			1.045	0.947	0.93			1.188
		1.184	1.033			1.122	0.846	1.014			0.822
		1.069	1.049			1.107	0.984	0.881			0.633
		1.313	1.043			0.98	1.017	0.845			1.145
		0.928	0.872			0.944	0.734	0.84			1.233
		0.994	1.62			0.579	0.982	1.003			1.212
		1.377	1.373			0.69	1	0.762			0.709
			0.831			0.994	1.059	0.928			0.785
			1.139			0.864	1.084	0.617			0.84
			1.046				0.991	0.924			1.006
			1.37				0.768	0.912			0.904
			1.073				1.166	0.654			1.019
			1.345				1.15	0.733			1.157
			1.056				1.15	0.584			1.051
			1.507				0.671	1.078			0.878
			0.82				0.605	0.704			0.773
								0.711			1.01
								0.939			0.862
								0.741			0.815
								1.095			1.043
								1.12			0.85
								1.093			0.811
								0.986			0.976
								0.808			0.805
								0.6			0.826
								0.832			0.796
								0.747
								1.074
								0.833
								1.117
								0.985
								1.179
								0.969
								0.865
								0.954
								0.967
								0.77
								0.75

## Sheet: QPCR
	ct of mcr-1.1			ct of 16S rRNA
MCR-1	24.65	24.81	24.66	17.14	17.31	17.66
MCR-1	24.76	24.61	24.51	17.2	17.55	17.59
MCR-1	24.79	24.56	24.63	17.3	17.46	17.62
VECTOR	37.26	37.56	38.46	17.86	18.03	17.95
VECTOR	37.43	37.5	37.5	17.66	17.71	13.16
	ct of mcr-4.3			ct of 16S rRNA
MCR-4	25.25	25.21	25.24	18.21	18.34	18.35
MCR-4	25.44	25.46	25.59	18.02	18.64	18.64
MCR-4	25.32	25.36	25.4	17.95	18.2	18.25
VECTOR	37.56	38.03	36.95	17.57	17.51	17.65
VECTOR	37.36	37.4	37.69	17.67	17.55	17.79
